# Supplementary material for: Clonal selection confers distinct evolutionary trajectories in BRAF-driven cancers
Source: Nat Commun. 2019 Nov 13;10:5143. doi: 10.1038/s41467-019-13161-x (PMC6853924; doi:10.1038/s41467-019-13161-x)
Supplement: Supplementary file 4 — Supplementary Data 1 [file 41467_2019_13161_MOESM4_ESM.xlsx]

## Sheet: Supplementary Data 2
Supplementary Data 1: Covariate Associations with BRAF Mutations in SKCM
Variable 1	Variable 2	P value
BRAF	Amp_7q34	1.4e-07
BRAF	7q-Amp	2.87e-05
BRAF	7p-Amp	5.48e-05
BRAF	10q-Del	0.00315
BRAF	Del_10q21.1	0.00558
BRAF	Del_10q26.3	0.00718
BRAF	Amp_7p22.1	0.0102
BRAF	Del_10q23.31	0.0141
BRAF	PTEN	0.0173
BRAF	TTN	0.0322
BRAF	18p-Del	0.0523
BRAF	GLI1	0.0688
BRAF	C7orf58	0.0792
BRAF	CDKN2A	0.0885
BRAF	Del_1p22.1	0.0945
BRAF	USH2A	0.103
BRAF	22q-Amp	0.104
BRAF	CYP3A5	0.128
BRAF	Del_5q31.3	0.188
BRAF	CCNA1	0.189
BRAF	EZH2	0.189
BRAF	HSD11B1	0.206
BRAF	10p-Del	0.22
BRAF	CTNNB1	0.221
BRAF	MAP2K1	0.221
BRAF	Del_5q12.1	0.241
BRAF	9q-Del	0.252
BRAF	Del_19p13.3	0.262
BRAF	COL3A1	0.28
BRAF	Amp_3p13	0.282
BRAF	IGF1R	0.286
BRAF	SYK	0.286
BRAF	Del_4q34.3	0.297
BRAF	MLL	0.305
BRAF	RPTN	0.309
BRAF	TP63	0.321
BRAF	RELN	0.334
BRAF	CCK	0.342
BRAF	NBPF1	0.343
BRAF	Del_6q26	0.36
BRAF	OXA1L	0.361
BRAF	14q-Del	0.363
BRAF	KRTAP5-10	0.375
BRAF	KRT73	0.385
BRAF	KYNU	0.399
BRAF	Del_10p15.3	0.4
BRAF	Del_4p16.3	0.426
BRAF	Del_1p36.31	0.429
BRAF	Del_14q23.3	0.434
BRAF	SLC9A11	0.435
BRAF	BTK	0.5
BRAF	FGFR2	0.5
BRAF	MAN1A1	0.5
BRAF	NAP1L2	0.5
BRAF	OR6C74	0.5
BRAF	RQCD1	0.5
BRAF	ZFX	0.5
BRAF	5q-Del	0.5
BRAF	Del_9p21.3	0.547
BRAF	TPTE	0.556
BRAF	Del_16q24.3	0.562
BRAF	TP53	0.563
BRAF	Del_8p23.3	0.569
BRAF	PTPN22	0.581
BRAF	Del_3q13.31	0.584
BRAF	CYP3A4	0.591
BRAF	DDX3X	0.591
BRAF	LGR6	0.591
BRAF	Amp_15q26.2	0.601
BRAF	STK19	0.607
BRAF	CDC42BPA	0.615
BRAF	ZNF780B	0.625
BRAF	Amp_22q13.2	0.625
BRAF	CDK4	0.639
BRAF	NUDT11	0.639
BRAF	PTPN11	0.639
BRAF	S100A8	0.639
BRAF	Del_6q21	0.642
BRAF	SELP	0.644
BRAF	SLC38A4	0.644
BRAF	KCND2	0.648
BRAF	Amp_8q24.21	0.657
BRAF	FAM58A	0.658
BRAF	C15orf23	0.682
BRAF	DSG3	0.682
BRAF	GUCY2F	0.682
BRAF	Del_Xp21.1	0.689
BRAF	USP9X	0.691
BRAF	NUP214	0.701
BRAF	6q-Del	0.704
BRAF	MPP7	0.713
BRAF	Del_13q34	0.724
BRAF	9p-Del	0.728
BRAF	TRERF1	0.731
BRAF	XIRP2	0.733
BRAF	THSD7B	0.736
BRAF	Del_16q23.1	0.746
BRAF	USP17L2	0.747
BRAF	NGF	0.75
BRAF	PPP6C	0.756
BRAF	RAC1	0.756
BRAF	Del_16p13.3	0.767
BRAF	C10orf28	0.776
BRAF	DCLK3	0.79
BRAF	CAMTA1	0.798
BRAF	RIPK4	0.811
BRAF	FLT1	0.813
BRAF	KEL	0.813
BRAF	6p-Del	0.817
BRAF	PARM1	0.829
BRAF	CTNNA3	0.832
BRAF	MSTN	0.832
BRAF	SLC27A5	0.832
BRAF	OR4S2	0.841
BRAF	Amp_4q12	0.856
BRAF	EPHA7	0.866
BRAF	CNTN5	0.868
BRAF	HRAS	0.876
BRAF	Del_16q12.1	0.879
BRAF	FRMPD4	0.88
BRAF	Del_9p23	0.882
BRAF	Del_2q37.3	0.888
BRAF	Del_15q21.1	0.889
BRAF	GML	0.891
BRAF	GNAQ	0.893
BRAF	KRAS	0.893
BRAF	16q-Del	0.9
BRAF	CBL	0.914
BRAF	8p-Amp	0.925
BRAF	MYO16	0.931
BRAF	EPHA6	0.936
BRAF	20q-Amp	0.938
BRAF	EMG1	0.94
BRAF	MYO3B	0.942
BRAF	Amp_20q13.33	0.945
BRAF	POTEG	0.948
BRAF	CPA3	0.949
BRAF	8q-Amp	0.957
BRAF	Amp_12q14.1	0.957
BRAF	Del_15q13.3	0.958
BRAF	Amp_1q21.3	0.959
BRAF	EPHA4	0.966
BRAF	C10orf54	0.967
BRAF	DMC1	0.97
BRAF	17p-Del	0.97
BRAF	Amp_5p15.33	0.97
BRAF	13q-Amp	0.972
BRAF	20p-Amp	0.979
BRAF	11p-Del	0.98
BRAF	Amp_6q12	0.983
BRAF	Amp_12q15	0.985
BRAF	Del_12q23.3	0.986
BRAF	Amp_11q13.3	0.989
BRAF	11q-Del	0.99
BRAF	1q-Amp	0.993
BRAF	Amp_13q31.3	0.993
BRAF	Amp_1q44	0.996
BRAF	IDH1	0.997
BRAF	PDGFRA	0.997
BRAF	Amp_1p12	0.997
BRAF	Del_5p15.31	0.997
BRAF	Del_11q23.3	0.997
BRAF	RB1	0.998
BRAF	6p-Amp	0.998
BRAF	Amp_17q25.3	0.998
BRAF	NF1	0.999
BRAF	Amp_6p24.3	0.999
BRAF	KIT	1
BRAF	NRAS	1
