# Supplementary material for: Clonal selection confers distinct evolutionary trajectories in BRAF-driven cancers
Source: Nat Commun. 2019 Nov 13;10:5143. doi: 10.1038/s41467-019-13161-x (PMC6853924; doi:10.1038/s41467-019-13161-x)
Supplement: Supplementary file 5 — Supplementary Data 2 [file 41467_2019_13161_MOESM5_ESM.xlsx]

## Sheet: Primers or Source Vectors 
Supplementary Data 2: Primer Sequences and Source Vectors
BRAF variant	Sequence or Source Vector
F595L	F: ATAGGTGATTTGGGTCTAGCTACAGT
	R: ACTGTAGCTAGACCCAAATCACCTAT
T599I	F: GTCTAGCTATAGTGAAATCTCGATG
	R: CATCGAGATTTCACTATAGCTAGAC
K601N	F: GCTACAGTGAACTCTCGATGGAGTGGG
	R: CCCACTCCATCGAGAGTTCACTGTAGC
L618W	F: CTGGATCCATTTGGTGGATGGCACC
	R: GGTGCCATCCACCAAATGGATCCAG
I592M	F: CAGTAAAAATGGGTGATTTTGGTCTAGCTAG
	R: CTAGCTAGACCAAAATCACCCATTTTTACTG
A598V	F: GATTTTGGTCTAGTTACAGTGAAATCTCGATG
	R: CATCGAGATTTCACTGTAACTAGACCAAAATC
S605G	F: GAAATCTCGATGGGGTGGGTCCCATCAG
	R: CTGATGGGACCCACCCCATCGAGATTTC
S614P	F: GTTTGAACAGTTGCCTGGATCCATTTTGTG
	R: CACAAAATGGATCCAGGCAACTGTTCAAAC
V471F	F: ATTTGGAACATTCTACAAGGGAAAGTGG
	R: CCACTTTCCCTTGTAGAATGTTCCAAAT
L584F	F: GTAATAATATATTTTTTCATGAAGACCTC
	R: GAGGTCTTCATGAAAAAATATATTATTAC
K483E	F: GATGTGGCAGTGGAAATGTTGAATGTG
	R: CACATTCAACATTTCCACTGCCACATC
I592V	F: GACCTCACAGTAAAAGTAGGTGATTTTGG
	R: CCAAAATCACCTACTTTTACTGTGAGGTC
N581S	F: CTCAAGAGTAGTAATATATTTCTTCATGAAG
	R: CTTCATGAAGAAATATATTACTACTCTTGAG
T529A	F: CTGGCTATTGTTGCCCAGTGGTGTGAGGG
	R: CCCTCACACCACTGGGCAACAATAGCCAG
L505H	F: GAAGTAGGAGTACACAGGAAAACACGAC
	R: GTCGTGTTTTCCTGTGTACTCCTACTTC
E586K	F: AATATATTTCTTCATAAAGACCTCACAG
	R: CTGTGAGGTCTTTATGAAGAAATATATT
I582M	F: GTAATAATATGTTTCTTCATGAAGACCTC
	R: GAGGTCTTCATGAAGAAACATATTATTAC
S467L	F: GATCTGGATTATTTGGAACAGTCTACAAG
	R: CTTGTAGACTGTTCCAAATAATCCAGATC
Y472C	F: GGAACAGTCTGCAAGGGAAAGTG
	R: CACTTTCCCTTGCAGACTGTTCC
V600E	F: CTAGCTACAGAGAAATCTCGATG
	R: ACCAAAATCACCTATTTTTACTG
G469A	F: GGATCATTTGCAACAGTCTACAAG
	R: AGATCCAATTCTTTGTCCC
G466V	F: ATTGGATCTGTATCATTTGGAACA
	R: TCTTTGTCCCACTGTAATC
L597V	F: GTGATTTTGGTGTAGCTACAG
	R: CTATTTTTACTGTGAGGTCTTC
R435S	F: GAAGACAGTAATCGAATGAAAAC
	R: TGAGGATGAAGATGACTTCCTTTC
E375D	F: CAATAGATCCTGTCAATATTGATG
	R: TGTTTATATGCACATTGGGAGC
L485_P490>Y	F: CCTCAGCAGTTACAAGCC
	R: TTTCACTGCCACATCACC
L613F	Addgene: 82822
L485S	Addgene: 82837
A762E	Addgene: 82823
G469S	Addgene: 82838
H574Q	Addgene: 82825
R682W	Addgene: 82810
H574N	Addgene: 82813
D594H	Addgene: 82816
W450L	Addgene: 82830
