# Supplementary material for: Clonal selection confers distinct evolutionary trajectories in BRAF-driven cancers
Source: Nat Commun. 2019 Nov 13;10:5143. doi: 10.1038/s41467-019-13161-x (PMC6853924; doi:10.1038/s41467-019-13161-x)
Supplement: Supplementary file 6 — Supplementary Software 1 [file 41467_2019_13161_MOESM6_ESM.zip]

Archive with 3 entries (2 files):
- Supplementary Software 1/
- Supplementary Software 1/cancer_cell_faction.Rmd
- Supplementary Software 1/Selective_Sweep_Simulator.Rmd
