# Supplementary material for: Clonal selection confers distinct evolutionary trajectories in BRAF-driven cancers
Source: Nat Commun. 2019 Nov 13;10:5143. doi: 10.1038/s41467-019-13161-x (PMC6853924; doi:10.1038/s41467-019-13161-x)
Supplement: Supplementary file 6 — Supplementary Software 1 [file 41467_2019_13161_MOESM6_ESM.zip › Supplementary Software 1/cancer_cell_faction.Rmd]

---
title: "Cancer Cell Fraction Histogram Plot Generation"
output: html_document
---

```{r setup, include=FALSE}
knitr::opts_chunk$set(echo = TRUE)
```

Load the following packages. Note, these packages may have to be installed if they are not currently in your R library. 
```{r library, include=FALSE}
library(dplyr)
library(data.table)
library(ggplot2)
library(knitr)
```

Read in the segmentation files from TCGA (can be accessed either via the portal or Firebrowse [http://firebrowse.org/]. The segmentation file contains the segmented data for samples identified by GLAD, CBS, or some other segmentation algorithm. Some of the TCGA samples have not (yet) been segemented. One may need to segment the raw SNP-array data prior to utilization in this pipeline. Several resources are available of segmenting SNP-array data. For background on CBS, please see: Biostatistics. 2004 Oct;5(4):557-72.  

Note: the first two chunks will require an appropriate setting of the working directory. 
```{r segmentation file}
#setwd("./")
x1 <- read.delim("all_data_by_genes_COAD.txt",  header=TRUE, sep="\t")
x2 <- subset(x1, select = c("Gene.Symbol", "TCGA.AD.5900.01A.11D.1649.01"))
colnames(x2)[1] <- "Gene"
colnames(x2)[2] <- "seg_mean"
```

Read in the vaf file for an individual sample. This file can be derived from any .maf files from the TCGA portal and subsetted to your case of interest. A column is added to indicate the purity of the sample (last column in .csv file provided). Tumor purity values for each sample can be calculated using several methods including ABSOLUTE [DOI: 10.1038/nbt.2203], ESTIMATE [doi: 10.1038/ncomms3612], LUMP [doi: 10.1038/ncomms3612], immunohistochemistry (IHC) or others. Briefly, ESTIMATE uses gene expression profiles of 141 immune genes and 141 stromal genes. ABSOLUTE uses somatic copy-number data, LUMP (leukocytes unmethylation for purity) averages 44 non-methylated immune-specific CpG sites. IHC is estimated by image analysis of haematoxylin and eosin stain slides. In this manuscript, we used ESTIMATE values. Next, we inner join with segmentation file from above by gene identity and transform the segment mean to copy number. 

```{r vaf file and transform segment mean}
#setwd("./")
x3 <- read.csv("TCGA_AD_5900.csv")
x4 <- inner_join(x3, x2, by="Gene")
x5 = mutate(x4, ploidy=(2*(2^seg_mean)))
```

Calculate the CCF of the copy number as follows: 
```{r CCF_CNV}
x6 = mutate(x5, CCF_CNV= (vaf*(((purity * ploidy) + 2*(1-purity))/purity))) 
x6[x6$ploidy == 2, 'CCF_CNV'] <- 1
```


Call CCF heuristic developed by Hana Susak [https://github.com/hanasusak/cDriver]. 
```{r CCF correction heuristic, include=FALSE}
CCF <- function(sample.mutations, VAF = NULL, ploidy = NULL, CCF_CNV = NULL, purity = NULL, correct=TRUE){
  if (is.atomic(sample.mutations)) {
    sample.mutations <- data.frame(x = sample.mutations)
  } 
  
  if (!is.null(VAF)){
    sample.mutations <- assign.columns(sample.mutations, VAF, "VAF")
  }
  if (!is.null(ploidy)){
    sample.mutations <- assign.columns(sample.mutations, ploidy, "ploidy")
  }
  if (!is.null(CCF_CNV)){
    sample.mutations <- assign.columns(sample.mutations, CCF_CNV, "CCF_CNV")
  }
  if (!is.null(purity)){
    sample.mutations <- assign.columns(sample.mutations, purity, "purity")
  }
  
  # make it not sensitive to lower/upper case in column names
  original.col.names <- colnames(sample.mutations)
  num.col <- ncol(sample.mutations)
  colnames(sample.mutations) <-  tolower(colnames(sample.mutations))
  
  # check if BAF column is there
  if ( 'vaf' %in% colnames(sample.mutations) ){
    if  (!is.numeric(sample.mutations$vaf)){
      stop("VAF column is not numeric!")
    }            
  } else {
    stop("There is no mandatory VAF column!")
  }
  
  if ( 'ploidy' %in% colnames(sample.mutations) ){
    if  (!is.numeric(sample.mutations$ploidy)){
      stop("Ploidy column is not numeric!")
    }   
    if ( 'ccf_cnv' %in% colnames(sample.mutations) ){
      if  (!is.numeric(sample.mutations$ccf_cnv)){
        stop("CCF_CNV column is not numeric!")
      }
      if ('purity' %in% colnames(sample.mutations) ) {
        # calculate CCF as ploidy is 2 
        sample.mutations$CCF <- ccfPloidy(sample.mutations$vaf, sample.mutations$ploidy, sample.mutations$ccf_cnv, purity=sample.mutations$purity)
      } else {
        # calculate CCF! there is baf, ploidy and ccf of cnv
        sample.mutations$CCF <- ccfPloidy(sample.mutations$vaf, sample.mutations$ploidy, sample.mutations$ccf_cnv)
      }
    } else {
      if ('purity' %in% colnames(sample.mutations) ) {
        # calculate CCF as ploidy is 2 
        sample.mutations$CCF <- ccfPloidy(sample.mutations$vaf, sample.mutations$ploidy,  purity=sample.mutations$purity)
      } else {
        # calculate CCF! there is baf, ploidy and ccf of cnv
        sample.mutations$CCF <- ccfPloidy(sample.mutations$vaf, sample.mutations$ploidy)  
      }
    }           
  } else {
    if ('purity' %in% colnames(sample.mutations) ) {
      # calculate CCF as ploidy is 2 
      sample.mutations$CCF <- ccfPloidy(sample.mutations$vaf, purity=sample.mutations$purity)
    } else {
      # calculate CCF as ploidy is 2 
      sample.mutations$CCF <- ccfPloidy(sample.mutations$vaf)
    }
    
  }
  
  if (correct){
    sample.mutations <- ccfCorrection(sample.mutations)
  }
  
  colnames(sample.mutations)[1:num.col] <- original.col.names
  
  sample.mutations
  
}


ccfPloidy <- function (vaf, ploidy = 2, ccf_cnv = 1, purity = 1) {
  if (sum(is.na(ploidy))){
    ploidy[is.na(ploidy)] <- 2
  }
  if (sum(is.na(ccf_cnv))){
    ccf_cnv[is.na(ccf_cnv)] <- 1
  }  
  if (sum(is.na(purity))){
    purity[is.na(purity)] <- 1
  }  
  ccf <- ((2 + (ploidy-2)*ccf_cnv)*vaf)/purity    
  return(ccf)
}

ccfCorrection <- function(sample.mutations){  
  if  (!'purity' %in% colnames(sample.mutations)){
    
    # correct BAF between 0.5 and 0.6 and diploid
    if ( 'ploidy' %in% colnames(sample.mutations) ){
      condition <- (sample.mutations$vaf > 0.5 & sample.mutations$vaf <=0.6) & sample.mutations$ploidy == 2   
    } else {
      condition <- (sample.mutations$vaf > 0.5 & sample.mutations$vaf <=0.6 ) 
    }
    if (sum(condition,  na.rm = T)) {
      condition[is.na(condition)] <- FALSE
      sample.mutations[condition, ]$CCF <- 1        
    }
    
    # correct BAF between 0.6 and 1 and diploid
    if ( 'ploidy' %in% colnames(sample.mutations) ){    
      condition <- sample.mutations$vaf > 0.6  &  (sample.mutations$ploidy == 2 | is.na(sample.mutations$ploidy ))
    } else {
      condition <- sample.mutations$vaf > 0.6 
    }
    if (sum(condition,  na.rm = T)) {
      condition[is.na(condition)] <- FALSE
      sample.mutations[condition,]$CCF <- ccfPloidy(sample.mutations[condition ,]$vaf, ploidy=1)
    }
    
    # correct ploidy != 2 and ccf >1
    if ( 'ploidy' %in% colnames(sample.mutations) ){   
      condition <- sample.mutations$CCF > 1  & (sample.mutations$ploidy != 2   | is.na(sample.mutations$ploidy ))
    } else {
      condition <- sample.mutations$CCF > 1      
    }
    if (sum(condition,  na.rm = T)) {
      condition[is.na(condition)] <- FALSE
      sample.mutations[condition, ]$CCF <- 1
    }
    
  } else {
    if (sum(is.na(sample.mutations$purity))){
      sample.mutations[is.na(sample.mutations$purity),'purity'] <- 1
    } 
    
    # correct BAF between 0.5 and 0.6 and diploid
    if ( 'ploidy' %in% colnames(sample.mutations) ){
      condition <- (sample.mutations$vaf > 0.5 & sample.mutations$vaf <=0.6) & (sample.mutations$ploidy == 2 | is.na(sample.mutations$ploidy ))  
    } else {
      condition <- (sample.mutations$vaf > 0.5 & sample.mutations$vaf <=0.6 ) 
    }
    if (sum(condition,  na.rm = T)) {
      condition[is.na(condition)] <- FALSE
      sample.mutations[condition, ]$CCF <-  min( (sample.mutations[condition, ]$vaf*2  / sample.mutations[condition, ]$purity ) , 1)    
    }
    
    # correct BAF between 0.6 and 1 and diploid
    if ( 'ploidy' %in% colnames(sample.mutations) ){    
      condition <- sample.mutations$CCF > 1.2  &  (sample.mutations$ploidy == 2  | is.na(sample.mutations$ploidy ))
    } else {
      condition <- sample.mutations$CCF > 1.2 
    }
    if (sum(condition,  na.rm = T)) {
      condition[is.na(condition)] <- FALSE
      sample.mutations[condition,]$CCF <- ccfPloidy(sample.mutations[condition ,]$vaf, ploidy=1, purity=sample.mutations[condition ,]$purity)
    }
    
    # correct ploidy != 2 and ccf >1
    if ( 'ploidy' %in% colnames(sample.mutations) ){   
      condition <- sample.mutations$CCF > 1  #& sample.mutations$ploidy != 2   
    } else {
      condition <- sample.mutations$CCF > 1      
    }
    if (sum(condition,  na.rm = T)) {
      condition[is.na(condition)] <- FALSE
      sample.mutations[condition, ]$CCF <- 1
    }
    
  }
  
  
  sample.mutations
}
```

Apply CCF correction and generate histogram plot with the position of the BRAF allele delineated by a vertical line. The histogram below recreates Fig. 2b (panel 2). 
```{r apply correction and plot histogram}
x7 <- CCF(x6)
x8 = subset(x7, x7$Gene=="BRAF")
ggplot(x7, aes(x=CCF)) +
  geom_histogram(binwidth=0.01, fill="blue")+
  geom_vline(aes(xintercept=x8$CCF), col="red", lwd=1, linetype="dashed")
```
