# Supplementary material for: Clonal selection confers distinct evolutionary trajectories in BRAF-driven cancers
Source: Nat Commun. 2019 Nov 13;10:5143. doi: 10.1038/s41467-019-13161-x (PMC6853924; doi:10.1038/s41467-019-13161-x)
Supplement: Supplementary file 6 — Supplementary Software 1 [file 41467_2019_13161_MOESM6_ESM.zip › Supplementary Software 1/Selective_Sweep_Simulator.Rmd]

---
title: "Hard and Soft Selective Sweep Simulations"
output:
  pdf_document: default
  html_document: default
---


```{r setup, include=FALSE}
knitr::opts_chunk$set(echo = TRUE)
```

##Frequency trajectory of adaptive mutation

First, we model the frequency trajectory of a new adaptive mutation with selection coefficient *s* in a panmictic haploid population of constant size *N* using logistic growth.

```{r adaptive mutation}
hap.freq = function(s,t,N)
{
  if(missing(t)) t = seq(1, 30, by=0.1);
  if(missing(N)) N =10^9;
  if(missing(s)) s = 1
  else return(exp(s*t)/(exp(s*t)+2*N*s)) 
  
}

t = seq(1, 30, by=0.1)
x1 = hap.freq(2,t,10^9)
x2 = hap.freq(1.1, t, 10^9)
plot(x1~t, type='l', col="red", xlab="Generation", ylab="Allele Frequency")
lines(x2~t, col="blue")
```

## Frequency trajectory of *i*th passenger mutation. 

We then model the frequency trajectory of passenger mutations as described in Messer et al (Genetics. 2012 Jun; 191(2): 593_605. doi: 10.1534/genetics.112.138461). The overall frequency of this passenger will be higher the earlier it establishes in the sweep. 

```{r neutral + adaptive mutation, echo=TRUE}
neut.freq = function(mu,t,ti,s,N)
{
  if(missing(t)) t = seq(1, 30, by=0.1);
  if(missing(ti)) ti = 1;
  if(missing(mu)) mu = 0.0001;
  if(missing(N)) N =10^9;
  if(missing(s)) s = 1
  else return(exp((s-mu)*(t-ti))/(exp(s*t)+(2*N*s)))   
}

t = seq(1, 30, by=0.1)
x3= neut.freq(0.001,t,1.3,2,10^9)
x4= neut.freq(0.001,t,1.5,2,10^9)
x5= neut.freq(0.001,t,2,2,10^9)
x3_1= neut.freq(0.001,t,1.3,1.1,10^9)
x4_1= neut.freq(0.001,t,1.5,1.1,10^9)
x5_1= neut.freq(0.001,t,2,1.1,10^9)
plot(x1~t, type='l', col="red", xlab="Generation", ylab="Allele Frequency")
lines(x2~t, col="orange")
lines(x3~t, col="green", ylim=c(0,1), xlim=c(0,30))
lines(x4~t, col="blue", ylim=c(0,1), xlim=c(0,30))
lines(x5~t, col="yellow", ylim=c(0,1), xlim=c(0,30))
lines(x3_1~t, col="green", ylim=c(0,1), xlim=c(0,30))
lines(x4_1~t, col="blue", ylim=c(0,1), xlim=c(0,30))
lines(x5_1~t, col="yellow", ylim=c(0,1), xlim=c(0,30))
```

The execuution of this chunk will recreate the plot in Figure 4b. This simulator allows for assessing the impact of the fitness of the adaptive clone, $\mu$ and $t_i$ (the generation in which the passenger mutation is generated) on the frequency trajectory of the neutral mutation. 
