# Supplementary material for: Clonal selection confers distinct evolutionary trajectories in BRAF-driven cancers
Source: Nat Commun. 2019 Nov 13;10:5143. doi: 10.1038/s41467-019-13161-x (PMC6853924; doi:10.1038/s41467-019-13161-x)
Supplement: Supplementary file 8 — Source Data [file 41467_2019_13161_MOESM8_ESM.zip]

Archive with 3 entries (2 files):
- Source Data/
- Source Data/all_data_by_genes_COAD.txt
- Source Data/TCGA_AD_5900.csv
