# Supplementary material for: Clonal selection confers distinct evolutionary trajectories in BRAF-driven cancers
Source: Nat Commun. 2019 Nov 13;10:5143. doi: 10.1038/s41467-019-13161-x (PMC6853924; doi:10.1038/s41467-019-13161-x)
Supplement: Supplementary file 8 — Source Data [file 41467_2019_13161_MOESM8_ESM.zip › Source Data/all_data_by_genes_COAD.txt]

Gene Symbol	Locus ID	Cytoband	TCGA-3L-AA1B-01A-11D-A36W-01	TCGA-4N-A93T-01A-11D-A36W-01	TCGA-4T-AA8H-01A-11D-A40O-01	TCGA-5M-AAT4-01A-11D-A40O-01	TCGA-5M-AAT5-01A-21D-A40O-01	TCGA-5M-AAT6-01A-11D-A40O-01	TCGA-5M-AATA-01A-31D-A40O-01	TCGA-5M-AATE-01A-11D-A40O-01	TCGA-A6-2671-01A-01D-1549-01	TCGA-A6-2672-01A-01D-1549-01	TCGA-A6-2674-01A-02D-1549-01	TCGA-A6-2675-01A-02D-1717-01	TCGA-A6-2676-01A-01D-1549-01	TCGA-A6-2677-01A-01D-A274-01	TCGA-A6-2678-01A-01D-1549-01	TCGA-A6-2679-01A-02D-1549-01	TCGA-A6-2680-01A-01D-1549-01	TCGA-A6-2681-01A-01D-1549-01	TCGA-A6-2682-01A-01D-1549-01	TCGA-A6-2683-01A-01D-1549-01	TCGA-A6-2684-01A-01D-A274-01	TCGA-A6-2685-01A-01D-1549-01	TCGA-A6-2686-01A-01D-1549-01	TCGA-A6-3807-01A-01D-1018-01	TCGA-A6-3809-01A-01D-A274-01	TCGA-A6-3810-01A-01D-A274-01	TCGA-A6-4105-01A-02D-1770-01	TCGA-A6-4107-01A-02D-1549-01	TCGA-A6-5656-01A-21D-A274-01	TCGA-A6-5657-01A-01D-1649-01	TCGA-A6-5659-01A-01D-A274-01	TCGA-A6-5660-01A-01D-1649-01	TCGA-A6-5661-01A-01D-1649-01	TCGA-A6-5662-01A-01D-1649-01	TCGA-A6-5664-01A-21D-1834-01	TCGA-A6-5665-01A-01D-1649-01	TCGA-A6-5666-01A-01D-1649-01	TCGA-A6-5667-01A-21D-1717-01	TCGA-A6-6137-01A-11D-1770-01	TCGA-A6-6138-01A-11D-1770-01	TCGA-A6-6140-01A-11D-1770-01	TCGA-A6-6141-01A-11D-1770-01	TCGA-A6-6142-01A-11D-1770-01	TCGA-A6-6648-01A-11D-1770-01	TCGA-A6-6649-01A-11D-1770-01	TCGA-A6-6650-01A-11D-A274-01	TCGA-A6-6651-01A-21D-1834-01
ACAP3	116983	1p36.33	-0.035	-0.814	-0.004	-0.503	-0.826	0.006	0.017	-0.074	0.189	0.000	-0.220	-0.081	0.002	-0.884	0.005	0.191	-0.416	-0.077	0.010	-0.411	-0.005	-0.025	-0.018	0.054	-0.028	-0.201	-0.483	-0.356	0.007	0.000	-0.077	-0.453	0.003	0.185	-0.029	0.003	-0.819	-0.505	-0.149	-0.160	-0.020	0.001	0.012	-0.432	-0.028	0.056	-0.265
ACTRT2	140625	1p36.32	-0.035	-0.814	-0.004	-0.503	-0.826	0.006	0.017	-0.074	0.189	0.000	-0.220	-0.081	0.002	-0.884	0.005	0.191	-0.416	-0.077	0.010	-0.411	-0.005	-0.025	-0.018	0.054	-0.028	-0.201	-0.483	-0.356	0.007	0.000	-0.077	-0.453	0.003	0.185	-0.029	0.003	-0.819	-0.505	-0.149	-0.160	-0.020	0.001	0.012	-0.432	-0.028	0.056	-0.265
AGRN	375790	1p36.33	-0.035	-0.814	-0.004	-0.503	-0.826	0.006	0.017	-0.074	0.189	0.000	-0.220	-0.081	0.002	-0.884	0.005	0.191	-0.416	-0.077	0.010	-0.411	-0.005	-0.025	-0.018	0.054	-0.028	-0.201	-0.483	-0.356	0.007	0.000	-0.077	-0.453	0.003	0.185	-0.029	0.003	-0.819	-0.505	-0.149	-0.160	-0.020	0.001	0.012	-0.432	-0.028	0.056	-0.265
ANKRD65	441869	1p36.33	-0.035	-0.814	-0.004	-0.503	-0.826	0.006	0.017	-0.074	0.189	0.000	-0.220	-0.081	0.002	-0.884	0.005	0.191	-0.416	-0.077	0.010	-0.411	-0.005	-0.025	-0.018	0.054	-0.028	-0.201	-0.483	-0.356	0.007	0.000	-0.077	-0.453	0.003	0.185	-0.029	0.003	-0.819	-0.505	-0.149	-0.160	-0.020	0.001	0.012	-0.432	-0.028	0.056	-0.265
ATAD3A	55210	1p36.33	-0.035	-0.814	-0.004	-0.503	-0.826	0.006	0.017	-0.074	0.189	0.000	-0.220	-0.081	0.002	-0.884	0.005	0.191	-0.416	-0.077	0.010	-0.411	-0.005	-0.025	-0.018	0.054	-0.028	-0.201	-0.483	-0.356	0.007	0.000	-0.077	-0.453	0.003	0.185	-0.029	0.003	-0.819	-0.505	-0.149	-0.160	-0.020	0.001	0.012	-0.432	-0.028	0.056	-0.265
ATAD3B	83858	1p36.33	-0.035	-0.814	-0.004	-0.503	-0.826	0.006	0.017	-0.074	0.189	0.000	-0.220	-0.081	0.002	-0.884	0.005	0.191	-0.416	-0.077	0.010	-0.411	-0.005	-0.025	-0.018	0.054	-0.028	-0.201	-0.483	-0.356	0.007	0.000	-0.077	-0.453	0.003	0.185	-0.029	0.003	-0.819	-0.505	-0.149	-0.160	-0.020	0.001	0.012	-0.432	-0.028	0.056	-0.265
ATAD3C	219293	1p36.33	-0.035	-0.814	-0.004	-0.503	-0.826	0.006	0.017	-0.074	0.189	0.000	-0.220	-0.081	0.002	-0.884	0.005	0.191	-0.416	-0.077	0.010	-0.411	-0.005	-0.025	-0.018	0.054	-0.028	-0.201	-0.483	-0.356	0.007	0.000	-0.077	-0.453	0.003	0.185	-0.029	0.003	-0.819	-0.505	-0.149	-0.160	-0.020	0.001	0.012	-0.432	-0.028	0.056	-0.265
AURKAIP1	54998	1p36.33	-0.035	-0.814	-0.004	-0.503	-0.826	0.006	0.017	-0.074	0.189	0.000	-0.220	-0.081	0.002	-0.884	0.005	0.191	-0.416	-0.077	0.010	-0.411	-0.005	-0.025	-0.018	0.054	-0.028	-0.201	-0.483	-0.356	0.007	0.000	-0.077	-0.453	0.003	0.185	-0.029	0.003	-0.819	-0.505	-0.149	-0.160	-0.020	0.001	0.012	-0.432	-0.028	0.056	-0.265
B3GALT6	126792	1p36.33	-0.035	-0.814	-0.004	-0.503	-0.826	0.006	0.017	-0.074	0.189	0.000	-0.220	-0.081	0.002	-0.884	0.005	0.191	-0.416	-0.077	0.010	-0.411	-0.005	-0.025	-0.018	0.054	-0.028	-0.201	-0.483	-0.356	0.007	0.000	-0.077	-0.453	0.003	0.185	-0.029	0.003	-0.819	-0.505	-0.149	-0.160	-0.020	0.001	0.012	-0.432	-0.028	0.056	-0.265
C1orf159	54991	1p36.33	-0.035	-0.814	-0.004	-0.503	-0.826	0.006	0.017	-0.074	0.189	0.000	-0.220	-0.081	0.002	-0.884	0.005	0.191	-0.416	-0.077	0.010	-0.411	-0.005	-0.025	-0.018	0.054	-0.028	-0.201	-0.483	-0.356	0.007	0.000	-0.077	-0.453	0.003	0.185	-0.029	0.003	-0.819	-0.505	-0.149	-0.160	-0.020	0.001	0.012	-0.432	-0.028	0.056	-0.265
C1orf170	84808	1p36.33	-0.035	-0.814	-0.004	-0.503	-0.826	0.006	0.017	-0.074	0.189	0.000	-0.220	-0.081	0.002	-0.884	0.005	0.191	-0.416	-0.077	0.010	-0.411	-0.005	-0.025	-0.018	0.054	-0.028	-0.201	-0.483	-0.356	0.007	0.000	-0.077	-0.453	0.003	0.185	-0.029	0.003	-0.819	-0.505	-0.149	-0.160	-0.020	0.001	0.012	-0.432	-0.028	0.056	-0.265
C1orf222	-10	1p36.33	-0.035	-0.814	-0.004	-0.503	-0.826	0.006	0.017	-0.074	0.189	0.000	-0.220	-0.081	0.002	-0.884	0.005	0.191	-0.416	-0.077	0.010	-0.411	-0.005	-0.025	-0.018	0.054	-0.028	-0.201	-0.483	-0.356	0.007	0.000	-0.077	-0.453	0.003	0.185	-0.029	0.003	-0.819	-0.505	-0.149	-0.160	-0.020	0.001	0.012	-0.432	-0.028	0.056	-0.265
C1orf233	643988	1p36.33	-0.035	-0.814	-0.004	-0.503	-0.826	0.006	0.017	-0.074	0.189	0.000	-0.220	-0.081	0.002	-0.884	0.005	0.191	-0.416	-0.077	0.010	-0.411	-0.005	-0.025	-0.018	0.054	-0.028	-0.201	-0.483	-0.356	0.007	0.000	-0.077	-0.453	0.003	0.185	-0.029	0.003	-0.819	-0.505	-0.149	-0.160	-0.020	0.001	0.012	-0.432	-0.028	0.056	-0.265
C1orf86	199990	1p36.33	-0.035	-0.814	-0.004	-0.503	-0.826	0.006	0.017	-0.074	0.189	0.000	-0.220	-0.081	0.002	-0.884	0.005	0.191	-0.416	-0.077	0.010	-0.411	-0.005	-0.025	-0.018	0.054	-0.028	-0.201	-0.483	-0.356	0.007	0.000	-0.077	-0.453	0.003	0.185	-0.029	0.003	-0.819	-0.505	-0.149	-0.160	-0.020	0.001	0.012	-0.432	-0.028	0.056	-0.265
CALML6	163688	1p36.33	-0.035	-0.814	-0.004	-0.503	-0.826	0.006	0.017	-0.074	0.189	0.000	-0.220	-0.081	0.002	-0.884	0.005	0.191	-0.416	-0.077	0.010	-0.411	-0.005	-0.025	-0.018	0.054	-0.028	-0.201	-0.483	-0.356	0.007	0.000	-0.077	-0.453	0.003	0.185	-0.029	0.003	-0.819	-0.505	-0.149	-0.160	-0.020	0.001	0.012	-0.432	-0.028	0.056	-0.265
CCNL2	81669	1p36.33	-0.035	-0.814	-0.004	-0.503	-0.826	0.006	0.017	-0.074	0.189	0.000	-0.220	-0.081	0.002	-0.884	0.005	0.191	-0.416	-0.077	0.010	-0.411	-0.005	-0.025	-0.018	0.054	-0.028	-0.201	-0.483	-0.356	0.007	0.000	-0.077	-0.453	0.003	0.185	-0.029	0.003	-0.819	-0.505	-0.149	-0.160	-0.020	0.001	0.012	-0.432	-0.028	0.056	-0.265
CDK11A	728642	1p36.33	-0.035	-0.814	-0.004	-0.503	-0.826	0.006	0.017	-0.074	0.189	0.000	-0.220	-0.081	0.002	-0.884	0.005	0.191	-0.416	-0.077	0.010	-0.411	-0.005	-0.025	-0.018	0.054	-0.028	-0.201	-0.483	-0.356	0.007	0.000	-0.077	-0.453	0.003	0.185	-0.029	0.003	-0.819	-0.505	-0.149	-0.160	-0.020	0.001	0.012	-0.432	-0.028	0.056	-0.265
CDK11B	984	1p36.33	-0.035	-0.814	-0.004	-0.503	-0.826	0.006	0.017	-0.074	0.189	0.000	-0.220	-0.081	0.002	-0.884	0.005	0.191	-0.416	-0.077	0.010	-0.411	-0.005	-0.025	-0.018	0.054	-0.028	-0.201	-0.483	-0.356	0.007	0.000	-0.077	-0.453	0.003	0.185	-0.029	0.003	-0.819	-0.505	-0.149	-0.160	-0.020	0.001	0.012	-0.432	-0.028	0.056	-0.265
CPSF3L	54973	1p36.33	-0.035	-0.814	-0.004	-0.503	-0.826	0.006	0.017	-0.074	0.189	0.000	-0.220	-0.081	0.002	-0.884	0.005	0.191	-0.416	-0.077	0.010	-0.411	-0.005	-0.025	-0.018	0.054	-0.028	-0.201	-0.483	-0.356	0.007	0.000	-0.077	-0.453	0.003	0.185	-0.029	0.003	-0.819	-0.505	-0.149	-0.160	-0.020	0.001	0.012	-0.432	-0.028	0.056	-0.265
DDX11L1	-1	1p36.33	-0.035	-0.814	-0.004	-0.503	-0.826	0.006	0.017	-0.074	0.189	0.000	-0.220	-0.081	0.002	-0.884	0.005	0.191	-0.416	-0.077	0.010	-0.411	-0.005	-0.025	-0.018	0.054	-0.028	-0.201	-0.483	-0.356	0.007	0.000	-0.077	-0.453	0.003	0.185	-0.029	0.003	-0.819	-0.505	-0.149	-0.160	-0.020	0.001	0.012	-0.432	-0.028	0.056	-0.265
DVL1	1855	1p36.33	-0.035	-0.814	-0.004	-0.503	-0.826	0.006	0.017	-0.074	0.189	0.000	-0.220	-0.081	0.002	-0.884	0.005	0.191	-0.416	-0.077	0.010	-0.411	-0.005	-0.025	-0.018	0.054	-0.028	-0.201	-0.483	-0.356	0.007	0.000	-0.077	-0.453	0.003	0.185	-0.029	0.003	-0.819	-0.505	-0.149	-0.160	-0.020	0.001	0.012	-0.432	-0.028	0.056	-0.265
FAM132A	388581	1p36.33	-0.035	-0.814	-0.004	-0.503	-0.826	0.006	0.017	-0.074	0.189	0.000	-0.220	-0.081	0.002	-0.884	0.005	0.191	-0.416	-0.077	0.010	-0.411	-0.005	-0.025	-0.018	0.054	-0.028	-0.201	-0.483	-0.356	0.007	0.000	-0.077	-0.453	0.003	0.185	-0.029	0.003	-0.819	-0.505	-0.149	-0.160	-0.020	0.001	0.012	-0.432	-0.028	0.056	-0.265
FAM138A	-2	1p36.33	-0.035	-0.814	-0.004	-0.503	-0.826	0.006	0.017	-0.074	0.189	0.000	-0.220	-0.081	0.002	-0.884	0.005	0.191	-0.416	-0.077	0.010	-0.411	-0.005	-0.025	-0.018	0.054	-0.028	-0.201	-0.483	-0.356	0.007	0.000	-0.077	-0.453	0.003	0.185	-0.029	0.003	-0.819	-0.505	-0.149	-0.160	-0.020	0.001	0.012	-0.432	-0.028	0.056	-0.265
FAM213B	127281	1p36.32	-0.035	-0.814	-0.004	-0.503	-0.826	0.006	0.017	-0.074	0.189	0.000	-0.220	-0.081	0.002	-0.884	0.005	0.191	-0.416	-0.077	0.010	-0.411	-0.005	-0.025	-0.018	0.054	-0.028	-0.201	-0.483	-0.356	0.007	0.000	-0.077	-0.453	0.003	0.185	-0.029	0.003	-0.819	-0.505	-0.149	-0.160	-0.020	0.001	0.012	-0.432	-0.028	0.056	-0.265
FAM41C	-5	1p36.33	-0.035	-0.814	-0.004	-0.503	-0.826	0.006	0.017	-0.074	0.189	0.000	-0.220	-0.081	0.002	-0.884	0.005	0.191	-0.416	-0.077	0.010	-0.411	-0.005	-0.025	-0.018	0.054	-0.028	-0.201	-0.483	-0.356	0.007	0.000	-0.077	-0.453	0.003	0.185	-0.029	0.003	-0.819	-0.505	-0.149	-0.160	-0.020	0.001	0.012	-0.432	-0.028	0.056	-0.265
FAM87B	-4	1p36.33	-0.035	-0.814	-0.004	-0.503	-0.826	0.006	0.017	-0.074	0.189	0.000	-0.220	-0.081	0.002	-0.884	0.005	0.191	-0.416	-0.077	0.010	-0.411	-0.005	-0.025	-0.018	0.054	-0.028	-0.201	-0.483	-0.356	0.007	0.000	-0.077	-0.453	0.003	0.185	-0.029	0.003	-0.819	-0.505	-0.149	-0.160	-0.020	0.001	0.012	-0.432	-0.028	0.056	-0.265
GABRD	2563	1p36.33	-0.035	-0.814	-0.004	-0.503	-0.826	0.006	0.017	-0.074	0.189	0.000	-0.220	-0.081	0.002	-0.884	0.005	0.191	-0.416	-0.077	0.010	-0.411	-0.005	-0.025	-0.018	0.054	-0.028	-0.201	-0.483	-0.356	0.007	0.000	-0.077	-0.453	0.003	0.185	-0.029	0.003	-0.819	-0.505	-0.149	-0.160	-0.020	0.001	0.012	-0.432	-0.028	0.056	-0.265
GLTPD1	80772	1p36.33	-0.035	-0.814	-0.004	-0.503	-0.826	0.006	0.017	-0.074	0.189	0.000	-0.220	-0.081	0.002	-0.884	0.005	0.191	-0.416	-0.077	0.010	-0.411	-0.005	-0.025	-0.018	0.054	-0.028	-0.201	-0.483	-0.356	0.007	0.000	-0.077	-0.453	0.003	0.185	-0.029	0.003	-0.819	-0.505	-0.149	-0.160	-0.020	0.001	0.012	-0.432	-0.028	0.056	-0.265
GNB1	2782	1p36.33	-0.035	-0.814	-0.004	-0.503	-0.826	0.006	0.017	-0.074	0.189	0.000	-0.220	-0.081	0.002	-0.884	0.005	0.191	-0.416	-0.077	0.010	-0.411	-0.005	-0.025	-0.018	0.054	-0.028	-0.201	-0.483	-0.356	0.007	0.000	-0.077	-0.453	0.003	0.185	-0.029	0.003	-0.819	-0.505	-0.149	-0.160	-0.020	0.001	0.012	-0.432	-0.028	0.056	-0.265
HES4	57801	1p36.33	-0.035	-0.814	-0.004	-0.503	-0.826	0.006	0.017	-0.074	0.189	0.000	-0.220	-0.081	0.002	-0.884	0.005	0.191	-0.416	-0.077	0.010	-0.411	-0.005	-0.025	-0.018	0.054	-0.028	-0.201	-0.483	-0.356	0.007	0.000	-0.077	-0.453	0.003	0.185	-0.029	0.003	-0.819	-0.505	-0.149	-0.160	-0.020	0.001	0.012	-0.432	-0.028	0.056	-0.265
HES5	388585	1p36.32	-0.035	-0.814	-0.004	-0.503	-0.826	0.006	0.017	-0.074	0.189	0.000	-0.220	-0.081	0.002	-0.884	0.005	0.191	-0.416	-0.077	0.010	-0.411	-0.005	-0.025	-0.018	0.054	-0.028	-0.201	-0.483	-0.356	0.007	0.000	-0.077	-0.453	0.003	0.185	-0.029	0.003	-0.819	-0.505	-0.149	-0.160	-0.020	0.001	0.012	-0.432	-0.028	0.056	-0.265
ISG15	9636	1p36.33	-0.035	-0.814	-0.004	-0.503	-0.826	0.006	0.017	-0.074	0.189	0.000	-0.220	-0.081	0.002	-0.884	0.005	0.191	-0.416	-0.077	0.010	-0.411	-0.005	-0.025	-0.018	0.054	-0.028	-0.201	-0.483	-0.356	0.007	0.000	-0.077	-0.453	0.003	0.185	-0.029	0.003	-0.819	-0.505	-0.149	-0.160	-0.020	0.001	0.012	-0.432	-0.028	0.056	-0.265
KLHL17	339451	1p36.33	-0.035	-0.814	-0.004	-0.503	-0.826	0.006	0.017	-0.074	0.189	0.000	-0.220	-0.081	0.002	-0.884	0.005	0.191	-0.416	-0.077	0.010	-0.411	-0.005	-0.025	-0.018	0.054	-0.028	-0.201	-0.483	-0.356	0.007	0.000	-0.077	-0.453	0.003	0.185	-0.029	0.003	-0.819	-0.505	-0.149	-0.160	-0.020	0.001	0.012	-0.432	-0.028	0.056	-0.265
LINC00115	79854	1p36.33	-0.035	-0.814	-0.004	-0.503	-0.826	0.006	0.017	-0.074	0.189	0.000	-0.220	-0.081	0.002	-0.884	0.005	0.191	-0.416	-0.077	0.010	-0.411	-0.005	-0.025	-0.018	0.054	-0.028	-0.201	-0.483	-0.356	0.007	0.000	-0.077	-0.453	0.003	0.185	-0.029	0.003	-0.819	-0.505	-0.149	-0.160	-0.020	0.001	0.012	-0.432	-0.028	0.056	-0.265
LINC00982	-12	1p36.32	-0.035	-0.814	-0.004	-0.503	-0.826	0.006	0.017	-0.074	0.189	0.000	-0.220	-0.081	0.002	-0.884	0.005	0.191	-0.416	-0.077	0.010	-0.411	-0.005	-0.025	-0.018	0.054	-0.028	-0.201	-0.483	-0.356	0.007	0.000	-0.077	-0.453	0.003	0.185	-0.029	0.003	-0.819	-0.505	-0.149	-0.160	-0.020	0.001	0.012	-0.432	-0.028	0.056	-0.265
MIB2	142678	1p36.33	-0.035	-0.814	-0.004	-0.503	-0.826	0.006	0.017	-0.074	0.189	0.000	-0.220	-0.081	0.002	-0.884	0.005	0.191	-0.416	-0.077	0.010	-0.411	-0.005	-0.025	-0.018	0.054	-0.028	-0.201	-0.483	-0.356	0.007	0.000	-0.077	-0.453	0.003	0.185	-0.029	0.003	-0.819	-0.505	-0.149	-0.160	-0.020	0.001	0.012	-0.432	-0.028	0.056	-0.265
MIR200A	406983	1p36.33	-0.035	-0.814	-0.004	-0.503	-0.826	0.006	0.017	-0.074	0.189	0.000	-0.220	-0.081	0.002	-0.884	0.005	0.191	-0.416	-0.077	0.010	-0.411	-0.005	-0.025	-0.018	0.054	-0.028	-0.201	-0.483	-0.356	0.007	0.000	-0.077	-0.453	0.003	0.185	-0.029	0.003	-0.819	-0.505	-0.149	-0.160	-0.020	0.001	0.012	-0.432	-0.028	0.056	-0.265
MIR200B	406984	1p36.33	-0.035	-0.814	-0.004	-0.503	-0.826	0.006	0.017	-0.074	0.189	0.000	-0.220	-0.081	0.002	-0.884	0.005	0.191	-0.416	-0.077	0.010	-0.411	-0.005	-0.025	-0.018	0.054	-0.028	-0.201	-0.483	-0.356	0.007	0.000	-0.077	-0.453	0.003	0.185	-0.029	0.003	-0.819	-0.505	-0.149	-0.160	-0.020	0.001	0.012	-0.432	-0.028	0.056	-0.265
MIR429	554210	1p36.33	-0.035	-0.814	-0.004	-0.503	-0.826	0.006	0.017	-0.074	0.189	0.000	-0.220	-0.081	0.002	-0.884	0.005	0.191	-0.416	-0.077	0.010	-0.411	-0.005	-0.025	-0.018	0.054	-0.028	-0.201	-0.483	-0.356	0.007	0.000	-0.077	-0.453	0.003	0.185	-0.029	0.003	-0.819	-0.505	-0.149	-0.160	-0.020	0.001	0.012	-0.432	-0.028	0.056	-0.265
MMEL1	79258	1p36.32	-0.035	-0.814	-0.004	-0.503	-0.826	0.006	0.017	-0.074	0.189	0.000	-0.220	-0.081	0.002	-0.884	0.005	0.191	-0.416	-0.077	0.010	-0.411	-0.005	-0.025	-0.018	0.054	-0.028	-0.201	-0.483	-0.356	0.007	0.000	-0.077	-0.453	0.003	0.185	-0.029	0.003	-0.819	-0.505	-0.149	-0.160	-0.020	0.001	0.012	-0.432	-0.028	0.056	-0.265
MMP23B	8510	1p36.33	-0.035	-0.814	-0.004	-0.503	-0.826	0.006	0.017	-0.074	0.189	0.000	-0.220	-0.081	0.002	-0.884	0.005	0.191	-0.416	-0.077	0.010	-0.411	-0.005	-0.025	-0.018	0.054	-0.028	-0.201	-0.483	-0.356	0.007	0.000	-0.077	-0.453	0.003	0.185	-0.029	0.003	-0.819	-0.505	-0.149	-0.160	-0.020	0.001	0.012	-0.432	-0.028	0.056	-0.265
MORN1	79906	1p36.33	-0.035	-0.814	-0.004	-0.503	-0.826	0.006	0.017	-0.074	0.189	0.000	-0.220	-0.081	0.002	-0.884	0.005	0.191	-0.416	-0.077	0.010	-0.411	-0.005	-0.025	-0.018	0.054	-0.028	-0.201	-0.483	-0.356	0.007	0.000	-0.077	-0.453	0.003	0.185	-0.029	0.003	-0.819	-0.505	-0.149	-0.160	-0.020	0.001	0.012	-0.432	-0.028	0.056	-0.265
MRPL20	55052	1p36.33	-0.035	-0.814	-0.004	-0.503	-0.826	0.006	0.017	-0.074	0.189	0.000	-0.220	-0.081	0.002	-0.884	0.005	0.191	-0.416	-0.077	0.010	-0.411	-0.005	-0.025	-0.018	0.054	-0.028	-0.201	-0.483	-0.356	0.007	0.000	-0.077	-0.453	0.003	0.185	-0.029	0.003	-0.819	-0.505	-0.149	-0.160	-0.020	0.001	0.012	-0.432	-0.028	0.056	-0.265
MXRA8	54587	1p36.33	-0.035	-0.814	-0.004	-0.503	-0.826	0.006	0.017	-0.074	0.189	0.000	-0.220	-0.081	0.002	-0.884	0.005	0.191	-0.416	-0.077	0.010	-0.411	-0.005	-0.025	-0.018	0.054	-0.028	-0.201	-0.483	-0.356	0.007	0.000	-0.077	-0.453	0.003	0.185	-0.029	0.003	-0.819	-0.505	-0.149	-0.160	-0.020	0.001	0.012	-0.432	-0.028	0.056	-0.265
NADK	65220	1p36.33	-0.035	-0.814	-0.004	-0.503	-0.826	0.006	0.017	-0.074	0.189	0.000	-0.220	-0.081	0.002	-0.884	0.005	0.191	-0.416	-0.077	0.010	-0.411	-0.005	-0.025	-0.018	0.054	-0.028	-0.201	-0.483	-0.356	0.007	0.000	-0.077	-0.453	0.003	0.185	-0.029	0.003	-0.819	-0.505	-0.149	-0.160	-0.020	0.001	0.012	-0.432	-0.028	0.056	-0.265
NOC2L	26155	1p36.33	-0.035	-0.814	-0.004	-0.503	-0.826	0.006	0.017	-0.074	0.189	0.000	-0.220	-0.081	0.002	-0.884	0.005	0.191	-0.416	-0.077	0.010	-0.411	-0.005	-0.025	-0.018	0.054	-0.028	-0.201	-0.483	-0.356	0.007	0.000	-0.077	-0.453	0.003	0.185	-0.029	0.003	-0.819	-0.505	-0.149	-0.160	-0.020	0.001	0.012	-0.432	-0.028	0.056	-0.265
OR4F16	81399	1p36.33	-0.035	-0.814	-0.004	-0.503	-0.826	0.006	0.017	-0.074	0.189	0.000	-0.220	-0.081	0.002	-0.884	0.005	0.191	-0.416	-0.077	0.010	-0.411	-0.005	-0.025	-0.018	0.054	-0.028	-0.201	-0.483	-0.356	0.007	0.000	-0.077	-0.453	0.003	0.185	-0.029	0.003	-0.819	-0.505	-0.149	-0.160	-0.020	0.001	0.012	-0.432	-0.028	0.056	-0.265
OR4F29	729759	1p36.33	-0.035	-0.814	-0.004	-0.503	-0.826	0.006	0.017	-0.074	0.189	0.000	-0.220	-0.081	0.002	-0.884	0.005	0.191	-0.416	-0.077	0.010	-0.411	-0.005	-0.025	-0.018	0.054	-0.028	-0.201	-0.483	-0.356	0.007	0.000	-0.077	-0.453	0.003	0.185	-0.029	0.003	-0.819	-0.505	-0.149	-0.160	-0.020	0.001	0.012	-0.432	-0.028	0.056	-0.265
OR4F5	-3	1p36.33	-0.035	-0.814	-0.004	-0.503	-0.826	0.006	0.017	-0.074	0.189	0.000	-0.220	-0.081	0.002	-0.884	0.005	0.191	-0.416	-0.077	0.010	-0.411	-0.005	-0.025	-0.018	0.054	-0.028	-0.201	-0.483	-0.356	0.007	0.000	-0.077	-0.453	0.003	0.185	-0.029	0.003	-0.819	-0.505	-0.149	-0.160	-0.020	0.001	0.012	-0.432	-0.028	0.056	-0.265
PANK4	55229	1p36.32	-0.035	-0.814	-0.004	-0.503	-0.826	0.006	0.017	-0.074	0.189	0.000	-0.220	-0.081	0.002	-0.884	0.005	0.191	-0.416	-0.077	0.010	-0.411	-0.005	-0.025	-0.018	0.054	-0.028	-0.201	-0.483	-0.356	0.007	0.000	-0.077	-0.453	0.003	0.185	-0.029	0.003	-0.819	-0.505	-0.149	-0.160	-0.020	0.001	0.012	-0.432	-0.028	0.056	-0.265
PEX10	5192	1p36.32	-0.035	-0.814	-0.004	-0.503	-0.826	0.006	0.017	-0.074	0.189	0.000	-0.220	-0.081	0.002	-0.884	0.005	0.191	-0.416	-0.077	0.010	-0.411	-0.005	-0.025	-0.018	0.054	-0.028	-0.201	-0.483	-0.356	0.007	0.000	-0.077	-0.453	0.003	0.185	-0.029	0.003	-0.819	-0.505	-0.149	-0.160	-0.020	0.001	0.012	-0.432	-0.028	0.056	-0.265
PLCH2	9651	1p36.32	-0.035	-0.814	-0.004	-0.503	-0.826	0.006	0.017	-0.074	0.189	0.000	-0.220	-0.081	0.002	-0.884	0.005	0.191	-0.416	-0.077	0.010	-0.411	-0.005	-0.025	-0.018	0.054	-0.028	-0.201	-0.483	-0.356	0.007	0.000	-0.077	-0.453	0.003	0.185	-0.029	0.003	-0.819	-0.505	-0.149	-0.160	-0.020	0.001	0.012	-0.432	-0.028	0.056	-0.265
PLEKHN1	84069	1p36.33	-0.035	-0.814	-0.004	-0.503	-0.826	0.006	0.017	-0.074	0.189	0.000	-0.220	-0.081	0.002	-0.884	0.005	0.191	-0.416	-0.077	0.010	-0.411	-0.005	-0.025	-0.018	0.054	-0.028	-0.201	-0.483	-0.356	0.007	0.000	-0.077	-0.453	0.003	0.185	-0.029	0.003	-0.819	-0.505	-0.149	-0.160	-0.020	0.001	0.012	-0.432	-0.028	0.056	-0.265
PRDM16	63976	1p36.32	-0.035	-0.814	-0.004	-0.503	-0.826	0.006	0.017	-0.074	0.189	0.000	-0.220	-0.081	0.002	-0.884	0.005	0.191	-0.416	-0.077	0.010	-0.411	-0.005	-0.025	-0.018	0.054	-0.028	-0.201	-0.483	-0.356	0.007	0.000	-0.077	-0.453	0.003	0.185	-0.029	0.003	-0.819	-0.505	-0.149	-0.160	-0.020	0.001	0.012	-0.432	-0.028	0.056	-0.265
PRKCZ	5590	1p36.33	-0.035	-0.814	-0.004	-0.503	-0.826	0.006	0.017	-0.074	0.189	0.000	-0.220	-0.081	0.002	-0.884	0.005	0.191	-0.416	-0.077	0.010	-0.411	-0.005	-0.025	-0.018	0.054	-0.028	-0.201	-0.483	-0.356	0.007	0.000	-0.077	-0.453	0.003	0.185	-0.029	0.003	-0.819	-0.505	-0.149	-0.160	-0.020	0.001	0.012	-0.432	-0.028	0.056	-0.265
PUSL1	126789	1p36.33	-0.035	-0.814	-0.004	-0.503	-0.826	0.006	0.017	-0.074	0.189	0.000	-0.220	-0.081	0.002	-0.884	0.005	0.191	-0.416	-0.077	0.010	-0.411	-0.005	-0.025	-0.018	0.054	-0.028	-0.201	-0.483	-0.356	0.007	0.000	-0.077	-0.453	0.003	0.185	-0.029	0.003	-0.819	-0.505	-0.149	-0.160	-0.020	0.001	0.012	-0.432	-0.028	0.056	-0.265
RER1	11079	1p36.32	-0.035	-0.814	-0.004	-0.503	-0.826	0.006	0.017	-0.074	0.189	0.000	-0.220	-0.081	0.002	-0.884	0.005	0.191	-0.416	-0.077	0.010	-0.411	-0.005	-0.025	-0.018	0.054	-0.028	-0.201	-0.483	-0.356	0.007	0.000	-0.077	-0.453	0.003	0.185	-0.029	0.003	-0.819	-0.505	-0.149	-0.160	-0.020	0.001	0.012	-0.432	-0.028	0.056	-0.265
RN7SL657P	-8	1p36.33	-0.035	-0.814	-0.004	-0.503	-0.826	0.006	0.017	-0.074	0.189	0.000	-0.220	-0.081	0.002	-0.884	0.005	0.191	-0.416	-0.077	0.010	-0.411	-0.005	-0.025	-0.018	0.054	-0.028	-0.201	-0.483	-0.356	0.007	0.000	-0.077	-0.453	0.003	0.185	-0.029	0.003	-0.819	-0.505	-0.149	-0.160	-0.020	0.001	0.012	-0.432	-0.028	0.056	-0.265
RNF223	-6	1p36.33	-0.035	-0.814	-0.004	-0.503	-0.826	0.006	0.017	-0.074	0.189	0.000	-0.220	-0.081	0.002	-0.884	0.005	0.191	-0.416	-0.077	0.010	-0.411	-0.005	-0.025	-0.018	0.054	-0.028	-0.201	-0.483	-0.356	0.007	0.000	-0.077	-0.453	0.003	0.185	-0.029	0.003	-0.819	-0.505	-0.149	-0.160	-0.020	0.001	0.012	-0.432	-0.028	0.056	-0.265
SAMD11	148398	1p36.33	-0.035	-0.814	-0.004	-0.503	-0.826	0.006	0.017	-0.074	0.189	0.000	-0.220	-0.081	0.002	-0.884	0.005	0.191	-0.416	-0.077	0.010	-0.411	-0.005	-0.025	-0.018	0.054	-0.028	-0.201	-0.483	-0.356	0.007	0.000	-0.077	-0.453	0.003	0.185	-0.029	0.003	-0.819	-0.505	-0.149	-0.160	-0.020	0.001	0.012	-0.432	-0.028	0.056	-0.265
SCNN1D	6339	1p36.33	-0.035	-0.814	-0.004	-0.503	-0.826	0.006	0.017	-0.074	0.189	0.000	-0.220	-0.081	0.002	-0.884	0.005	0.191	-0.416	-0.077	0.010	-0.411	-0.005	-0.025	-0.018	0.054	-0.028	-0.201	-0.483	-0.356	0.007	0.000	-0.077	-0.453	0.003	0.185	-0.029	0.003	-0.819	-0.505	-0.149	-0.160	-0.020	0.001	0.012	-0.432	-0.028	0.056	-0.265
SDF4	51150	1p36.33	-0.035	-0.814	-0.004	-0.503	-0.826	0.006	0.017	-0.074	0.189	0.000	-0.220	-0.081	0.002	-0.884	0.005	0.191	-0.416	-0.077	0.010	-0.411	-0.005	-0.025	-0.018	0.054	-0.028	-0.201	-0.483	-0.356	0.007	0.000	-0.077	-0.453	0.003	0.185	-0.029	0.003	-0.819	-0.505	-0.149	-0.160	-0.020	0.001	0.012	-0.432	-0.028	0.056	-0.265
SKI	6497	1p36.33	-0.035	-0.814	-0.004	-0.503	-0.826	0.006	0.017	-0.074	0.189	0.000	-0.220	-0.081	0.002	-0.884	0.005	0.191	-0.416	-0.077	0.010	-0.411	-0.005	-0.025	-0.018	0.054	-0.028	-0.201	-0.483	-0.356	0.007	0.000	-0.077	-0.453	0.003	0.185	-0.029	0.003	-0.819	-0.505	-0.149	-0.160	-0.020	0.001	0.012	-0.432	-0.028	0.056	-0.265
SLC35E2B	728661	1p36.33	-0.035	-0.814	-0.004	-0.503	-0.826	0.006	0.017	-0.074	0.189	0.000	-0.220	-0.081	0.002	-0.884	0.005	0.191	-0.416	-0.077	0.010	-0.411	-0.005	-0.025	-0.018	0.054	-0.028	-0.201	-0.483	-0.356	0.007	0.000	-0.077	-0.453	0.003	0.185	-0.029	0.003	-0.819	-0.505	-0.149	-0.160	-0.020	0.001	0.012	-0.432	-0.028	0.056	-0.265
SLC35E2	9906	1p36.33	-0.035	-0.814	-0.004	-0.503	-0.826	0.006	0.017	-0.074	0.189	0.000	-0.220	-0.081	0.002	-0.884	0.005	0.191	-0.416	-0.077	0.010	-0.411	-0.005	-0.025	-0.018	0.054	-0.028	-0.201	-0.483	-0.356	0.007	0.000	-0.077	-0.453	0.003	0.185	-0.029	0.003	-0.819	-0.505	-0.149	-0.160	-0.020	0.001	0.012	-0.432	-0.028	0.056	-0.265
SSU72	29101	1p36.33	-0.035	-0.814	-0.004	-0.503	-0.826	0.006	0.017	-0.074	0.189	0.000	-0.220	-0.081	0.002	-0.884	0.005	0.191	-0.416	-0.077	0.010	-0.411	-0.005	-0.025	-0.018	0.054	-0.028	-0.201	-0.483	-0.356	0.007	0.000	-0.077	-0.453	0.003	0.185	-0.029	0.003	-0.819	-0.505	-0.149	-0.160	-0.020	0.001	0.012	-0.432	-0.028	0.056	-0.265
TAS1R3	-7	1p36.33	-0.035	-0.814	-0.004	-0.503	-0.826	0.006	0.017	-0.074	0.189	0.000	-0.220	-0.081	0.002	-0.884	0.005	0.191	-0.416	-0.077	0.010	-0.411	-0.005	-0.025	-0.018	0.054	-0.028	-0.201	-0.483	-0.356	0.007	0.000	-0.077	-0.453	0.003	0.185	-0.029	0.003	-0.819	-0.505	-0.149	-0.160	-0.020	0.001	0.012	-0.432	-0.028	0.056	-0.265
TMEM240	-9	1p36.33	-0.035	-0.814	-0.004	-0.503	-0.826	0.006	0.017	-0.074	0.189	0.000	-0.220	-0.081	0.002	-0.884	0.005	0.191	-0.416	-0.077	0.010	-0.411	-0.005	-0.025	-0.018	0.054	-0.028	-0.201	-0.483	-0.356	0.007	0.000	-0.077	-0.453	0.003	0.185	-0.029	0.003	-0.819	-0.505	-0.149	-0.160	-0.020	0.001	0.012	-0.432	-0.028	0.056	-0.265
TMEM52	339456	1p36.33	-0.035	-0.814	-0.004	-0.503	-0.826	0.006	0.017	-0.074	0.189	0.000	-0.220	-0.081	0.002	-0.884	0.005	0.191	-0.416	-0.077	0.010	-0.411	-0.005	-0.025	-0.018	0.054	-0.028	-0.201	-0.483	-0.356	0.007	0.000	-0.077	-0.453	0.003	0.185	-0.029	0.003	-0.819	-0.505	-0.149	-0.160	-0.020	0.001	0.012	-0.432	-0.028	0.056	-0.265
TMEM88B	643965	1p36.33	-0.035	-0.814	-0.004	-0.503	-0.826	0.006	0.017	-0.074	0.189	0.000	-0.220	-0.081	0.002	-0.884	0.005	0.191	-0.416	-0.077	0.010	-0.411	-0.005	-0.025	-0.018	0.054	-0.028	-0.201	-0.483	-0.356	0.007	0.000	-0.077	-0.453	0.003	0.185	-0.029	0.003	-0.819	-0.505	-0.149	-0.160	-0.020	0.001	0.012	-0.432	-0.028	0.056	-0.265
TNFRSF14	8764	1p36.32	-0.035	-0.814	-0.004	-0.503	-0.826	0.006	0.017	-0.074	0.189	0.000	-0.220	-0.081	0.002	-0.884	0.005	0.191	-0.416	-0.077	0.010	-0.411	-0.005	-0.025	-0.018	0.054	-0.028	-0.201	-0.483	-0.356	0.007	0.000	-0.077	-0.453	0.003	0.185	-0.029	0.003	-0.819	-0.505	-0.149	-0.160	-0.020	0.001	0.012	-0.432	-0.028	0.056	-0.265
TNFRSF18	8784	1p36.33	-0.035	-0.814	-0.004	-0.503	-0.826	0.006	0.017	-0.074	0.189	0.000	-0.220	-0.081	0.002	-0.884	0.005	0.191	-0.416	-0.077	0.010	-0.411	-0.005	-0.025	-0.018	0.054	-0.028	-0.201	-0.483	-0.356	0.007	0.000	-0.077	-0.453	0.003	0.185	-0.029	0.003	-0.819	-0.505	-0.149	-0.160	-0.020	0.001	0.012	-0.432	-0.028	0.056	-0.265
TNFRSF4	7293	1p36.33	-0.035	-0.814	-0.004	-0.503	-0.826	0.006	0.017	-0.074	0.189	0.000	-0.220	-0.081	0.002	-0.884	0.005	0.191	-0.416	-0.077	0.010	-0.411	-0.005	-0.025	-0.018	0.054	-0.028	-0.201	-0.483	-0.356	0.007	0.000	-0.077	-0.453	0.003	0.185	-0.029	0.003	-0.819	-0.505	-0.149	-0.160	-0.020	0.001	0.012	-0.432	-0.028	0.056	-0.265
TTC34	-11	1p36.32	-0.035	-0.814	-0.004	-0.503	-0.826	0.006	0.017	-0.074	0.189	0.000	-0.220	-0.081	0.002	-0.884	0.005	0.191	-0.416	-0.077	0.010	-0.411	-0.005	-0.025	-0.018	0.054	-0.028	-0.201	-0.483	-0.356	0.007	0.000	-0.077	-0.453	0.003	0.185	-0.029	0.003	-0.819	-0.505	-0.149	-0.160	-0.020	0.001	0.012	-0.432	-0.028	0.056	-0.265
TTLL10	254173	1p36.33	-0.035	-0.814	-0.004	-0.503	-0.826	0.006	0.017	-0.074	0.189	0.000	-0.220	-0.081	0.002	-0.884	0.005	0.191	-0.416	-0.077	0.010	-0.411	-0.005	-0.025	-0.018	0.054	-0.028	-0.201	-0.483	-0.356	0.007	0.000	-0.077	-0.453	0.003	0.185	-0.029	0.003	-0.819	-0.505	-0.149	-0.160	-0.020	0.001	0.012	-0.432	-0.028	0.056	-0.265
UBE2J2	118424	1p36.33	-0.035	-0.814	-0.004	-0.503	-0.826	0.006	0.017	-0.074	0.189	0.000	-0.220	-0.081	0.002	-0.884	0.005	0.191	-0.416	-0.077	0.010	-0.411	-0.005	-0.025	-0.018	0.054	-0.028	-0.201	-0.483	-0.356	0.007	0.000	-0.077	-0.453	0.003	0.185	-0.029	0.003	-0.819	-0.505	-0.149	-0.160	-0.020	0.001	0.012	-0.432	-0.028	0.056	-0.265
VWA1	64856	1p36.33	-0.035	-0.814	-0.004	-0.503	-0.826	0.006	0.017	-0.074	0.189	0.000	-0.220	-0.081	0.002	-0.884	0.005	0.191	-0.416	-0.077	0.010	-0.411	-0.005	-0.025	-0.018	0.054	-0.028	-0.201	-0.483	-0.356	0.007	0.000	-0.077	-0.453	0.003	0.185	-0.029	0.003	-0.819	-0.505	-0.149	-0.160	-0.020	0.001	0.012	-0.432	-0.028	0.056	-0.265
ARHGEF16	27237	1p36.32	-0.035	-0.814	-0.004	-0.503	-0.826	0.006	0.017	-0.074	0.189	0.000	-0.220	-0.081	0.002	-0.884	0.005	0.191	-0.416	-0.077	0.010	-0.411	-0.005	-0.025	-0.018	0.054	-0.028	-0.201	-0.483	-0.356	0.007	0.000	-0.077	-0.453	0.003	0.185	-0.029	0.003	-0.819	-0.505	-0.149	-0.160	-0.020	0.001	0.012	-0.432	-0.028	0.056	-0.265
MEGF6	-13	1p36.32	-0.035	-0.814	-0.004	-0.503	-0.826	0.006	0.017	-0.074	0.189	0.000	-0.220	-0.081	0.002	-0.884	0.005	0.191	-0.416	-0.077	0.010	-0.411	-0.005	-0.025	-0.018	0.054	-0.028	-0.201	-0.483	-0.356	0.007	0.000	-0.077	-0.453	0.003	0.185	-0.029	0.003	-0.819	-0.505	-0.149	-0.160	-0.020	0.001	0.012	-0.432	-0.028	0.056	-0.265
MIR551A	-14	1p36.32	-0.035	-0.814	-0.004	-0.503	-0.826	0.006	0.017	-0.074	0.189	0.000	-0.220	-0.081	0.002	-0.884	0.005	0.191	-0.416	-0.077	0.010	-0.411	-0.005	-0.025	-0.018	0.054	-0.028	-0.201	-0.483	-0.356	0.007	0.000	-0.077	-0.453	0.003	0.185	-0.029	0.003	-0.819	-0.505	-0.149	-0.160	-0.020	0.001	0.012	-0.432	-0.028	0.000	-0.265
TPRG1L	127262	1p36.32	-0.035	-0.814	-0.004	-0.503	-0.826	0.006	0.017	-0.074	0.189	0.000	-0.220	-0.081	0.002	-0.884	0.005	0.191	-0.416	-0.077	0.010	-0.411	-0.005	-0.025	-0.018	0.054	-0.028	-0.201	-0.483	-0.356	0.007	0.000	-0.077	-0.453	0.003	0.185	-0.029	0.003	-0.819	-0.505	-0.149	-0.160	-0.020	0.001	0.012	-0.432	-0.028	0.000	-0.265
WRAP73	49856	1p36.32	-0.035	-0.814	-0.004	-0.503	-0.826	0.006	0.017	-0.074	0.189	0.000	-0.220	-0.081	0.002	-0.884	0.005	0.191	-0.416	-0.077	0.010	-0.411	-0.005	-0.025	-0.018	0.054	-0.028	-0.201	-0.483	-0.356	0.007	0.000	-0.077	-0.453	0.003	0.185	-0.029	0.003	-0.819	-0.505	-0.149	-0.160	-0.020	0.001	0.012	-0.432	-0.028	0.000	-0.265
TP73	7161	1p36.32	-0.035	-0.814	-0.004	-0.503	-0.826	0.006	0.017	-0.074	0.189	0.000	-0.220	-0.081	0.002	-0.884	0.005	0.191	-0.416	-0.077	0.010	-0.411	-0.005	-0.025	-0.018	0.054	-0.028	-0.201	-0.483	-0.356	0.007	0.000	-0.077	-0.453	0.003	0.185	-0.029	0.003	-0.819	-0.505	-0.149	-0.160	-0.020	0.001	0.012	-0.432	-0.028	0.000	-0.265
CCDC27	148870	1p36.32	-0.035	-0.814	-0.004	-0.503	-0.826	0.006	0.017	-0.074	0.189	0.000	-0.220	-0.081	0.002	-0.884	0.005	0.191	-0.416	-0.077	0.010	-0.411	-0.005	-0.025	-0.018	0.054	-0.028	-0.201	-0.483	-0.356	0.007	0.000	-0.077	-0.453	0.003	0.185	-0.029	0.003	-0.819	-0.505	-0.149	-0.160	-0.020	0.001	0.012	-0.432	-0.028	0.000	-0.265
SMIM1	388588	1p36.32	-0.035	-0.814	-0.004	-0.503	-0.826	0.006	0.017	-0.074	0.189	0.000	-0.220	-0.081	0.002	-0.884	0.005	0.191	-0.416	-0.077	0.010	-0.411	-0.005	-0.025	-0.018	0.054	-0.028	-0.201	-0.483	-0.356	0.007	0.000	-0.077	-0.453	0.003	0.185	-0.029	0.003	-0.819	-0.505	-0.149	-0.160	-0.020	0.001	0.012	-0.432	-0.028	0.000	-0.265
LRRC47	57470	1p36.32	-0.035	-0.814	-0.004	-0.503	-0.826	0.006	0.017	-0.074	0.189	0.000	-0.220	-0.081	0.002	-0.884	0.005	0.191	-0.416	-0.077	0.010	-0.411	-0.005	-0.025	-0.018	0.054	-0.028	-0.201	-0.483	-0.356	0.007	0.000	-0.077	-0.453	0.003	0.185	-0.029	0.003	-0.819	-0.505	-0.149	-0.160	-0.020	0.001	0.012	-0.432	-0.028	0.000	-0.265
RN7SL574P	-15	1p36.32	-0.035	-0.814	-0.004	-0.503	-0.826	0.006	0.017	-0.074	0.189	0.000	-0.220	-0.081	0.002	-0.884	0.005	0.191	-0.416	-0.077	0.010	-0.411	-0.005	-0.025	-0.018	0.054	-0.028	-0.201	-0.483	-0.356	0.007	0.000	-0.077	-0.453	0.003	0.185	-0.029	0.003	-0.819	-0.505	-0.149	-0.160	-0.020	0.001	0.012	-0.432	-0.028	0.000	-0.265
CEP104	9731	1p36.32	-0.035	-0.814	-0.004	-0.503	-0.826	0.006	0.017	-0.074	0.189	0.000	-0.220	-0.081	0.002	-0.884	0.005	0.191	-0.416	-0.077	0.010	-0.411	-0.005	-0.025	-0.018	0.054	-0.028	-0.201	-0.483	-0.356	0.007	0.000	-0.077	-0.453	0.003	0.185	-0.029	0.003	-0.819	-0.505	-0.149	-0.160	-0.020	0.001	0.012	-0.432	-0.028	0.000	-0.265
DFFB	1677	1p36.32	-0.035	-0.814	-0.004	-0.503	-0.826	0.006	0.017	-0.074	0.189	0.000	-0.220	-0.081	0.002	-0.884	0.005	0.191	-0.416	-0.077	0.010	-0.411	-0.005	-0.025	-0.018	0.054	-0.028	-0.201	-0.483	-0.356	0.007	0.000	-0.077	-0.453	0.003	0.185	-0.029	0.003	-0.819	-0.505	-0.149	-0.160	-0.020	0.001	0.012	-0.432	-0.028	0.000	-0.265
C1orf174	339448	1p36.32	-0.035	-0.814	-0.004	-0.503	-0.826	0.006	0.017	-0.074	0.189	0.000	-0.220	-0.081	0.002	-0.884	0.005	0.191	-0.416	-0.077	0.010	-0.411	-0.005	-0.025	-0.018	0.054	-0.028	-0.201	-0.483	-0.356	0.007	0.000	-0.077	-0.453	0.003	0.185	-0.029	0.003	-0.819	-0.505	-0.149	-0.160	-0.020	0.001	0.012	-0.432	-0.028	0.000	-0.265
AJAP1	55966	1p36.32	-0.035	-0.814	-0.004	-0.503	-0.826	0.006	0.017	-0.074	0.189	0.000	-0.220	-0.081	0.002	-0.884	0.005	0.191	-0.416	-0.077	0.010	-0.411	-0.005	-0.025	-0.018	0.054	-0.028	-0.201	-0.483	-0.660	0.007	0.000	-0.077	-0.453	0.003	0.185	-0.029	0.003	-0.819	-0.505	-0.149	-0.160	-0.020	0.001	0.012	-0.432	-0.028	0.000	-0.265
MIR4417	100616489	1p36.31	-0.035	-0.814	-0.004	-0.503	-0.826	0.006	0.017	-0.074	0.189	0.000	-0.220	-0.013	0.002	-0.796	0.005	0.191	-0.416	-0.077	0.010	-0.411	-0.005	-0.025	-0.018	0.054	-0.028	-0.201	-0.483	-0.660	0.007	0.000	-0.077	-0.453	0.003	-0.820	-0.029	0.003	-0.819	-0.505	-0.149	-0.160	-0.020	0.001	0.012	-0.432	-0.028	0.000	-0.265
MIR4689	100616421	1p36.31	-0.035	-0.814	-0.004	-0.503	-0.826	0.006	0.017	-0.074	0.189	0.000	-0.220	-0.013	0.002	-0.796	0.005	0.191	-0.416	-0.077	0.010	-0.411	-0.005	-0.025	-0.018	0.054	-0.028	-0.201	-0.483	-0.660	0.007	0.000	-0.077	-0.453	0.003	-0.820	-0.029	0.003	-0.819	-0.505	-0.149	-0.160	-0.020	0.001	0.012	-0.432	-0.028	0.000	-0.265
NPHP4	261734	1p36.31	-0.035	-0.814	-0.004	-0.503	-0.826	0.006	0.017	-0.074	0.189	0.000	-0.220	-0.013	0.002	-0.796	0.005	0.191	-0.416	-0.077	0.010	-0.411	-0.005	-0.025	-0.018	0.054	-0.028	-0.201	-0.483	-0.660	0.007	0.000	-0.077	-0.453	0.003	-0.820	-0.029	0.003	-0.819	-0.505	-0.149	-0.160	-0.020	0.001	0.012	-0.432	-0.028	0.000	-0.265
KCNAB2	8514	1p36.31	-0.035	-0.814	-0.004	-0.503	-0.826	0.006	0.017	-0.074	0.189	0.000	-0.220	-0.013	0.002	-0.796	0.005	0.191	-0.416	-0.077	0.010	-0.411	-0.005	-0.025	-0.018	0.054	-0.028	-0.201	-0.483	-0.660	0.007	0.000	-0.077	-0.453	0.003	-0.820	-0.029	0.003	-0.819	-0.505	-0.149	-0.160	-0.020	0.001	0.012	-0.432	-0.028	0.000	-0.265
CHD5	26038	1p36.31	-0.035	-0.814	-0.004	-0.503	-0.826	0.006	0.017	-0.074	0.189	0.000	-0.220	-0.013	0.002	-0.796	0.005	0.191	-0.416	-0.077	0.010	-0.411	-0.005	-0.025	-0.018	0.054	-0.028	-0.201	-0.483	-0.660	0.007	0.000	-0.077	-0.453	0.003	-0.820	-0.029	0.003	-0.819	-0.505	-0.149	-0.160	-0.020	0.001	0.012	-0.432	-0.028	0.000	-0.265
RPL22	6146	1p36.31	-0.035	-0.814	-0.004	-0.503	-0.826	0.006	0.017	-0.074	0.189	0.000	-0.220	-0.013	0.002	-0.796	0.005	0.191	-0.416	-0.077	0.010	-0.411	-0.005	-0.025	-0.018	0.054	-0.028	-0.201	-0.483	-0.660	0.007	0.000	-0.077	-0.453	0.003	-0.820	-0.029	0.003	-0.819	-0.505	-0.149	-0.160	-0.020	0.001	0.012	-0.432	-0.028	0.000	-0.265
RNF207	388591	1p36.31	-0.035	-0.814	-0.004	-0.503	-0.826	0.006	0.017	-0.074	0.189	0.000	-0.220	-0.013	0.002	-0.796	0.005	0.191	-0.416	-0.077	0.010	-0.411	-0.005	-0.025	-0.018	0.054	-0.028	-0.201	-0.483	-0.660	0.007	0.000	-0.077	-0.453	0.003	-0.820	-0.029	0.003	-0.819	-0.505	-0.149	-0.160	-0.020	0.001	0.012	-0.432	-0.028	0.000	-0.265
ICMT	23463	1p36.31	-0.035	-0.814	-0.004	-0.503	-0.826	0.006	0.017	-0.074	0.189	0.000	-0.220	-0.013	0.002	-0.796	0.005	0.191	-0.416	-0.077	0.010	-0.411	-0.005	-0.025	-0.018	0.054	-0.028	-0.201	-0.483	-0.660	0.007	0.000	-0.077	-0.453	0.003	-0.820	-0.029	0.003	-0.819	-0.505	-0.149	-0.160	-0.020	0.001	0.012	-0.432	-0.028	0.000	-0.265
LINC00337	-16	1p36.31	-0.035	-0.814	-0.004	-0.503	-0.826	0.006	0.017	-0.074	0.189	0.000	-0.220	-0.013	0.002	-0.796	0.005	0.191	-0.416	-0.077	0.010	-0.411	-0.005	-0.025	-0.018	0.054	-0.028	-0.201	-0.483	-0.660	0.007	0.000	-0.077	-0.453	0.003	-0.820	-0.029	0.003	-0.819	-0.505	-0.149	-0.160	-0.020	0.001	0.012	-0.432	-0.028	0.000	-0.265
GPR153	387509	1p36.31	-0.035	-0.814	-0.004	-0.503	-0.826	0.006	0.017	-0.074	0.189	0.000	-0.220	-0.013	0.002	-0.796	0.005	0.191	-0.416	-0.077	0.010	-0.411	-0.005	-0.025	-0.018	0.054	-0.028	-0.201	-0.483	-0.660	0.007	0.000	-0.077	-0.453	0.003	-0.820	-0.029	0.003	-0.819	-0.505	-0.149	-0.160	-0.020	0.001	0.012	-0.432	-0.028	0.000	-0.265
HES3	390992	1p36.31	-0.035	-0.814	-0.004	-0.503	-0.826	0.006	0.017	-0.074	0.189	0.000	-0.220	-0.013	0.002	-0.796	0.005	0.191	-0.416	-0.077	0.010	-0.411	-0.005	-0.025	-0.018	0.054	-0.028	-0.201	-0.483	-0.660	0.007	0.000	-0.077	-0.453	0.003	-0.820	-0.029	0.003	-0.819	-0.505	-0.149	-0.160	-0.020	0.001	0.012	-0.432	-0.028	0.000	-0.265
ACOT7	11332	1p36.31	-0.035	-0.814	-0.004	-0.503	-0.826	0.006	0.017	-0.074	0.189	0.000	-0.220	-0.013	0.002	-0.796	0.005	0.191	-0.416	-0.077	0.010	-0.411	-0.005	-0.025	-0.018	0.054	-0.028	-0.201	-0.483	-0.660	0.007	0.000	-0.077	-0.453	0.003	-0.820	-0.029	0.003	-0.819	-0.505	-0.149	-0.160	-0.020	0.001	0.012	-0.432	-0.028	0.000	-0.265
HES2	54626	1p36.31	-0.035	-0.814	-0.004	-0.503	-0.826	0.006	0.017	-0.074	0.189	0.000	-0.220	-0.013	0.002	-0.796	0.005	0.191	-0.416	-0.077	0.010	-0.411	-0.005	-0.025	-0.018	0.054	-0.028	-0.201	-0.483	-0.660	0.007	0.000	-0.077	-0.453	0.003	-0.820	-0.029	0.003	-0.819	-0.505	-0.149	-0.160	-0.020	0.001	0.012	-0.432	-0.028	0.000	-0.265
ESPN	83715	1p36.31	-0.035	-0.814	-0.004	-0.503	-0.826	0.006	0.017	-0.074	0.189	0.000	-0.220	-0.013	0.002	-0.796	0.005	0.191	-0.416	-0.077	0.010	-0.411	-0.005	-0.025	-0.018	0.054	-0.028	-0.201	-0.483	-0.660	0.007	0.000	-0.077	-0.453	0.003	-0.820	-0.029	0.003	-0.819	-0.505	-0.149	-0.160	-0.020	0.001	0.012	-0.432	-0.028	0.000	-0.265
MIR4252	100422975	1p36.31	-0.035	-0.814	-0.004	-0.503	-0.826	0.006	0.017	-0.074	0.189	0.000	-0.220	-0.013	0.002	-0.796	0.005	0.191	-0.416	-0.077	0.010	-0.411	-0.005	-0.025	-0.018	0.054	-0.028	-0.201	-0.483	-0.660	0.007	0.000	-0.077	-0.453	0.003	-0.820	-0.029	0.003	-0.819	-0.505	-0.149	-0.160	-0.020	0.001	0.012	-0.432	-0.028	0.000	-0.265
PLEKHG5	57449	1p36.31	-0.035	-0.814	-0.004	-0.503	-0.826	0.006	0.017	-0.074	0.189	0.000	-0.220	-0.013	0.002	-0.796	0.005	0.191	-0.416	-0.077	0.010	-0.411	-0.005	-0.025	-0.018	0.054	-0.028	-0.201	-0.483	-0.660	0.007	0.000	-0.077	-0.453	0.003	-0.820	-0.029	0.003	-0.819	-0.505	-0.149	-0.160	-0.020	0.001	0.012	-0.432	-0.028	0.000	-0.265
TNFRSF25	8718	1p36.31	-0.035	-0.814	-0.004	-0.503	-0.826	0.006	0.017	-0.074	0.189	0.000	-0.220	-0.013	0.002	-0.796	0.005	0.191	-0.416	-0.077	0.010	-0.411	-0.005	-0.025	-0.018	0.054	-0.028	-0.201	-0.483	-0.660	0.007	0.000	-0.077	-0.453	0.003	-0.820	-0.029	0.003	-0.819	-0.505	-0.149	-0.160	-0.020	0.001	0.012	-0.432	-0.028	0.000	-0.265
NOL9	79707	1p36.31	-0.035	-0.814	-0.004	-0.503	-0.826	0.006	0.017	-0.074	0.189	0.000	-0.220	-0.013	0.002	-0.796	0.005	0.191	-0.416	-0.077	0.010	-0.411	-0.005	-0.025	-0.018	0.054	-0.028	-0.201	-0.483	-0.660	0.007	0.000	-0.077	-0.453	0.003	-0.820	-0.029	0.003	-0.819	-0.505	-0.149	-0.160	-0.020	0.001	0.012	-0.432	-0.028	0.000	-0.265
TAS1R1	80835	1p36.31	-0.035	-0.814	-0.004	-0.503	-0.826	0.006	0.017	-0.074	0.189	0.000	-0.220	-0.013	0.002	-0.796	0.005	-0.271	-0.416	-0.077	0.010	-0.411	-0.005	-0.025	-0.018	0.054	-0.028	-0.201	-0.483	-0.660	0.007	0.000	-0.077	-0.453	0.003	-0.820	-0.029	0.003	-0.819	-0.505	-0.149	-0.160	-0.020	0.001	0.012	-0.432	-0.028	0.000	-0.265
ZBTB48	3104	1p36.31	-0.035	-0.814	-0.004	-0.503	-0.826	0.006	0.017	-0.074	0.189	0.000	-0.220	-0.013	0.002	-0.796	0.005	-0.271	-0.416	-0.077	0.010	-0.411	-0.005	-0.025	-0.018	0.054	-0.028	-0.201	-0.483	-0.660	0.007	0.000	-0.077	-0.453	0.003	-0.820	-0.029	0.003	-0.819	-0.505	-0.149	-0.160	-0.020	0.001	0.012	-0.432	-0.028	0.000	-0.265
KLHL21	9903	1p36.31	-0.035	-0.814	-0.004	-0.503	-0.826	0.006	0.017	-0.074	0.189	0.000	-0.220	-0.013	0.002	-0.796	0.005	-0.271	-0.416	-0.077	0.010	-0.411	-0.005	-0.025	-0.018	0.054	-0.028	-0.201	-0.483	-0.660	0.007	0.000	-0.077	-0.453	0.003	-0.820	-0.029	0.003	-0.819	-0.505	-0.149	-0.160	-0.020	0.001	0.012	-0.432	-0.028	0.000	-0.265
PHF13	148479	1p36.31	-0.035	-0.814	-0.004	-0.503	-0.826	0.006	0.017	-0.074	0.189	0.000	-0.220	-0.013	0.002	-0.796	0.005	-0.271	-0.416	-0.077	0.010	-0.411	-0.005	-0.025	-0.018	0.054	-0.028	-0.201	-0.483	-0.660	0.007	0.000	-0.077	-0.453	0.003	-0.820	-0.029	0.003	-0.819	-0.505	-0.149	-0.160	-0.020	0.001	0.012	-0.432	-0.028	0.000	-0.265
THAP3	90326	1p36.31	-0.035	-0.814	-0.004	-0.503	-0.826	0.006	0.017	-0.074	0.189	0.000	-0.220	-0.013	0.002	-0.796	0.005	-0.271	-0.416	-0.077	0.010	-0.411	-0.005	-0.025	-0.018	0.054	-0.028	-0.201	-0.483	-0.660	0.007	0.000	-0.077	-0.453	0.003	-0.820	-0.029	0.003	-0.819	-0.505	-0.149	-0.160	-0.020	0.001	0.012	-0.432	-0.028	0.000	-0.265
DNAJC11	55735	1p36.31	-0.035	-0.814	-0.004	-0.503	-0.826	0.006	0.017	-0.074	0.189	0.000	-0.220	-0.013	0.002	-0.796	0.005	-0.271	-0.416	-0.077	0.010	-0.411	-0.005	-0.025	-0.018	0.054	-0.028	-0.201	-0.483	-0.660	0.007	0.000	-0.077	-0.453	0.003	-0.820	-0.029	0.003	-0.819	-0.505	-0.149	-0.160	-0.020	0.001	0.012	-0.432	-0.028	0.000	-0.265
snoU13|ENSG00000239166.1	-17	1p36.31	-0.035	-0.814	-0.004	-0.503	-0.826	0.006	0.017	-0.074	0.189	0.000	-0.220	-0.013	0.002	-0.796	0.005	-0.271	-0.416	-0.077	0.010	-0.411	-0.005	-0.025	-0.018	0.054	-0.028	-0.201	-0.483	-0.660	0.007	0.000	-0.077	-0.453	0.003	-0.820	-0.029	0.003	-0.819	-0.505	-0.149	-0.160	-0.020	0.001	0.012	-0.432	-0.028	0.000	-0.265
CAMTA1	23261	1p36.31	-0.035	-0.814	-0.004	-0.503	-0.826	0.006	0.017	-0.074	0.189	0.000	-0.220	-0.013	0.002	-0.796	0.005	-0.271	-0.416	-0.077	0.010	-0.411	-0.005	-0.025	-0.018	0.054	-0.028	-0.201	-0.483	-0.660	0.007	0.000	-0.077	-0.453	0.003	-0.820	-0.029	0.003	-0.819	-0.505	-0.149	-0.160	-0.020	0.001	0.012	-0.432	-0.028	0.000	-0.265
VAMP3	9341	1p36.23	-0.035	-0.814	-0.004	-0.503	-0.826	0.006	0.017	-0.074	0.189	0.000	-0.220	-0.013	0.002	-0.796	0.005	-0.271	-0.416	-0.077	0.010	-0.411	-0.005	-0.025	-0.018	0.054	-0.028	-0.201	-0.483	-0.660	0.007	0.000	-0.077	-0.453	0.003	-0.820	-0.029	0.003	-0.819	-0.505	-0.149	-0.160	-0.020	0.001	0.012	-0.432	-0.028	0.000	-0.265
PER3	8863	1p36.23	-0.035	-0.814	-0.004	-0.503	-0.826	0.006	0.017	-0.074	0.189	0.000	-0.220	-0.013	0.002	-0.796	0.005	-0.271	-0.416	-0.077	0.010	-0.411	-0.005	-0.025	-0.018	0.054	-0.028	-0.201	-0.483	-0.660	0.007	0.000	-0.077	-0.453	0.003	-0.820	-0.029	0.003	-0.819	-0.505	-0.149	-0.160	-0.020	0.001	0.012	-0.432	-0.028	0.000	-0.265
UTS2	10911	1p36.23	-0.035	-0.814	-0.004	-0.503	-0.826	0.006	0.017	-0.074	0.189	0.000	-0.220	-0.013	0.002	-0.796	0.005	-0.271	-0.416	-0.077	0.010	-0.411	-0.005	-0.025	-0.018	0.054	-0.028	-0.201	-0.483	-0.660	0.007	0.000	-0.077	-0.453	0.003	-0.820	-0.029	0.003	-0.819	-0.505	-0.149	-0.160	-0.020	0.001	0.012	-0.432	-0.028	0.000	-0.265
TNFRSF9	-18	1p36.23	-0.035	-0.814	-0.004	-0.503	-0.826	0.006	0.017	-0.074	0.189	0.000	-0.220	-0.013	0.002	-0.796	0.005	-0.271	-0.416	-0.077	0.010	-0.411	-0.005	-0.025	-0.018	0.054	-0.028	-0.201	-0.483	-0.660	0.007	0.000	-0.077	-0.453	0.003	-0.820	-0.029	0.003	-0.819	-0.505	-0.149	-0.160	-0.020	0.001	0.012	-0.432	-0.028	0.000	-0.265
PARK7	11315	1p36.23	-0.035	-0.814	-0.004	-0.503	-0.826	0.006	0.017	-0.074	0.189	0.000	-0.220	-0.013	0.002	-0.796	0.005	-0.271	-0.416	-0.077	0.010	-0.411	-0.005	-0.025	-0.018	0.054	-0.028	-0.201	-0.483	-0.660	0.007	0.000	-0.077	-0.453	0.003	-0.820	-0.029	0.003	-0.819	-0.505	-0.149	-0.160	-0.020	0.001	0.012	-0.432	-0.028	0.000	-0.265
ERRFI1	54206	1p36.23	-0.035	-0.814	-0.004	-0.503	-0.826	0.006	0.017	-0.074	0.189	0.000	-0.220	-0.013	0.002	-0.796	0.005	-0.271	-0.416	-0.077	0.010	-0.411	-0.005	-0.025	-0.018	0.054	-0.028	-0.201	-0.483	-0.660	0.007	0.000	-0.077	-0.453	0.003	-0.820	-0.029	0.003	-0.819	-0.505	-0.149	-0.160	-0.020	0.001	0.012	-0.432	-0.028	0.000	-0.265
RN7SL729P	-19	1p36.23	-0.035	-0.814	-0.004	-0.503	-0.826	0.006	0.017	-0.074	0.189	0.000	-0.220	-0.013	0.002	-0.796	0.005	-0.271	-0.416	-0.077	0.010	-0.411	-0.005	-0.025	-0.018	0.054	-0.028	-0.201	-0.483	-0.660	0.007	0.000	-0.077	-0.453	0.003	-0.820	-0.029	0.003	-0.819	-0.505	-0.042	-0.160	-0.020	0.001	0.012	-0.432	-0.028	0.000	-0.265
SLC45A1	50651	1p36.23	-0.035	-0.814	-0.004	-0.503	-0.826	0.006	0.017	-0.074	0.189	0.000	-0.220	-0.013	0.002	-0.796	0.005	-0.271	-0.416	-0.077	0.010	-0.411	-0.005	-0.025	-0.018	0.054	-0.028	-0.201	-0.483	-0.660	0.007	0.000	-0.077	-0.453	0.003	-0.820	-0.029	0.003	-0.819	-0.505	-0.042	-0.160	-0.020	0.001	0.012	-0.432	-0.028	0.000	-0.265
RERE	473	1p36.23	-0.035	-0.814	-0.004	-0.503	-0.826	0.006	0.017	-0.074	0.189	0.000	-0.220	-0.013	0.002	-0.796	0.005	-0.271	-0.416	-0.077	0.010	-0.411	-0.005	-0.025	-0.018	0.054	-0.028	-0.201	-0.483	-0.660	0.007	0.000	-0.077	-0.453	0.003	-0.820	-0.029	0.003	-0.819	-0.505	-0.042	-0.160	-0.020	0.001	0.012	-0.432	-0.028	0.000	-0.265
SNORA77|ENSG00000221083.1	-20	1p36.23	-0.035	-0.814	-0.004	-0.503	-0.826	0.006	0.017	-0.074	0.189	0.000	-0.220	-0.013	0.002	-0.796	0.005	-0.271	-0.416	-0.077	0.010	-0.411	-0.005	-0.025	-0.018	0.054	-0.028	-0.201	-0.483	-0.660	0.007	0.000	-0.077	-0.453	0.003	-0.820	-0.029	0.003	-0.819	-0.505	-0.042	-0.160	-0.020	0.001	0.012	-0.432	-0.028	0.000	-0.265
ENO1	2023	1p36.23	-0.035	-0.814	-0.004	-0.503	-0.826	0.006	0.017	-0.074	0.189	0.000	-0.220	-0.013	0.002	-0.796	0.005	-0.271	-0.416	-0.077	0.010	-0.411	-0.005	-0.025	-0.018	0.054	-0.028	-0.201	-0.483	-0.660	0.007	0.000	-0.077	-0.453	0.003	-0.820	-0.029	0.003	-0.819	-0.505	-0.042	-0.160	-0.020	0.001	0.012	-0.432	-0.028	0.000	-0.265
CA6	765	1p36.23	-0.035	-0.814	-0.004	-0.503	-0.826	0.006	0.017	-0.074	0.189	0.000	-0.220	-0.013	0.002	-0.796	0.005	-0.271	-0.416	-0.077	0.010	-0.411	-0.005	-0.025	-0.018	0.054	-0.028	-0.201	-0.483	-0.660	0.007	0.000	-0.077	-0.453	0.003	-0.820	-0.029	0.003	-0.819	-0.505	-0.042	-0.160	-0.020	0.001	0.012	-0.432	-0.028	0.000	-0.265
RN7SL451P	-21	1p36.23	-0.035	-0.814	-0.004	-0.503	-0.826	0.006	0.017	-0.074	0.189	0.000	-0.220	-0.013	0.002	-0.796	0.005	-0.271	-0.416	-0.077	0.010	-0.411	-0.005	-0.025	-0.018	0.054	-0.028	-0.201	-0.483	-0.660	0.007	0.000	-0.077	-0.453	0.003	-0.820	-0.029	0.003	-0.819	-0.505	-0.042	-0.160	-0.020	0.001	0.012	-0.432	-0.028	0.000	-0.265
SLC2A7	155184	1p36.23	-0.035	-0.814	-0.004	-0.503	-0.826	0.006	0.017	-0.074	0.189	0.000	-0.220	-0.013	0.002	-0.796	0.005	-0.271	-0.416	-0.077	0.010	-0.411	-0.005	-0.025	-0.018	0.054	-0.028	-0.201	-0.483	-0.660	0.007	0.000	-0.077	-0.453	0.003	-0.820	-0.029	0.003	-0.819	-0.505	-0.042	-0.160	-0.020	0.001	0.012	-0.432	-0.028	0.000	-0.265
SLC2A5	6518	1p36.23	-0.035	-0.814	-0.004	-0.503	-0.826	0.006	0.017	-0.074	0.189	0.000	-0.220	-0.013	0.002	-0.796	0.005	-0.271	-0.416	-0.077	0.010	-0.411	-0.005	-0.025	-0.018	0.054	-0.028	-0.201	-0.483	-0.660	0.007	0.000	-0.077	-0.453	0.003	-0.820	-0.029	0.003	-0.819	-0.505	-0.042	-0.160	-0.020	0.001	0.012	-0.432	-0.028	0.000	-0.265
SCARNA16|ENSG00000252404.1	-22	1p36.23	-0.035	-0.814	-0.004	-0.503	-0.826	0.006	0.017	-0.074	0.189	0.000	-0.220	-0.013	0.002	-0.796	0.005	-0.271	-0.416	-0.077	0.010	-0.411	-0.005	-0.025	-0.018	0.054	-0.028	-0.201	-0.483	-0.660	0.007	0.000	-0.077	-0.453	0.003	-0.820	-0.029	0.003	-0.819	-0.505	-0.042	-0.160	-0.020	0.001	0.012	-0.432	-0.028	0.000	-0.265
GPR157	-23	1p36.23	-0.035	-0.814	-0.004	-0.503	-0.826	0.006	0.017	-0.074	0.189	0.000	-0.220	-0.013	0.002	-0.796	0.005	-0.271	-0.416	-0.077	0.010	-0.411	-0.005	-0.025	-0.018	0.054	-0.028	-0.201	-0.483	-0.660	0.007	0.000	-0.077	-0.453	0.003	-0.820	-0.029	0.003	-0.819	-0.505	-0.042	-0.160	-0.020	0.001	0.012	-0.432	-0.028	0.000	-0.265
MIR34A	407040	1p36.22	-0.035	-0.814	-0.004	-0.503	-0.826	0.006	0.017	-0.074	0.189	0.000	-0.220	-0.013	0.002	-0.796	0.005	-0.271	-0.416	-0.077	0.010	-0.411	-0.005	-0.025	-0.018	0.054	-0.028	-0.201	-0.483	-0.660	0.007	0.000	-0.077	-0.453	0.003	-0.820	-0.029	0.003	-0.819	-0.505	-0.042	-0.160	-0.020	0.001	0.012	-0.432	-0.028	0.000	-0.265
H6PD	9563	1p36.22	-0.035	-0.814	-0.004	-0.503	-0.826	0.006	0.017	-0.074	0.189	0.000	-0.220	-0.013	0.002	-0.796	0.005	-0.271	-0.416	-0.077	0.010	-0.411	-0.005	-0.025	-0.018	0.054	-0.028	-0.201	-0.483	-0.660	0.007	0.000	-0.077	-0.453	0.003	-0.820	-0.029	0.003	-0.819	-0.505	-0.042	-0.160	-0.020	0.001	0.012	-0.432	-0.028	0.000	-0.265
SPSB1	80176	1p36.22	-0.035	-0.814	-0.004	-0.503	-0.826	0.006	0.017	-0.074	0.189	0.000	-0.220	-0.013	0.002	-0.796	0.005	-0.271	-0.416	-0.077	0.010	-0.411	-0.005	-0.025	-0.018	0.054	-0.028	-0.201	-0.483	-0.660	0.007	0.000	-0.077	-0.453	0.003	-0.820	-0.029	0.003	-0.819	-0.505	-0.042	-0.160	-0.020	0.001	0.012	-0.432	-0.028	0.000	-0.265
RNA5SP40	-24	1p36.22	-0.035	-0.814	-0.004	-0.503	-0.826	0.006	0.017	-0.074	0.189	0.000	-0.220	-0.013	0.002	-0.796	0.005	-0.271	-0.416	-0.077	0.010	-0.411	-0.005	-0.025	-0.018	0.054	-0.028	-0.201	-0.483	-0.389	0.007	0.000	-0.077	-0.453	0.003	-0.820	-0.029	0.003	-0.819	-0.505	-0.042	-0.160	-0.020	0.001	0.012	-0.432	-0.028	0.000	-0.265
SLC25A33	-25	1p36.22	-0.035	-0.814	-0.004	-0.503	-0.826	0.006	0.017	-0.074	0.189	0.000	-0.220	-0.013	0.002	-0.796	0.005	-0.271	-0.416	-0.077	0.010	-0.411	-0.005	-0.025	-0.018	0.054	-0.028	-0.201	-0.483	-0.389	0.007	0.000	-0.077	-0.453	0.003	-0.820	-0.029	0.003	-0.819	-0.505	-0.042	-0.160	-0.020	0.001	0.012	-0.432	-0.028	0.000	-0.265
TMEM201	199953	1p36.22	-0.035	-0.814	-0.004	-0.503	-0.826	0.006	0.017	-0.074	0.189	0.000	-0.220	-0.013	0.002	-0.796	0.005	-0.271	-0.416	-0.077	0.010	-0.411	-0.005	-0.025	-0.018	0.054	-0.028	-0.201	-0.483	-0.389	0.007	0.000	-0.077	-0.453	0.003	-0.820	-0.029	0.003	-0.819	-0.505	-0.042	-0.160	-0.020	0.001	0.012	-0.432	-0.028	0.000	-0.265
C1orf200	644997	1p36.22	-0.035	-0.814	-0.004	-0.503	-0.826	0.006	0.017	-0.074	0.189	0.000	-0.220	-0.013	0.002	-0.796	0.005	-0.271	-0.416	-0.077	0.010	-0.411	-0.005	-0.025	-0.018	0.054	-0.028	-0.201	-0.483	-0.389	0.007	0.000	-0.077	-0.453	0.003	-0.820	-0.029	0.003	-0.819	-0.505	-0.042	-0.160	-0.020	0.001	0.012	-0.432	-0.028	0.000	-0.265
PIK3CD	5293	1p36.22	-0.035	-0.814	-0.004	-0.503	-0.826	0.006	0.017	-0.074	0.189	0.000	-0.220	-0.013	0.002	-0.796	0.005	-0.271	-0.416	-0.077	0.010	-0.411	-0.005	-0.025	-0.018	0.054	-0.028	-0.201	-0.483	-0.389	0.007	0.000	-0.077	-0.453	0.003	-0.820	-0.029	0.003	-0.819	-0.505	-0.042	-0.160	-0.020	0.001	0.012	-0.432	-0.028	0.000	-0.265
CLSTN1	22883	1p36.22	-0.035	-0.814	-0.004	-0.503	-0.826	0.006	0.017	-0.074	0.189	0.000	-0.220	-0.013	0.002	-0.796	0.005	-0.271	-0.416	-0.077	0.010	-0.411	-0.005	-0.025	-0.018	0.054	-0.028	-0.201	-0.483	-0.389	0.007	0.000	-0.077	-0.453	0.003	-0.820	-0.029	0.003	-0.819	-0.505	-0.042	-0.160	-0.020	0.001	0.012	-0.432	-0.028	0.000	-0.265
CTNNBIP1	56998	1p36.22	-0.035	-0.814	-0.004	-0.503	-0.826	0.006	0.017	-0.074	0.189	0.000	-0.220	-0.013	0.002	-0.796	0.005	-0.271	-0.416	-0.077	0.010	-0.411	-0.005	-0.025	-0.018	0.054	-0.028	-0.201	-0.483	-0.389	0.007	0.000	-0.077	-0.453	0.003	-0.820	-0.029	0.003	-0.819	-0.505	-0.042	-0.160	-0.020	0.001	0.012	-0.432	-0.028	0.000	-0.265
LZIC	84328	1p36.22	-0.035	-0.814	-0.004	-0.503	-0.826	0.006	0.017	-0.074	0.189	0.000	-0.220	-0.013	0.002	-0.796	0.005	-0.271	-0.416	-0.077	0.010	-0.411	-0.005	-0.025	-0.018	0.054	-0.028	-0.201	-0.483	-0.389	0.007	0.000	-0.077	-0.453	0.003	-0.820	-0.029	0.003	-0.819	-0.505	-0.042	-0.160	-0.020	0.001	0.012	-0.432	-0.028	0.000	-0.265
NMNAT1	64802	1p36.22	-0.035	-0.814	-0.004	-0.503	-0.826	0.006	0.017	-0.074	0.189	0.000	-0.220	-0.013	0.002	-0.796	0.005	-0.271	-0.416	-0.077	0.010	-0.411	-0.005	-0.025	-0.018	0.054	-0.028	-0.201	-0.483	-0.389	0.007	0.000	-0.077	-0.453	0.003	-0.820	-0.029	0.003	-0.819	-0.505	-0.042	-0.160	-0.020	0.001	0.012	-0.432	-0.028	0.000	-0.265
RN7SKP269	-26	1p36.22	-0.035	-0.814	-0.004	-0.503	-0.826	0.006	0.017	-0.074	0.189	0.000	-0.220	-0.013	0.002	-0.796	0.005	-0.271	-0.416	-0.077	0.010	-0.411	-0.005	-0.025	-0.018	0.054	-0.028	-0.201	-0.483	-0.389	0.007	0.000	-0.077	-0.453	0.003	-0.820	-0.029	0.003	-0.819	-0.505	-0.042	-0.160	-0.020	0.001	0.012	-0.432	-0.028	0.000	-0.265
MIR5697	100847055	1p36.22	-0.035	-0.814	-0.004	-0.503	-0.826	0.006	0.017	-0.074	0.189	0.000	-0.220	-0.013	0.002	-0.796	0.005	-0.271	-0.416	-0.077	0.010	-0.411	-0.005	-0.025	-0.018	0.054	-0.028	-0.201	-0.483	-0.389	0.007	0.000	-0.077	-0.453	0.003	-0.820	-0.029	0.003	-0.819	-0.505	-0.042	-0.160	-0.020	0.001	0.012	-0.432	-0.028	0.000	-0.265
RBP7	116362	1p36.22	-0.035	-0.814	-0.004	-0.503	-0.826	0.006	0.017	-0.074	0.189	0.000	-0.220	-0.013	0.002	-0.796	0.005	-0.271	-0.416	-0.077	0.010	-0.411	-0.005	-0.025	-0.018	0.054	-0.028	-0.201	-0.483	-0.389	0.007	0.000	-0.077	-0.453	0.003	-0.820	-0.029	0.003	-0.819	-0.505	-0.042	-0.160	-0.020	0.001	0.012	-0.432	-0.028	0.000	-0.265
UBE4B	10277	1p36.22	-0.035	-0.814	-0.004	-0.503	-0.826	0.006	0.017	-0.074	0.189	0.000	-0.220	-0.013	0.002	-0.796	0.005	-0.271	-0.416	-0.077	0.010	-0.411	-0.005	-0.025	-0.018	0.054	-0.028	-0.201	-0.483	-0.389	0.007	0.000	-0.077	-0.453	0.003	-0.820	-0.029	0.003	-0.819	-0.505	-0.042	-0.160	-0.020	0.001	0.012	-0.432	-0.028	0.000	-0.265
KIF1B	23095	1p36.22	-0.035	-0.814	-0.004	-0.503	-0.826	0.006	0.017	-0.074	0.189	0.000	-0.220	-0.013	0.002	-0.796	0.005	-0.271	-0.416	-0.077	0.010	-0.411	-0.005	-0.025	-0.018	0.054	-0.028	-0.201	-0.483	-0.389	0.007	0.000	-0.077	-0.453	0.003	-0.820	-0.029	0.003	-0.819	-0.505	-0.042	-0.160	-0.020	0.001	0.012	-0.432	-0.028	0.000	-0.265
MIR1273D	100422970	1p36.22	-0.035	-0.814	-0.004	-0.503	-0.826	0.006	0.017	-0.074	0.189	0.000	-0.220	-0.013	0.002	-0.796	0.005	-0.271	-0.416	-0.077	0.010	-0.411	-0.005	-0.025	-0.018	0.054	-0.028	-0.201	-0.483	-0.389	0.007	0.000	-0.077	-0.453	0.003	-0.820	-0.029	0.003	-0.819	-0.505	-0.042	-0.160	-0.020	0.001	0.012	-0.432	-0.028	0.000	-0.265
RN7SL731P	-27	1p36.22	-0.035	-0.814	-0.004	-0.503	-0.826	0.006	0.017	-0.074	0.189	0.000	-0.220	-0.013	0.002	-0.796	0.005	-0.271	-0.416	-0.077	0.010	-0.411	-0.005	-0.025	-0.018	0.054	-0.028	-0.201	-0.483	-0.389	0.007	0.000	-0.077	-0.453	0.003	-0.820	-0.029	0.003	-0.819	-0.505	-0.042	-0.160	-0.020	0.001	0.012	-0.432	-0.028	0.000	-0.265
RN7SL721P	-28	1p36.22	-0.035	-0.814	-0.004	-0.503	-0.826	0.006	0.017	-0.074	0.189	0.000	-0.220	-0.013	0.002	-0.796	0.005	-0.271	-0.416	-0.077	0.010	-0.411	-0.005	-0.025	-0.018	0.054	-0.028	-0.201	-0.483	-0.389	0.007	0.000	-0.077	-0.453	0.003	-0.820	-0.029	0.003	-0.819	-0.505	-0.042	-0.160	-0.020	0.001	0.012	-0.432	-0.028	0.000	-0.265
PGD	5226	1p36.22	-0.035	-0.814	-0.004	-0.503	-0.826	0.006	0.017	-0.074	0.189	0.000	-0.220	-0.013	0.002	-0.796	0.005	-0.271	-0.416	-0.077	0.010	-0.411	-0.005	-0.025	-0.018	0.054	-0.028	-0.201	-0.483	-0.389	0.007	0.000	-0.077	-0.453	0.003	-0.820	-0.029	0.003	-0.819	-0.505	-0.042	-0.160	-0.020	0.001	0.012	-0.432	-0.028	0.000	-0.265
APITD1	100526739	1p36.22	-0.035	-0.814	-0.004	-0.503	-0.826	0.006	0.017	-0.074	0.189	0.000	-0.220	-0.013	0.002	-0.796	0.005	-0.271	-0.416	-0.077	0.010	-0.411	-0.005	-0.025	-0.018	0.054	-0.028	-0.201	-0.483	-0.389	0.007	0.000	-0.077	-0.453	0.003	-0.820	-0.029	0.003	-0.819	-0.505	-0.042	-0.160	-0.020	0.001	0.012	-0.432	-0.028	0.000	-0.265
CORT	1325	1p36.22	-0.035	-0.814	-0.004	-0.503	-0.826	0.006	0.017	-0.074	0.189	0.000	-0.220	-0.013	0.002	-0.796	0.005	-0.271	-0.416	-0.077	0.010	-0.411	-0.005	-0.025	-0.018	0.054	-0.028	-0.201	-0.483	-0.389	0.007	0.000	-0.077	-0.453	0.003	-0.820	-0.029	0.003	-0.819	-0.505	-0.042	-0.160	-0.020	0.001	0.012	-0.432	-0.028	0.000	-0.265
DFFA	-29	1p36.22	-0.035	-0.814	-0.004	-0.503	-0.826	0.006	0.017	-0.074	0.189	0.000	-0.220	-0.013	0.002	-0.796	0.005	-0.271	-0.416	-0.077	0.010	-0.411	-0.005	-0.025	-0.018	0.054	-0.028	-0.201	-0.483	-0.389	0.007	0.000	-0.077	-0.453	0.003	-0.820	-0.029	0.003	-0.819	-0.505	-0.042	-0.160	-0.020	0.001	0.012	-0.432	-0.028	0.000	-0.265
PEX14	5195	1p36.22	-0.035	-0.814	-0.004	-0.503	-0.826	0.006	0.017	-0.074	0.189	0.000	-0.220	-0.013	0.002	-0.796	0.005	-0.271	-0.416	-0.077	0.010	-0.411	-0.005	-0.025	-0.018	0.054	-0.028	-0.201	-0.483	-0.389	0.007	0.000	-0.077	-0.453	0.003	-0.820	-0.029	0.003	-0.819	-0.505	-0.042	-0.160	-0.020	0.001	0.012	-0.432	-0.028	0.000	-0.265
RN7SL614P	-30	1p36.22	-0.035	-0.814	-0.004	-0.503	-0.826	0.006	0.017	-0.074	0.189	0.000	-0.220	-0.013	0.002	-0.796	0.005	-0.271	-0.416	-0.077	0.010	-0.411	-0.005	-0.025	-0.018	0.054	-0.028	-0.201	-0.483	-0.389	0.007	0.000	-0.077	-0.453	0.003	-0.820	-0.029	0.003	-0.819	-0.505	-0.042	-0.160	-0.020	0.001	0.012	-0.432	-0.028	0.000	-0.265
CASZ1	54897	1p36.22	-0.035	-0.814	-0.004	-0.503	-0.826	0.006	0.017	-0.074	0.189	0.000	-0.220	-0.013	0.002	-0.812	0.005	-0.271	-0.416	-0.077	0.010	-0.411	-0.005	-0.025	-0.018	0.054	-0.028	-0.201	-0.483	-0.389	0.007	0.000	-0.077	-0.453	0.003	-0.820	-0.029	0.003	-0.819	-0.505	-0.042	-0.160	-0.020	0.001	0.012	-0.432	-0.028	0.000	-0.265
C1orf127	148345	1p36.22	-0.035	-0.814	-0.004	-0.503	-0.826	0.006	0.017	-0.074	0.189	0.000	-0.220	-0.013	0.002	-0.812	0.005	-0.271	-0.416	-0.077	0.010	-0.411	-0.005	-0.025	-0.018	0.054	-0.028	-0.201	-0.483	-0.389	0.007	0.000	-0.077	-0.453	0.003	-0.820	-0.029	0.003	-0.819	-0.505	-0.042	-0.160	-0.020	0.001	0.012	-0.432	-0.028	0.000	-0.265
TARDBP	-31	1p36.22	-0.035	-0.814	-0.004	-0.503	-0.826	0.006	0.017	-0.074	0.189	0.000	-0.220	-0.013	0.002	-0.812	0.005	-0.271	-0.416	-0.077	0.010	-0.411	-0.005	-0.025	-0.018	0.054	-0.028	-0.201	-0.483	-0.389	0.007	0.000	-0.077	-0.453	0.003	-0.820	-0.029	0.003	-0.819	-0.505	-0.042	-0.160	-0.020	0.001	0.012	-0.432	-0.028	0.000	-0.265
MASP2	10747	1p36.22	-0.035	-0.814	-0.004	-0.503	-0.826	0.006	0.017	-0.074	0.189	0.000	-0.220	-0.013	0.002	-0.812	0.005	-0.271	-0.416	-0.077	0.010	-0.411	-0.005	-0.025	-0.018	0.054	-0.028	-0.201	-0.483	-0.389	0.007	0.000	-0.077	-0.453	0.003	-0.820	-0.029	0.003	-0.819	-0.505	-0.042	-0.160	-0.020	0.001	0.012	-0.432	-0.028	0.000	-0.265
SRM	6723	1p36.22	-0.035	-0.814	-0.004	-0.503	-0.826	0.006	0.017	-0.074	0.189	0.000	-0.220	-0.013	0.002	-0.812	0.005	-0.271	-0.416	-0.077	0.010	-0.411	-0.005	-0.025	-0.018	0.054	-0.028	-0.201	-0.483	-0.389	0.007	0.000	-0.077	-0.453	0.003	-0.820	-0.029	0.003	-0.819	-0.505	-0.042	-0.160	-0.020	0.001	0.012	-0.432	-0.028	0.000	-0.265
EXOSC10	5394	1p36.22	-0.035	-0.814	-0.004	-0.503	-0.826	0.006	0.017	-0.074	0.189	0.000	-0.220	-0.013	0.002	-0.812	0.005	-0.271	-0.416	-0.077	0.010	-0.411	-0.005	-0.025	-0.018	0.054	-0.028	-0.201	-0.483	-0.389	0.007	0.000	-0.077	-0.453	0.003	-0.820	-0.029	0.003	-0.819	-0.505	-0.042	-0.160	-0.020	0.001	0.012	-0.432	-0.028	0.000	-0.265
MTOR	2475	1p36.22	-0.035	-0.814	-0.004	-0.503	-0.826	0.006	0.017	-0.074	0.189	0.000	-0.220	-0.013	0.002	-0.812	0.005	-0.271	-0.416	-0.077	0.010	-0.411	-0.005	-0.025	-0.018	0.054	-0.028	-0.201	-0.483	-0.389	0.007	0.000	-0.077	-0.453	0.003	-0.820	-0.029	0.003	-0.819	-0.505	-0.042	-0.160	-0.020	0.001	0.012	-0.432	-0.028	0.000	-0.265
snoU13|ENSG00000271794.1	-32	1p36.22	-0.035	-0.814	-0.004	-0.503	-0.826	0.006	0.017	-0.074	0.189	0.000	-0.220	-0.013	0.002	-0.812	0.005	-0.271	-0.416	-0.077	0.010	-0.411	-0.005	-0.025	-0.018	0.054	-0.028	-0.201	-0.483	-0.389	0.007	0.000	-0.077	-0.453	0.003	-0.820	-0.029	0.003	-0.819	-0.505	-0.042	-0.160	-0.020	0.001	0.012	-0.432	-0.028	0.000	-0.265
ANGPTL7	10218	1p36.22	-0.035	-0.814	-0.004	-0.503	-0.826	0.006	0.017	-0.074	0.189	0.000	-0.220	-0.013	0.002	-0.812	0.005	-0.271	-0.416	-0.077	0.010	-0.411	-0.005	-0.025	-0.018	0.054	-0.028	-0.201	-0.483	-0.389	0.007	0.000	-0.077	-0.453	0.003	-0.820	-0.029	0.003	-0.819	-0.505	-0.042	-0.160	-0.020	0.001	0.012	-0.432	-0.028	0.000	-0.265
UBIAD1	29914	1p36.22	-0.035	-0.814	-0.004	-0.503	-0.826	0.006	0.017	-0.074	0.189	0.000	-0.220	-0.013	0.002	-0.812	0.005	-0.271	-0.416	-0.077	0.010	-0.411	-0.005	-0.025	-0.018	0.054	-0.028	-0.201	-0.483	-0.389	0.007	0.000	-0.077	-0.453	0.003	-0.820	-0.029	0.003	-0.819	-0.505	-0.042	-0.160	-0.020	0.001	0.012	-0.432	-0.028	0.000	-0.265
PTCHD2	57540	1p36.22	-0.035	-0.814	-0.004	-0.503	-0.826	0.006	0.017	-0.074	0.189	0.000	-0.220	-0.013	0.002	-0.812	0.005	-0.271	-0.416	-0.077	0.010	-0.411	-0.005	-0.025	-0.018	0.054	-0.028	-0.201	-0.483	-0.389	0.007	0.000	-0.077	-0.453	0.003	-0.820	-0.029	0.003	-0.819	-0.505	-0.042	-0.160	-0.020	0.001	0.012	-0.432	-0.028	0.000	-0.265
FBXO2	26232	1p36.22	-0.035	-0.814	-0.004	-0.503	-0.826	0.006	0.017	-0.074	0.189	0.000	-0.220	-0.013	0.002	-0.812	0.005	-0.271	-0.416	-0.077	0.010	-0.411	-0.005	-0.025	-0.018	0.054	-0.028	-0.201	-0.464	-0.624	0.007	0.000	-0.077	-0.453	0.003	-0.820	-0.029	0.003	-0.819	-0.505	-0.042	-0.160	-0.020	0.001	0.012	-0.432	-0.028	0.000	-0.265
FBXO44	93611	1p36.22	-0.035	-0.814	-0.004	-0.503	-0.826	0.006	0.017	-0.074	0.189	0.000	-0.220	-0.013	0.002	-0.812	0.005	-0.271	-0.416	-0.077	0.010	-0.411	-0.005	-0.025	-0.018	0.054	-0.028	-0.201	-0.464	-0.624	0.007	0.000	-0.077	-0.453	0.003	-0.820	-0.029	0.003	-0.819	-0.505	-0.042	-0.160	-0.020	0.001	0.012	-0.432	-0.028	0.000	-0.265
FBXO6	26270	1p36.22	-0.035	-0.814	-0.004	-0.503	-0.826	0.006	0.017	-0.074	0.189	0.000	-0.220	-0.013	0.002	-0.812	0.005	-0.271	-0.416	-0.077	0.010	-0.411	-0.005	-0.025	-0.018	0.054	-0.028	-0.201	-0.464	-0.624	0.007	0.000	-0.077	-0.453	0.003	-0.820	-0.029	0.003	-0.819	-0.505	-0.042	-0.160	-0.020	0.001	0.012	-0.432	-0.028	0.000	-0.265
MAD2L2	10459	1p36.22	-0.035	-0.814	-0.004	-0.503	-0.826	0.006	0.017	-0.074	0.189	0.000	-0.220	-0.013	0.002	-0.812	0.005	-0.271	-0.416	-0.077	0.010	-0.411	-0.005	-0.025	-0.018	0.054	-0.028	-0.201	-0.464	-0.624	0.007	0.000	-0.077	-0.453	0.003	-0.820	-0.029	0.003	-0.819	-0.505	-0.042	-0.160	-0.020	0.001	0.012	-0.432	-0.028	0.000	-0.265
DRAXIN	-33	1p36.22	-0.035	-0.814	-0.004	-0.503	-0.826	0.006	0.017	-0.074	0.189	0.000	-0.220	-0.013	0.002	-0.812	0.005	-0.271	-0.416	-0.077	0.010	-0.411	-0.005	-0.025	-0.018	0.054	-0.028	-0.201	-0.464	-0.624	0.007	0.000	-0.077	-0.453	0.003	-0.820	-0.029	0.003	-0.819	-0.505	-0.042	-0.160	-0.020	0.001	0.012	-0.432	-0.028	0.000	-0.265
AGTRAP	57085	1p36.22	-0.035	-0.814	-0.004	-0.503	-0.826	0.006	0.017	-0.074	0.189	0.000	-0.220	-0.013	0.002	-0.812	0.005	-0.271	-0.416	-0.077	0.010	-0.411	-0.005	-0.025	-0.018	0.054	-0.028	-0.201	-0.464	-0.624	0.007	0.000	-0.077	-0.453	0.003	-0.820	-0.029	0.003	-0.819	-0.505	-0.042	-0.160	-0.020	0.001	0.012	-0.432	-0.028	0.000	-0.265
C1orf167	-34	1p36.22	-0.035	-0.814	-0.004	-0.503	-0.826	0.006	0.017	-0.074	0.189	0.000	-0.220	-0.013	0.002	-0.812	0.005	-0.271	-0.416	-0.077	0.010	-0.411	-0.005	-0.025	-0.018	0.054	-0.028	-0.201	-0.464	-0.624	0.007	0.000	-0.077	-0.453	0.003	-0.820	-0.029	0.003	-0.819	-0.505	-0.042	-0.160	-0.020	0.001	0.012	-0.432	-0.028	0.000	-0.265
MTHFR	4524	1p36.22	-0.035	-0.814	-0.004	-0.503	-0.826	0.006	0.017	-0.074	0.189	0.000	-0.220	-0.013	0.002	-0.812	0.005	-0.271	-0.416	-0.077	0.010	-0.411	-0.005	-0.025	-0.018	0.054	-0.028	-0.201	-0.464	-0.624	0.007	0.000	-0.077	-0.453	0.003	-0.820	-0.029	0.003	-0.819	-0.505	-0.042	-0.160	-0.020	0.001	0.012	-0.432	-0.028	0.000	-0.265
CLCN6	1185	1p36.22	-0.035	-0.814	-0.004	-0.503	-0.826	0.006	0.017	-0.074	0.189	0.000	-0.220	-0.013	0.002	-0.812	0.005	-0.271	-0.416	-0.077	0.010	-0.411	-0.005	-0.025	-0.018	0.054	-0.028	-0.201	-0.464	-0.624	0.007	0.000	-0.077	-0.453	0.003	-0.820	-0.029	0.003	-0.819	-0.505	-0.042	-0.160	-0.020	0.001	0.012	-0.432	-0.028	0.000	-0.265
NPPA	4878	1p36.22	-0.035	-0.814	-0.004	-0.503	-0.826	0.006	0.017	-0.074	0.189	0.000	-0.220	-0.013	0.002	-0.812	0.005	-0.271	-0.416	-0.077	0.010	-0.411	-0.005	-0.025	-0.018	0.054	-0.028	-0.201	-0.464	-0.624	0.007	0.000	-0.077	-0.453	0.003	-0.820	-0.029	0.003	-0.819	-0.505	-0.042	-0.160	-0.020	0.001	0.012	-0.432	-0.028	0.000	-0.265
NPPB	4879	1p36.22	-0.035	-0.814	-0.004	-0.503	-0.826	0.006	0.017	-0.074	0.189	0.000	-0.220	-0.013	0.002	-0.812	0.005	-0.271	-0.416	-0.077	0.010	-0.411	-0.005	-0.025	-0.018	0.054	-0.028	-0.201	-0.464	-0.624	0.007	0.000	-0.077	-0.453	0.003	-0.820	-0.029	0.003	-0.819	-0.505	-0.042	-0.160	-0.020	0.001	0.012	-0.432	-0.028	0.000	-0.265
KIAA2013	90231	1p36.22	-0.035	-0.814	-0.004	-0.503	-0.826	0.006	0.017	-0.074	0.189	0.000	-0.220	-0.013	0.002	-0.812	0.005	-0.271	-0.416	-0.077	0.010	-0.411	-0.005	-0.025	-0.018	0.054	-0.028	-0.201	-0.464	-0.624	0.007	0.000	-0.077	-0.453	0.003	-0.820	-0.029	0.003	-0.819	-0.505	-0.042	-0.160	-0.020	0.001	0.012	-0.432	-0.028	0.000	-0.265
PLOD1	5351	1p36.22	-0.035	-0.814	-0.004	-0.503	-0.826	0.006	0.017	-0.074	0.189	0.000	-0.220	-0.013	0.002	-0.812	0.005	-0.271	-0.416	-0.077	0.010	-0.411	-0.005	-0.025	-0.018	0.054	-0.028	-0.201	-0.464	-0.624	0.007	0.000	-0.077	-0.453	0.003	-0.820	-0.029	0.003	-0.819	-0.505	-0.042	-0.160	-0.020	0.001	0.012	-0.432	-0.028	0.000	-0.265
MFN2	9927	1p36.22	-0.035	-0.814	-0.004	-0.503	-0.826	0.006	0.017	-0.074	0.189	0.000	-0.220	-0.013	0.002	-0.812	0.005	-0.271	-0.416	-0.077	0.010	-0.411	-0.005	-0.025	-0.018	0.054	-0.028	-0.201	-0.464	-0.624	0.007	0.000	-0.077	-0.453	0.003	-0.820	-0.029	0.003	-0.819	-0.505	-0.042	-0.160	-0.020	0.001	0.012	-0.432	-0.028	0.000	-0.265
MIIP	60672	1p36.22	-0.035	-0.814	-0.004	-0.503	-0.826	0.006	0.017	-0.074	0.189	0.000	-0.220	-0.013	0.002	-0.812	0.005	-0.271	-0.416	-0.077	0.010	-0.411	-0.005	-0.025	-0.018	0.054	-0.028	-0.201	-0.464	-0.624	0.007	0.000	-0.077	-0.453	0.003	-0.820	-0.029	0.003	-0.819	-0.505	-0.042	-0.160	-0.020	0.001	0.012	-0.432	-0.028	0.000	-0.265
RN7SL649P	-35	1p36.22	-0.035	-0.814	-0.004	-0.503	-0.826	0.006	0.017	-0.074	0.189	0.000	-0.220	-0.013	0.002	-0.812	0.005	-0.271	-0.416	-0.077	0.010	-0.411	-0.005	-0.025	-0.018	0.054	-0.028	-0.201	-0.464	-0.624	0.007	0.000	-0.077	-0.453	0.003	-0.820	-0.029	0.003	-0.819	-0.505	-0.042	-0.160	-0.020	0.001	0.012	-0.432	-0.028	0.000	-0.265
TNFRSF8	943	1p36.22	-0.035	-0.814	-0.004	-0.503	-0.826	0.006	0.017	-0.074	0.189	0.000	-0.220	-0.013	0.002	-0.812	0.005	-0.271	-0.416	-0.077	0.010	-0.411	-0.005	-0.025	-0.018	0.054	-0.028	-0.201	-0.464	-0.624	0.007	0.000	-0.077	-0.453	0.003	-0.820	-0.029	0.003	-0.819	-0.505	-0.042	-0.160	-0.020	0.001	0.012	-0.432	-0.028	0.000	-0.265
TNFRSF1B	7133	1p36.22	-0.035	-0.814	-0.004	-0.503	-0.826	0.006	0.017	-0.074	0.189	0.000	-0.220	-0.013	0.002	-0.812	0.005	-0.271	-0.416	-0.077	0.010	-0.411	-0.005	-0.025	-0.018	0.054	-0.028	-0.201	-0.464	-0.624	0.007	0.000	-0.077	-0.453	0.003	-0.820	-0.029	0.003	-0.819	-0.505	-0.042	-0.160	-0.020	0.001	0.012	-0.432	-0.028	0.000	-0.265
MIR4632	-36	1p36.22	-0.035	-0.814	-0.004	-0.503	-0.826	0.006	0.017	-0.074	0.189	0.000	-0.220	-0.013	0.002	-0.812	0.005	-0.271	-0.416	-0.077	0.010	-0.411	-0.005	-0.025	-0.018	0.054	-0.028	-0.201	-0.464	-0.624	0.007	0.000	-0.077	-0.453	0.003	-0.820	-0.029	0.003	-0.819	-0.505	-0.042	-0.160	-0.020	0.001	0.012	-0.432	-0.028	0.000	-0.265
SNORA70|ENSG00000252969.1	-37	1p36.22	-0.035	-0.814	-0.004	-0.503	-0.826	0.006	0.017	-0.074	0.189	0.000	-0.220	-0.013	0.002	-0.812	0.005	-0.271	-0.416	-0.077	0.010	-0.411	-0.005	-0.025	-0.018	0.054	-0.028	-0.201	-0.464	-0.624	0.007	0.000	-0.077	-0.453	0.003	-0.820	-0.029	0.003	-0.819	-0.505	-0.042	-0.160	-0.020	0.001	0.012	-0.432	-0.028	0.000	-0.265
VPS13D	55187	1p36.22	-0.035	-0.814	-0.004	-0.503	-0.826	0.006	0.017	-0.074	0.189	-0.033	-0.220	-0.013	0.002	-0.812	0.005	-0.271	-0.416	-0.077	0.010	-0.411	-0.005	-0.025	-0.018	0.054	-0.028	-0.201	-0.464	-0.624	0.007	0.000	-0.077	-0.453	0.003	-0.820	-0.029	0.003	-0.819	-0.505	-0.042	-0.160	-0.020	0.001	0.012	-0.432	-0.028	0.000	-0.265
SNORA59A	-38	1p36.22	-0.035	-0.814	-0.004	-0.503	-0.826	0.006	0.017	-0.074	0.189	-0.033	-0.220	-0.013	0.002	-0.812	0.005	-0.271	-0.416	-0.077	0.010	-0.411	-0.005	-0.025	-0.018	0.054	-0.028	-0.201	-0.464	-0.624	0.007	0.000	-0.077	-0.453	0.003	-0.820	-0.029	0.003	-0.819	-0.505	-0.042	-0.160	-0.020	0.001	0.012	-0.432	-0.028	0.000	-0.265
DHRS3	9249	1p36.22	-0.035	-0.814	-0.004	-0.503	-0.826	0.006	0.017	-0.074	0.189	-0.033	-0.220	-0.013	0.002	-0.812	0.005	-0.271	-0.416	-0.077	0.010	-0.411	-0.005	-0.025	-0.018	0.054	-0.028	-0.201	-0.464	-0.624	0.007	0.000	-0.077	-0.453	0.003	-0.820	-0.029	0.003	-0.819	-0.505	-0.042	-0.160	-0.020	0.001	0.012	-0.432	-0.028	0.000	-0.265
RNU6ATAC18P	-39	1p36.22	-0.035	-0.814	-0.004	-0.503	-0.826	0.006	0.017	-0.074	0.189	-0.033	-0.220	-0.013	0.002	-0.812	0.005	-0.271	-0.416	-0.077	0.010	-0.411	-0.005	-0.025	-0.018	0.054	-0.028	-0.201	-0.464	-0.624	0.007	0.000	-0.077	-0.453	0.003	-0.820	-0.029	0.003	-0.819	-0.505	-0.042	-0.160	-0.020	0.001	0.012	-0.432	-0.028	0.000	-0.265
AADACL4	343066	1p36.21	-0.035	-0.814	-0.004	-0.503	-0.826	0.006	0.017	-0.074	0.189	-0.033	-0.220	-0.013	0.002	-0.812	0.005	-0.271	-0.416	-0.077	0.010	-0.411	-0.005	-0.025	-0.018	0.054	-0.028	-0.201	-0.464	-0.624	0.007	0.000	-0.077	-0.453	0.003	-0.820	-0.029	0.003	-0.819	-0.505	-0.042	-0.160	-0.020	0.001	0.012	-0.432	-0.028	0.000	-0.265
AADACL3	126767	1p36.21	-0.035	-0.814	-0.004	-0.503	-0.826	0.006	0.017	-0.074	0.189	-0.033	-0.220	-0.013	0.002	-0.812	0.005	-0.271	-0.416	-0.077	0.010	-0.411	-0.005	-0.025	-0.018	0.054	-0.028	-0.201	-0.464	-0.624	0.007	0.000	-0.077	-0.453	0.003	-0.820	-0.029	0.003	-0.819	-0.505	-0.042	-0.160	-0.020	0.001	0.012	-0.432	-0.028	0.000	-0.265
snoU13|ENSG00000238771.1	-40	1p36.21	-0.035	-0.814	-0.004	-0.503	-0.826	0.006	0.017	-0.074	0.189	-0.033	-0.220	-0.013	0.002	-0.812	0.005	-0.271	-0.416	-0.077	0.010	-0.411	-0.005	-0.025	-0.018	0.054	-0.028	-0.201	-0.464	-0.624	0.007	0.000	-0.077	-0.453	0.003	-0.820	-0.029	0.003	-0.819	-0.505	-0.042	-0.160	-0.020	0.001	0.012	-0.432	-0.028	0.000	-0.265
C1orf158	-41	1p36.21	-0.035	-0.814	-0.004	-0.503	-1.293	0.006	0.017	-0.074	0.189	-0.033	-0.220	-0.013	0.002	-0.812	0.005	-0.271	-0.416	-0.077	0.010	-0.411	-0.005	-0.025	-0.018	0.054	-0.028	-0.201	-0.464	-0.624	0.007	0.000	-0.077	-0.453	0.003	-0.820	-0.029	0.003	-0.819	-0.505	-0.042	-0.160	-0.020	0.001	0.012	-0.432	-0.028	0.000	-0.265
HNRNPCL1	343069	1p36.21	-0.035	-0.814	-0.004	-0.503	-0.824	0.006	0.017	-0.074	0.189	-0.033	-0.220	-0.013	0.002	-0.812	0.005	-0.271	-0.416	-0.077	0.010	-0.411	-0.005	-0.025	-0.018	0.054	-0.028	-0.201	-0.464	-0.624	0.007	0.000	-0.077	-0.453	0.003	-0.820	-0.029	0.003	-0.819	-0.505	-0.042	-0.160	-0.020	0.001	0.012	-0.432	-0.028	0.000	-0.265
PRAMEF10	343071	1p36.21	-0.035	-0.814	-0.004	-0.503	-0.824	0.006	0.017	-0.074	0.189	-0.033	-0.220	-0.013	0.002	-0.812	0.005	-0.271	-0.416	-0.077	0.010	-0.411	-0.005	-0.025	-0.018	0.054	-0.028	-0.201	-0.464	-0.624	0.007	0.000	-0.077	-0.453	0.003	-0.820	-0.029	0.003	-0.819	-0.505	-0.042	-0.160	-0.020	0.001	0.012	-0.432	-0.028	0.000	-0.265
PRAMEF11	440560	1p36.21	-0.035	-0.814	-0.004	-0.503	-0.824	0.006	0.017	-0.074	0.189	-0.033	-0.220	-0.013	0.002	-0.812	0.005	-0.271	-0.416	-0.077	0.010	-0.411	-0.005	-0.025	-0.018	0.054	-0.028	-0.201	-0.464	-0.624	0.007	0.000	-0.077	-0.453	0.003	-0.820	-0.029	0.003	-0.819	-0.505	-0.042	-0.160	-0.020	0.001	0.012	-0.432	-0.028	0.000	-0.265
PRAMEF12	390999	1p36.21	-0.035	-0.814	-0.004	-0.503	-0.824	0.006	0.017	-0.074	0.189	-0.033	-0.220	-0.013	0.002	-0.812	0.005	-0.271	-0.416	-0.077	0.010	-0.411	-0.005	-0.025	-0.018	0.054	-0.028	-0.201	-0.464	-0.624	0.007	0.000	-0.077	-0.453	0.003	-0.820	-0.029	0.003	-0.819	-0.505	-0.042	-0.160	-0.020	0.001	0.012	-0.432	-0.028	0.000	-0.265
PRAMEF13	400736	1p36.21	-0.035	-0.814	-0.004	-0.503	-0.824	0.006	0.017	-0.074	0.189	-0.033	-0.220	-0.013	0.002	-0.812	0.005	-0.271	-0.416	-0.077	0.010	-0.411	-0.005	-0.025	-0.018	0.054	-0.028	-0.201	-0.464	-0.624	0.007	0.000	-0.077	-0.453	0.003	-0.820	-0.029	0.003	-0.819	-0.505	-0.042	-0.160	-0.020	0.001	0.012	-0.432	-0.028	0.000	-0.265
PRAMEF14	-43	1p36.21	-0.035	-0.814	-0.004	-0.503	-0.824	0.006	0.017	-0.074	0.189	-0.033	-0.220	-0.013	0.002	-0.812	0.005	-0.271	-0.416	-0.077	0.010	-0.411	-0.005	-0.025	-0.018	0.054	-0.028	-0.201	-0.464	-0.624	0.007	0.000	-0.077	-0.453	0.003	-0.820	-0.029	0.003	-0.819	-0.505	-0.042	-0.160	-0.020	0.001	0.012	-0.432	-0.028	0.000	-0.265
PRAMEF15	653619	1p36.21	-0.035	-0.814	-0.004	-0.503	-0.824	0.006	0.017	-0.074	0.189	-0.033	-0.220	-0.013	0.002	-0.812	0.005	-0.271	-0.416	-0.077	0.010	-0.411	-0.005	-0.025	-0.018	0.054	-0.028	-0.201	-0.464	-0.624	0.007	0.000	-0.077	-0.453	0.003	-0.820	-0.029	0.003	-0.819	-0.505	-0.042	-0.160	-0.020	0.001	0.012	-0.432	-0.028	0.000	-0.265
PRAMEF16	654348	1p36.21	-0.035	-0.814	-0.004	-0.503	-0.824	0.006	0.017	-0.074	0.189	-0.033	-0.220	-0.013	0.002	-0.812	0.005	-0.271	-0.416	-0.077	0.010	-0.411	-0.005	-0.025	-0.018	0.054	-0.028	-0.201	-0.464	-0.624	0.007	0.000	-0.077	-0.453	0.003	-0.820	-0.029	0.003	-0.819	-0.505	-0.042	-0.160	-0.020	0.001	0.012	-0.432	-0.028	0.000	-0.265
PRAMEF17	391004	1p36.21	-0.035	-0.814	-0.004	-0.503	-0.824	0.006	0.017	-0.074	0.189	-0.033	-0.220	-0.013	0.002	-0.812	0.005	-0.271	-0.416	-0.077	0.010	-0.411	-0.005	-0.025	-0.018	0.054	-0.028	-0.201	-0.464	-0.624	0.007	0.000	-0.077	-0.453	0.003	-0.820	-0.029	0.003	-0.819	-0.505	-0.042	-0.160	-0.020	0.001	0.012	-0.432	-0.028	0.000	-0.265
PRAMEF18	-42	1p36.21	-0.035	-0.814	-0.004	-0.503	-0.824	0.006	0.017	-0.074	0.189	-0.033	-0.220	-0.013	0.002	-0.812	0.005	-0.271	-0.416	-0.077	0.010	-0.411	-0.005	-0.025	-0.018	0.054	-0.028	-0.201	-0.464	-0.624	0.007	0.000	-0.077	-0.453	0.003	-0.820	-0.029	0.003	-0.819	-0.505	-0.042	-0.160	-0.020	0.001	0.012	-0.432	-0.028	0.000	-0.265
PRAMEF19	645414	1p36.21	-0.035	-0.814	-0.004	-0.503	-0.824	0.006	0.017	-0.074	0.189	-0.033	-0.220	-0.013	0.002	-0.812	0.005	-0.271	-0.416	-0.077	0.010	-0.411	-0.005	-0.025	-0.018	0.054	-0.028	-0.201	-0.464	-0.624	0.007	0.000	-0.077	-0.453	0.003	-0.820	-0.029	0.003	-0.819	-0.505	-0.042	-0.160	-0.020	0.001	0.012	-0.432	-0.028	0.000	-0.265
PRAMEF1	65121	1p36.21	-0.035	-0.814	-0.004	-0.503	-0.824	0.006	0.017	-0.074	0.189	-0.033	-0.220	-0.013	0.002	-0.812	0.005	-0.271	-0.416	-0.077	0.010	-0.411	-0.005	-0.025	-0.018	0.054	-0.028	-0.201	-0.464	-0.624	0.007	0.000	-0.077	-0.453	0.003	-0.820	-0.029	0.003	-0.819	-0.505	-0.042	-0.160	-0.020	0.001	0.012	-0.432	-0.028	0.000	-0.265
PRAMEF21	391001	1p36.21	-0.035	-0.814	-0.004	-0.503	-0.824	0.006	0.017	-0.074	0.189	-0.033	-0.220	-0.013	0.002	-0.812	0.005	-0.271	-0.416	-0.077	0.010	-0.411	-0.005	-0.025	-0.018	0.054	-0.028	-0.201	-0.464	-0.624	0.007	0.000	-0.077	-0.453	0.003	-0.820	-0.029	0.003	-0.819	-0.505	-0.042	-0.160	-0.020	0.001	0.012	-0.432	-0.028	0.000	-0.265
PRAMEF22	653606	1p36.21	-0.035	-0.814	-0.004	-0.503	-0.824	0.006	0.017	-0.074	0.189	-0.033	-0.220	-0.013	0.002	-0.812	0.005	-0.271	-0.416	-0.077	0.010	-0.411	-0.005	-0.025	-0.018	0.054	-0.028	-0.201	-0.464	-0.624	0.007	0.000	-0.077	-0.453	0.003	-0.820	-0.029	0.003	-0.819	-0.505	-0.042	-0.160	-0.020	0.001	0.012	-0.432	-0.028	0.000	-0.265
PRAMEF2	65122	1p36.21	-0.035	-0.814	-0.004	-0.503	-0.824	0.006	0.017	-0.074	0.189	-0.033	-0.220	-0.013	0.002	-0.812	0.005	-0.271	-0.416	-0.077	0.010	-0.411	-0.005	-0.025	-0.018	0.054	-0.028	-0.201	-0.464	-0.624	0.007	0.000	-0.077	-0.453	0.003	-0.820	-0.029	0.003	-0.819	-0.505	-0.042	-0.160	-0.020	0.001	0.012	-0.432	-0.028	0.000	-0.265
PRAMEF3	401940	1p36.21	-0.035	-0.814	-0.004	-0.503	-0.824	0.006	0.017	-0.074	0.189	-0.033	-0.220	-0.013	0.002	-0.812	0.005	-0.271	-0.416	-0.077	0.010	-0.411	-0.005	-0.025	-0.018	0.054	-0.028	-0.201	-0.464	-0.624	0.007	0.000	-0.077	-0.453	0.003	-0.820	-0.029	0.003	-0.819	-0.505	-0.042	-0.160	-0.020	0.001	0.012	-0.432	-0.028	0.000	-0.265
PRAMEF4	400735	1p36.21	-0.035	-0.814	-0.004	-0.503	-0.824	0.006	0.017	-0.074	0.189	-0.033	-0.220	-0.013	0.002	-0.812	0.005	-0.271	-0.416	-0.077	0.010	-0.411	-0.005	-0.025	-0.018	0.054	-0.028	-0.201	-0.464	-0.624	0.007	0.000	-0.077	-0.453	0.003	-0.820	-0.029	0.003	-0.819	-0.505	-0.042	-0.160	-0.020	0.001	0.012	-0.432	-0.028	0.000	-0.265
PRAMEF5	343068	1p36.21	-0.035	-0.814	-0.004	-0.503	-0.824	0.006	0.017	-0.074	0.189	-0.033	-0.220	-0.013	0.002	-0.812	0.005	-0.271	-0.416	-0.077	0.010	-0.411	-0.005	-0.025	-0.018	0.054	-0.028	-0.201	-0.464	-0.624	0.007	0.000	-0.077	-0.453	0.003	-0.820	-0.029	0.003	-0.819	-0.505	-0.042	-0.160	-0.020	0.001	0.012	-0.432	-0.028	0.000	-0.265
PRAMEF6	440561	1p36.21	-0.035	-0.814	-0.004	-0.503	-0.824	0.006	0.017	-0.074	0.189	-0.033	-0.220	-0.013	0.002	-0.812	0.005	-0.271	-0.416	-0.077	0.010	-0.411	-0.005	-0.025	-0.018	0.054	-0.028	-0.201	-0.464	-0.624	0.007	0.000	-0.077	-0.453	0.003	-0.820	-0.029	0.003	-0.819	-0.505	-0.042	-0.160	-0.020	0.001	0.012	-0.432	-0.028	0.000	-0.265
PRAMEF7	441871	1p36.21	-0.035	-0.814	-0.004	-0.503	-0.824	0.006	0.017	-0.074	0.189	-0.033	-0.220	-0.013	0.002	-0.812	0.005	-0.271	-0.416	-0.077	0.010	-0.411	-0.005	-0.025	-0.018	0.054	-0.028	-0.201	-0.464	-0.624	0.007	0.000	-0.077	-0.453	0.003	-0.820	-0.029	0.003	-0.819	-0.505	-0.042	-0.160	-0.020	0.001	0.012	-0.432	-0.028	0.000	-0.265
PRAMEF8	391002	1p36.21	-0.035	-0.814	-0.004	-0.503	-0.824	0.006	0.017	-0.074	0.189	-0.033	-0.220	-0.013	0.002	-0.812	0.005	-0.271	-0.416	-0.077	0.010	-0.411	-0.005	-0.025	-0.018	0.054	-0.028	-0.201	-0.464	-0.624	0.007	0.000	-0.077	-0.453	0.003	-0.820	-0.029	0.003	-0.819	-0.505	-0.042	-0.160	-0.020	0.001	0.012	-0.432	-0.028	0.000	-0.265
PRAMEF9	343070	1p36.21	-0.035	-0.814	-0.004	-0.503	-0.824	0.006	0.017	-0.074	0.189	-0.033	-0.220	-0.013	0.002	-0.812	0.005	-0.271	-0.416	-0.077	0.010	-0.411	-0.005	-0.025	-0.018	0.054	-0.028	-0.201	-0.464	-0.624	0.007	0.000	-0.077	-0.453	0.003	-0.820	-0.029	0.003	-0.819	-0.505	-0.042	-0.160	-0.020	0.001	0.012	-0.432	-0.028	0.000	-0.265
PRAMEF20	645425	1p36.21	-0.035	-0.814	-0.004	-0.503	-0.824	0.006	0.017	-0.074	0.189	-0.033	-0.220	-0.013	0.002	-0.812	0.005	-0.271	-0.416	-0.077	0.010	-0.411	-0.005	-0.025	-0.018	0.054	-0.028	-0.201	-0.464	-0.400	0.007	0.000	-0.077	-0.453	0.003	-0.820	-0.029	0.003	-0.819	-0.505	-0.042	-0.160	-0.020	0.001	0.012	-0.432	-0.028	0.000	-0.265
LRRC38	126755	1p36.21	-0.035	-0.814	-0.004	-0.503	-0.824	0.006	0.017	-0.074	0.189	-0.033	-0.220	-0.013	0.002	-0.812	0.005	-0.271	-0.416	-0.077	0.010	-0.411	-0.005	-0.025	-0.018	0.054	-0.028	-0.201	-0.464	-0.400	0.007	0.000	-0.077	-0.453	0.003	-0.820	-0.029	0.003	-0.819	-0.505	-0.042	-0.160	-0.020	0.001	0.012	-0.432	-0.028	0.000	-0.265
PDPN	10630	1p36.21	-0.035	-0.814	-0.004	-0.503	-0.824	0.006	0.017	-0.074	0.189	-0.033	-0.220	-0.013	0.002	-0.812	0.005	-0.271	-0.416	-0.077	0.010	-0.411	-0.005	-0.025	-0.018	0.054	-0.028	-0.201	-0.464	-0.400	0.007	0.000	-0.077	-0.453	0.003	-0.820	-0.029	0.003	-0.819	-0.505	-0.042	-0.160	-0.020	0.001	0.012	-0.432	-0.028	0.000	-0.265
RNA5SP41	-44	1p36.21	-0.035	-0.814	-0.004	-0.503	-0.824	0.006	0.017	-0.074	0.189	-0.033	-0.220	-0.013	0.002	-0.812	0.005	-0.271	-0.416	-0.077	0.010	-0.411	-0.005	-0.025	-0.018	0.054	-0.028	-0.201	-0.464	-0.400	0.007	0.000	-0.077	-0.453	0.003	-0.820	-0.029	0.003	-0.819	-0.505	-0.042	-0.160	-0.020	0.001	0.012	-0.432	-0.028	0.000	-0.265
SCARNA11|ENSG00000253085.1	-45	1p36.21	-0.035	-0.814	-0.004	-0.503	-0.824	0.006	0.017	-0.074	0.189	-0.033	-0.220	-0.013	0.002	-0.812	0.005	-0.271	-0.416	-0.077	0.010	-0.411	-0.005	-0.025	-0.018	0.054	-0.028	-0.201	-0.464	-0.400	0.007	0.000	-0.077	-0.453	0.003	-0.820	-0.029	0.003	-0.819	-0.505	-0.042	-0.160	-0.020	0.001	0.012	-0.432	-0.028	0.000	-0.265
PRDM2	7799	1p36.21	-0.035	-0.814	-0.004	-0.503	-0.824	0.006	0.017	-0.074	0.189	-0.033	-0.220	-0.013	0.002	-1.293	0.005	-0.271	-0.416	-0.077	0.010	-0.411	-0.005	-0.025	-0.018	0.054	-0.028	-0.201	-0.464	-0.400	0.007	0.000	-0.077	-0.453	0.003	-0.820	-0.029	0.003	-0.819	-0.505	-0.042	-0.160	-0.020	0.001	0.012	-0.432	-0.028	0.000	-0.265
KAZN	23254	1p36.21	-0.035	-0.814	-0.004	-0.503	-0.824	0.006	0.017	-0.074	0.189	-0.431	-0.220	-0.013	0.002	-0.772	0.005	-0.271	-0.416	-0.077	-0.518	-0.411	-0.005	-0.025	-0.018	-0.427	-0.028	-0.201	-0.464	-0.400	0.007	0.000	-0.077	-0.453	0.003	-0.820	-0.029	0.003	-0.819	-0.505	-0.042	-0.160	-0.020	0.001	0.012	-0.432	-0.028	0.000	-0.265
TMEM51	55092	1p36.21	-0.035	-0.814	-0.004	-0.503	-0.824	0.006	0.017	-0.074	0.189	0.015	-0.220	-0.013	0.002	-0.772	0.005	-0.271	-0.416	-0.077	-0.518	-0.411	-0.005	-0.025	-0.018	0.023	-0.028	-0.201	-0.464	-0.400	0.007	0.000	-0.077	-0.453	0.003	-0.820	-0.029	0.003	-0.813	-0.505	-0.042	-0.160	-0.020	0.001	0.012	-0.432	-0.028	0.000	-0.265
C1orf195	-46	1p36.21	-0.035	-0.814	-0.004	-0.503	-0.824	0.006	0.017	-0.074	0.189	0.015	-0.220	-0.013	0.002	-0.772	0.005	-0.271	-0.416	-0.077	-0.518	-0.411	-0.005	-0.025	-0.018	0.023	-0.028	-0.201	-0.464	-0.400	0.007	0.000	-0.077	-0.453	0.003	-0.820	-0.029	0.003	-0.813	-0.505	-0.042	-0.160	-0.020	0.001	0.012	-0.432	-0.028	0.000	-0.265
FHAD1	114827	1p36.21	-0.035	-0.814	-0.004	-0.503	-0.824	0.006	0.017	-0.074	0.189	0.015	-0.220	-0.013	0.002	-0.772	0.005	-0.271	-0.416	-0.077	-0.518	-0.411	-0.005	-0.025	-0.018	0.023	-0.028	-0.201	-0.464	-0.400	0.007	0.000	-0.077	-0.453	0.003	-0.820	-0.029	0.003	-0.813	-0.505	-0.042	-0.160	-0.020	0.001	0.012	-0.432	-0.028	0.000	-0.265
EFHD2	79180	1p36.21	-0.035	-0.814	-0.004	-0.503	-0.824	0.006	0.017	-0.074	0.189	0.015	-0.220	-0.013	0.002	-0.772	0.005	-0.271	-0.416	-0.077	-0.518	-0.411	-0.005	-0.025	-0.018	0.023	-0.028	-0.201	-0.464	-0.400	0.007	0.000	-0.077	-0.453	0.003	-0.820	-0.029	0.003	-0.813	-0.505	-0.042	-0.160	-0.020	0.001	0.012	-0.432	-0.028	0.000	-0.265
CTRC	11330	1p36.21	-0.035	-0.814	-0.004	-0.503	-0.824	0.006	0.017	-0.074	0.189	0.015	-0.220	-0.013	0.002	-0.772	0.005	-0.271	-0.416	-0.077	-0.518	-0.411	-0.005	-0.025	-0.018	0.023	-0.028	-0.201	-0.464	-0.400	0.007	0.000	-0.077	-0.453	0.003	-0.820	-0.029	0.003	-0.813	-0.505	-0.042	-0.160	-0.020	0.001	0.012	-0.432	-0.028	0.000	-0.265
CELA2A	63036	1p36.21	-0.035	-0.814	-0.004	-0.503	-0.824	0.006	0.017	-0.074	0.189	0.015	-0.220	-0.013	0.002	-0.772	0.005	-0.271	-0.416	-0.077	-0.518	-0.411	-0.005	-0.025	-0.018	0.023	-0.028	-0.201	-0.464	-0.400	0.007	0.000	-0.077	-0.453	0.003	-0.820	-0.029	0.003	-0.813	-0.505	-0.042	-0.160	-0.020	0.001	0.012	-0.432	-0.028	0.000	-0.265
CELA2B	51032	1p36.21	-0.035	-0.814	-0.004	-0.503	-0.824	0.006	0.017	-0.074	0.189	0.015	-0.220	-0.013	0.002	-0.772	0.005	-0.271	-0.416	-0.077	-0.518	-0.411	-0.005	-0.025	-0.018	0.023	-0.028	-0.201	-0.464	-0.400	0.007	0.000	-0.077	-0.453	0.003	-0.820	-0.029	0.003	-0.813	-0.505	-0.042	-0.160	-0.020	0.001	0.012	-0.432	-0.028	0.000	-0.265
CASP9	842	1p36.21	-0.035	-0.814	-0.004	-0.503	-0.824	0.006	0.017	-0.074	0.189	0.015	-0.220	-0.013	0.002	-0.772	0.005	-0.271	-0.416	-0.077	-0.518	-0.411	-0.005	-0.025	-0.018	0.023	-0.028	-0.201	-0.464	-0.400	0.007	0.000	-0.077	-0.453	0.003	-0.820	-0.029	0.003	-0.813	-0.505	-0.042	-0.160	-0.020	0.001	0.012	-0.432	-0.028	0.000	-0.265
DNAJC16	23341	1p36.21	-0.035	-0.814	-0.004	-0.503	-0.824	0.006	0.017	-0.074	0.189	0.015	-0.220	-0.013	0.002	-0.772	0.005	-0.271	-0.416	-0.077	-0.518	-0.411	-0.005	-0.025	-0.018	0.023	-0.028	-0.201	-0.464	-0.400	0.007	0.000	-0.077	-0.453	0.003	-0.820	-0.029	0.003	-0.813	-0.505	-0.042	-0.160	-0.020	0.001	0.012	-0.432	-0.028	0.000	-0.265
SCARNA21|ENSG00000251866.1	-47	1p36.21	-0.035	-0.814	-0.004	-0.503	-0.824	0.006	0.017	-0.074	0.189	0.015	-0.220	-0.013	0.002	-0.772	0.005	-0.271	-0.416	-0.077	-0.518	-0.411	-0.005	-0.025	-0.018	0.023	-0.028	-0.201	-0.464	-0.400	0.007	0.000	-0.077	-0.453	0.003	-0.820	-0.029	0.003	-0.813	-0.505	-0.042	-0.160	-0.020	0.001	0.012	-0.432	-0.028	0.000	-0.265
AGMAT	-48	1p36.21	-0.035	-0.814	-0.004	-0.503	-0.824	0.006	0.017	-0.074	0.189	0.015	-0.220	-0.013	0.002	-0.772	0.005	-0.271	-0.416	-0.077	-0.518	-0.411	-0.005	-0.025	-0.018	0.023	-0.028	-0.201	-0.464	-0.400	0.007	0.000	-0.077	-0.453	0.003	-0.820	-0.029	0.003	-0.813	-0.505	-0.042	-0.160	-0.020	0.001	0.012	-0.432	-0.028	0.000	-0.265
DDI2	-49	1p36.21	-0.035	-0.814	-0.004	-0.503	-0.824	0.006	0.017	-0.074	0.189	0.015	-0.220	-0.013	0.002	-0.772	0.005	-0.271	-0.416	-0.077	-0.518	-0.411	-0.005	-0.025	-0.018	0.023	-0.028	-0.201	-0.464	-0.400	0.007	0.000	-0.077	-0.453	0.003	-0.820	-0.029	0.003	-0.813	-0.505	-0.042	-0.160	-0.020	0.001	0.012	-0.432	-0.028	0.000	-0.265
RSC1A1	6248	1p36.21	-0.035	-0.814	-0.004	-0.503	-0.824	0.006	0.017	-0.074	0.189	0.015	-0.220	-0.013	0.002	-0.772	0.005	-0.271	-0.416	-0.077	-0.518	-0.411	-0.005	-0.025	-0.018	0.023	-0.028	-0.201	-0.464	-0.400	0.007	0.000	-0.077	-0.453	0.003	-0.820	-0.029	0.003	-0.813	-0.505	-0.042	-0.160	-0.020	0.001	0.012	-0.432	-0.028	0.000	-0.265
PLEKHM2	23207	1p36.21	-0.035	-0.814	-0.004	-0.503	-0.824	0.006	0.017	-0.074	0.189	0.015	-0.220	-0.013	0.002	-0.772	0.005	-0.271	-0.416	-0.077	-0.518	-0.411	-0.005	-0.025	-0.018	0.023	-0.028	-0.201	-0.464	-0.400	0.007	0.000	-0.077	-0.453	0.003	-0.820	-0.029	0.003	-0.813	-0.505	-0.042	-0.160	-0.020	0.001	0.012	-0.432	-0.028	0.000	-0.265
FBLIM1	54751	1p36.21	-0.035	-0.814	-0.004	-0.503	-0.824	0.006	0.017	-0.074	0.189	0.015	-0.220	-0.013	0.002	-0.772	0.005	-0.271	-0.416	-0.077	-0.518	-0.411	-0.005	-0.025	-0.018	0.023	-0.028	-0.201	-0.464	-0.400	0.007	0.000	-0.077	-0.453	0.003	-0.820	-0.029	0.003	-0.813	-0.505	-0.042	-0.160	-0.020	0.001	0.012	-0.432	-0.028	0.000	-0.265
SLC25A34	284723	1p36.21	-0.035	-0.814	-0.004	-0.503	-0.824	0.006	0.017	-0.074	0.189	0.015	-0.220	-0.013	0.002	-0.772	0.005	-0.271	-0.416	-0.077	-0.518	-0.411	-0.005	-0.025	-0.018	0.023	-0.028	-0.201	-0.464	-0.400	0.007	0.000	-0.077	-0.453	0.003	-0.820	-0.029	0.003	-0.813	-0.505	-0.042	-0.160	-0.020	0.001	0.012	-0.432	-0.028	0.000	-0.265
TMEM82	388595	1p36.21	-0.035	-0.814	-0.004	-0.503	-0.824	0.006	0.017	-0.074	0.189	0.015	-0.220	-0.013	0.002	-0.772	0.005	-0.271	-0.416	-0.077	-0.518	-0.411	-0.005	-0.025	-0.018	0.023	-0.028	-0.201	-0.464	-0.400	0.007	0.000	-0.077	-0.453	0.003	-0.820	-0.029	0.003	-0.813	-0.505	-0.042	-0.160	-0.020	0.001	0.012	-0.432	-0.028	0.000	-0.265
SPEN	23013	1p36.21	-0.035	-0.814	-0.004	-0.503	-0.824	0.006	0.017	-0.074	0.189	0.015	-0.220	-0.013	0.002	-0.772	0.005	-0.271	-0.416	-0.077	-0.518	-0.411	-0.005	-0.025	-0.018	0.023	-0.028	-0.201	-0.464	-0.400	0.007	0.000	-0.077	-0.453	0.003	-0.820	-0.029	0.003	-0.813	-0.505	-0.042	-0.160	-0.020	0.001	0.012	-0.432	-0.028	0.000	-0.265
snoU13|ENSG00000238818.1	-50	1p36.13	-0.035	-0.814	-0.004	-0.503	-0.824	0.006	0.017	-0.074	0.189	0.015	-0.220	-0.013	0.002	-0.772	0.005	-0.271	-0.416	-0.077	-0.518	-0.411	-0.005	-0.025	-0.018	0.023	-0.028	-0.201	-0.464	-0.400	0.007	0.000	-0.077	-0.453	0.003	-0.820	-0.029	0.003	-0.813	-0.505	-0.042	-0.160	-0.020	0.001	0.012	-0.432	-0.028	0.000	-0.265
ZBTB17	7709	1p36.13	-0.035	-0.814	-0.004	-0.503	-0.824	0.006	0.017	-0.074	0.189	0.015	-0.220	-0.013	0.002	-0.772	0.005	-0.271	-0.416	-0.077	-0.518	-0.411	-0.005	-0.025	-0.018	0.023	-0.028	-0.201	-0.464	-0.400	0.007	0.000	-0.077	-0.453	0.003	-0.820	-0.029	0.003	-0.813	-0.505	-0.042	-0.160	-0.020	0.001	0.012	-0.432	-0.028	0.000	-0.265
C1orf64	-51	1p36.13	-0.035	-0.814	-0.004	-0.503	-0.824	0.006	0.017	-0.074	0.189	0.015	-0.220	-0.013	0.002	-0.772	0.005	-0.271	-0.416	-0.077	-0.518	-0.411	-0.005	-0.025	-0.018	0.023	-0.028	-0.201	-0.464	-0.400	0.007	0.000	-0.077	-0.453	0.003	-0.820	-0.029	0.003	-0.813	-0.505	-0.042	-0.160	-0.020	0.001	0.012	-0.432	-0.028	0.000	-0.265
HSPB7	27129	1p36.13	-0.035	-0.814	-0.004	-0.503	-0.824	0.006	0.017	-0.074	0.189	0.015	-0.220	-0.013	0.002	-0.772	0.005	-0.271	-0.416	-0.077	-0.518	-0.411	-0.005	-0.025	-0.018	0.023	-0.028	-0.201	-0.464	-0.400	0.007	0.000	-0.077	-0.453	0.003	-0.820	-0.029	0.003	-0.813	-0.505	-0.042	-0.160	-0.020	0.001	0.012	-0.432	-0.028	0.000	-0.265
CLCNKA	1187	1p36.13	-0.035	-0.814	-0.004	-0.503	-0.824	0.006	0.017	-0.074	0.189	0.015	-0.220	-0.013	0.002	-0.772	0.005	-0.271	-0.416	-0.077	-0.518	-0.411	-0.005	-0.025	-0.018	0.023	-0.028	-0.201	-0.464	-0.400	0.007	0.000	-0.077	-0.453	0.003	-0.820	-0.029	0.003	-0.813	-0.505	-0.042	-0.160	-0.020	0.001	0.012	-0.432	-0.028	0.000	-0.265
CLCNKB	1188	1p36.13	-0.035	-0.814	-0.004	-0.503	-0.824	0.006	0.017	-0.074	0.189	0.015	-0.220	-0.013	0.002	-0.772	0.005	-0.271	-0.416	-0.077	-0.518	-0.411	-0.005	-0.025	-0.018	0.023	-0.028	-0.201	-0.464	-0.400	0.007	0.000	-0.077	-0.453	0.003	-0.820	-0.029	0.003	-0.813	-0.505	-0.042	-0.160	-0.020	0.001	0.012	-0.432	-0.028	0.000	-0.265
FAM131C	348487	1p36.13	-0.035	-0.814	-0.004	-0.503	-0.824	0.006	0.017	-0.074	0.189	0.015	-0.220	-0.013	0.002	-0.772	0.005	-0.271	-0.416	-0.077	-0.518	-0.411	-0.005	-0.025	-0.018	0.023	-0.028	-0.201	-0.464	-0.400	0.007	0.000	-0.077	-0.453	0.003	-0.820	-0.029	0.003	-0.813	-0.505	-0.042	-0.160	-0.020	0.001	0.012	-0.432	-0.028	0.000	-0.265
EPHA2	1969	1p36.13	-0.035	-0.814	-0.004	-0.503	-0.824	0.006	0.017	-0.074	0.189	0.015	-0.220	-0.013	0.002	-0.772	0.005	-0.271	-0.416	-0.077	-0.518	-0.411	-0.005	-0.025	-0.018	0.023	-0.028	-0.201	-0.464	-0.400	0.007	0.000	-0.077	-0.453	0.003	-0.820	-0.029	0.003	-0.813	-0.505	-0.042	-0.160	-0.020	0.001	0.012	-0.432	-0.028	0.000	-0.265
ARHGEF19	128272	1p36.13	-0.035	-0.814	-0.004	-0.503	-0.824	0.006	0.017	-0.074	0.189	0.015	-0.220	-0.013	0.002	-0.772	0.005	-0.271	-0.416	-0.077	-0.518	-0.411	-0.005	-0.025	-0.018	0.023	-0.028	-0.201	-0.464	-0.400	0.007	0.000	-0.077	-0.453	0.003	-0.820	-0.029	0.003	-0.813	-0.505	-0.042	-0.160	-0.020	0.001	0.012	-0.432	-0.028	0.000	-0.265
ANO7P1	-52	1p36.13	-0.035	-0.814	-0.004	-0.503	-0.824	0.006	0.017	-0.074	0.189	0.015	-0.220	-0.013	0.002	-0.772	0.005	-0.271	-0.416	-0.077	-0.518	-0.411	-0.005	-0.025	-0.018	0.023	-0.028	-0.201	-0.464	-0.400	0.007	0.000	-0.077	-0.453	0.003	-0.820	-0.029	0.003	-0.813	-0.505	-0.042	-0.160	-0.020	0.001	0.012	-0.432	-0.028	0.000	-0.265
C1orf134	-53	1p36.13	-0.035	-0.814	-0.004	-0.503	-0.824	0.006	0.017	-0.074	0.189	0.015	-0.220	-0.013	0.002	-0.772	0.005	-0.271	-0.416	-0.077	-0.518	-0.411	-0.005	-0.025	-0.018	0.023	-0.028	-0.201	-0.464	-0.400	0.007	0.000	-0.077	-0.453	0.003	-0.820	-0.029	0.003	-0.813	-0.505	-0.042	-0.160	-0.020	0.001	0.012	-0.432	-0.028	0.000	-0.265
RSG1	79363	1p36.13	-0.035	-0.814	-0.004	-0.503	-0.824	0.006	0.017	-0.074	0.189	0.015	-0.220	-0.013	0.002	-0.772	0.005	-0.271	-0.416	-0.077	-0.518	-0.411	-0.005	-0.025	-0.018	0.023	-0.028	-0.201	-0.464	-0.400	0.007	0.000	-0.077	-0.453	0.003	-0.820	-0.029	0.003	-0.813	-0.505	-0.042	-0.160	-0.020	0.001	0.012	-0.432	-0.028	0.000	-0.265
FBXO42	54455	1p36.13	-0.035	-0.814	-0.004	-0.503	-0.824	0.006	0.017	-0.074	0.189	0.015	-0.220	-0.013	0.002	-0.772	0.005	-0.271	-0.416	-0.077	-0.518	-0.411	-0.005	-0.025	-0.018	0.023	-0.028	-0.201	-0.464	-0.400	0.007	0.000	-0.077	-0.453	0.003	-0.820	-0.029	0.003	-0.813	-0.505	-0.042	-0.160	-0.020	0.001	0.012	-0.432	-0.028	0.000	-0.265
SZRD1	26099	1p36.13	-0.035	-0.814	-0.004	-0.503	-0.824	0.006	0.017	-0.074	0.189	0.015	-0.220	-0.013	0.002	-0.772	0.005	-0.271	-0.416	-0.077	-0.518	-0.411	-0.005	-0.025	-0.018	0.023	-0.028	-0.201	-0.464	-0.400	0.007	0.000	-0.077	-0.453	0.003	-0.820	-0.029	0.003	-0.813	-0.505	-0.042	-0.160	-0.020	0.001	0.012	-0.432	-0.028	0.000	-0.265
SPATA21	374955	1p36.13	-0.035	-0.814	-0.004	-0.503	-0.824	0.006	0.017	-0.074	0.189	0.015	-0.220	-0.013	0.002	-0.772	0.005	-0.271	-0.416	-0.077	-0.518	-0.411	-0.005	-0.025	-0.018	0.023	-0.028	-0.201	-0.464	-0.400	0.007	0.000	-0.077	-0.453	0.003	-0.820	-0.029	0.003	-0.813	-0.505	-0.042	-0.160	-0.020	0.001	0.012	-0.432	-0.028	0.000	-0.265
NECAP2	55707	1p36.13	-0.035	-0.814	-0.004	-0.503	-0.824	0.006	0.017	-0.074	0.189	0.015	-0.220	-0.013	0.002	-0.772	0.005	-0.271	-0.416	-0.077	-0.518	-0.411	-0.005	-0.025	-0.018	0.023	-0.028	-0.201	-0.464	-0.400	0.007	0.000	-0.077	-0.453	0.003	-0.820	-0.029	0.003	-0.813	-0.505	-0.042	-0.160	-0.020	0.001	0.012	-0.432	-0.028	0.000	-0.265
CROCCP3	-54	1p36.13	-0.035	-0.814	-0.004	-0.503	-0.824	0.006	0.017	-0.074	0.189	0.015	-0.220	-0.013	0.002	-0.772	0.005	-0.271	-0.416	-0.077	-0.518	-0.411	-0.005	-0.025	-0.018	0.023	-0.028	-0.201	-0.464	-0.400	0.007	0.000	-0.077	-0.453	0.003	-0.820	-0.445	0.003	-0.813	-0.505	-0.042	-0.160	-0.020	0.001	0.012	-0.432	-0.028	0.000	-0.265
ATP13A2	23400	1p36.13	-0.035	-0.814	-0.004	-0.503	-0.824	0.006	0.017	-0.074	0.189	0.015	-0.220	-0.013	0.002	-0.772	0.005	-0.271	-0.416	-0.077	-0.518	-0.411	-0.005	-0.025	-0.018	0.023	-0.028	-0.201	-0.464	-0.400	0.007	0.000	-0.077	-0.453	0.003	-0.820	-0.445	0.003	-0.813	-0.505	-0.042	-0.160	-0.020	0.001	0.012	-0.432	-0.028	0.000	-0.265
CROCCP2	-56	1p36.13	-0.035	-0.814	-0.004	-0.503	-0.824	0.006	0.017	-0.074	0.189	0.015	-0.220	-0.013	0.002	-0.772	0.005	-0.271	-0.416	-0.077	-0.518	-0.411	-0.005	-0.025	-0.018	0.023	-0.028	-0.201	-0.464	-0.400	0.007	0.000	-0.077	-0.453	0.003	-0.820	-0.445	0.003	-0.813	-0.505	-0.042	-0.160	-0.020	0.001	0.012	-0.432	-0.028	0.000	-0.265
CROCC	9696	1p36.13	-0.035	-0.814	-0.004	-0.503	-0.824	0.006	0.017	-0.074	0.189	0.015	-0.220	-0.013	0.002	-0.772	0.005	-0.271	-0.416	-0.077	-0.518	-0.411	-0.005	-0.025	-0.018	0.023	-0.028	-0.201	-0.464	-0.400	0.007	0.000	-0.077	-0.453	0.003	-0.820	-0.445	0.003	-0.813	-0.505	-0.042	-0.160	-0.020	0.001	0.012	-0.432	-0.028	0.000	-0.265
ESPNP	-57	1p36.13	-0.035	-0.814	-0.004	-0.503	-0.824	0.006	0.017	-0.074	0.189	0.015	-0.220	-0.013	0.002	-0.772	0.005	-0.271	-0.416	-0.077	-0.518	-0.411	-0.005	-0.025	-0.018	0.023	-0.028	-0.201	-0.464	-0.400	0.007	0.000	-0.077	-0.453	0.003	-0.820	-0.445	0.003	-0.813	-0.505	-0.042	-0.160	-0.020	0.001	0.012	-0.432	-0.028	0.000	-0.265
MFAP2	4237	1p36.13	-0.035	-0.814	-0.004	-0.503	-0.824	0.006	0.017	-0.074	0.189	0.015	-0.220	-0.013	0.002	-0.772	0.005	-0.271	-0.416	-0.077	-0.518	-0.411	-0.005	-0.025	-0.018	0.023	-0.028	-0.201	-0.464	-0.400	0.007	0.000	-0.077	-0.453	0.003	-0.820	-0.445	0.003	-0.813	-0.505	-0.042	-0.160	-0.020	0.001	0.012	-0.432	-0.028	0.000	-0.265
MIR3675	100500876	1p36.13	-0.035	-0.814	-0.004	-0.503	-0.824	0.006	0.017	-0.074	0.189	0.015	-0.220	-0.013	0.002	-0.772	0.005	-0.271	-0.416	-0.077	-0.518	-0.411	-0.005	-0.025	-0.018	0.023	-0.028	-0.201	-0.464	-0.400	0.007	0.000	-0.077	-0.453	0.003	-0.820	-0.445	0.003	-0.813	-0.505	-0.042	-0.160	-0.020	0.001	0.012	-0.432	-0.028	0.000	-0.265
MST1L	-58	1p36.13	-0.035	-0.814	-0.004	-0.503	-0.824	0.006	0.017	-0.074	0.189	0.015	-0.220	-0.013	0.002	-0.772	0.005	-0.271	-0.416	-0.077	-0.518	-0.411	-0.005	-0.025	-0.018	0.023	-0.028	-0.201	-0.464	-0.400	0.007	0.000	-0.077	-0.453	0.003	-0.820	-0.445	0.003	-0.813	-0.505	-0.042	-0.160	-0.020	0.001	0.012	-0.432	-0.028	0.000	-0.265
NBPF1	55672	1p36.13	-0.035	-0.814	-0.004	-0.503	-0.824	0.006	0.017	-0.074	0.189	0.015	-0.220	-0.013	0.002	-0.772	0.005	-0.271	-0.416	-0.077	-0.518	-0.411	-0.005	-0.025	-0.018	0.023	-0.028	-0.201	-0.464	-0.400	0.007	0.000	-0.077	-0.453	0.003	-0.820	-0.445	0.003	-0.813	-0.505	-0.042	-0.160	-0.020	0.001	0.012	-0.432	-0.028	0.000	-0.265
U1|ENSG00000228549.2	-59	1p36.13	-0.035	-0.814	-0.004	-0.503	-0.824	0.006	0.017	-0.074	0.189	0.015	-0.220	-0.013	0.002	-0.772	0.005	-0.271	-0.416	-0.077	-0.518	-0.411	-0.005	-0.025	-0.018	0.023	-0.028	-0.201	-0.464	-0.400	0.007	0.000	-0.077	-0.453	0.003	-0.820	-0.445	0.003	-0.813	-0.505	-0.042	-0.160	-0.020	0.001	0.012	-0.432	-0.028	0.000	-0.265
U1|ENSG00000233421.3	-55	1p36.13	-0.035	-0.814	-0.004	-0.503	-0.824	0.006	0.017	-0.074	0.189	0.015	-0.220	-0.013	0.002	-0.772	0.005	-0.271	-0.416	-0.077	-0.518	-0.411	-0.005	-0.025	-0.018	0.023	-0.028	-0.201	-0.464	-0.400	0.007	0.000	-0.077	-0.453	0.003	-0.820	-0.445	0.003	-0.813	-0.505	-0.042	-0.160	-0.020	0.001	0.012	-0.432	-0.028	0.000	-0.265
SDHB	6390	1p36.13	-0.035	-0.814	-0.004	-0.503	-0.824	0.006	0.017	-0.074	0.189	0.015	-0.220	-0.013	0.002	-0.772	0.005	-0.271	-0.416	-0.077	-0.518	-0.411	-0.005	-0.025	-0.018	0.023	-0.028	-0.201	-0.464	-0.400	0.007	0.000	-0.077	-0.453	0.003	-0.820	-0.445	0.003	-0.813	-0.505	-0.042	-0.160	-0.020	0.001	0.012	-0.432	-0.028	0.000	-0.265
PADI2	11240	1p36.13	-0.035	-0.814	-0.004	-0.503	-0.824	0.006	0.017	-0.074	0.189	0.015	-0.220	-0.013	0.002	-0.772	0.005	-0.271	-0.416	-0.077	-0.518	-0.411	-0.005	-0.025	-0.018	0.023	-0.028	-0.201	-0.464	-0.400	0.007	0.000	-0.077	-0.453	0.003	-0.820	-0.445	0.003	-0.813	-0.505	-0.042	-0.160	-0.020	0.001	0.012	-0.432	-0.028	0.000	-0.265
PADI1	29943	1p36.13	-0.035	-0.814	-0.004	-0.503	-0.824	0.006	0.017	-0.074	0.189	0.015	-0.220	-0.013	0.002	-0.772	0.005	-0.271	-0.416	-0.077	-0.518	-0.411	-0.005	-0.025	-0.018	0.023	-0.028	-0.201	-0.464	-0.400	0.007	0.000	-0.077	-0.453	0.003	-0.820	-0.445	0.003	-0.813	-0.505	-0.042	-0.160	-0.020	0.001	0.012	-0.432	-0.028	0.000	-0.265
PADI3	51702	1p36.13	-0.035	-0.814	-0.004	-0.503	-0.824	0.006	0.017	-0.074	0.189	0.015	-0.220	-0.013	0.002	-0.772	0.005	-0.271	-0.416	-0.077	-0.518	-0.411	-0.005	-0.025	-0.018	0.023	-0.028	-0.201	-0.464	-0.400	0.007	0.000	-0.077	-0.453	0.003	-0.820	-0.445	0.003	-0.802	-0.505	-0.042	-0.160	-0.020	0.001	0.012	-0.432	-0.028	0.000	-0.265
MIR3972	-60	1p36.13	-0.035	-0.814	-0.004	-0.503	-0.824	0.006	0.017	-0.074	0.189	0.015	-0.220	-0.013	0.002	-0.772	0.005	-0.271	-0.416	-0.077	-0.518	-0.411	-0.005	-0.025	-0.018	0.023	-0.028	-0.201	-0.464	-0.400	0.007	0.000	-0.077	-0.453	0.003	-0.820	-0.445	0.003	-0.802	-0.505	-0.042	-0.160	-0.020	0.001	0.012	-0.432	-0.028	0.000	-0.265
PADI4	23569	1p36.13	-0.035	-0.814	-0.004	-0.503	-0.824	0.006	0.017	-0.074	0.189	0.015	-0.220	-0.013	0.002	-0.772	0.005	-0.271	-0.416	-0.077	-0.518	-0.411	-0.005	-0.025	-0.018	0.023	-0.028	-0.201	-0.464	-0.400	0.007	0.000	-0.077	-0.453	0.003	-0.820	-0.445	0.003	-0.802	-0.505	-0.042	-0.160	-0.020	0.001	0.012	-0.432	-0.028	0.000	-0.265
PADI6	-61	1p36.13	-0.035	-0.814	-0.004	-0.503	-0.824	0.006	0.017	-0.074	0.189	0.015	-0.220	-0.013	0.002	-0.772	0.005	-0.271	-0.416	-0.077	-0.518	-0.411	-0.005	-0.025	-0.018	0.023	-0.028	-0.201	-0.464	-0.400	0.007	0.000	-0.077	-0.453	0.003	-0.820	-0.445	0.003	-0.802	-0.505	-0.042	-0.160	-0.020	0.001	0.012	-0.432	-0.028	0.000	-0.265
RCC2	55920	1p36.13	-0.035	-0.814	-0.004	-0.503	-0.824	0.006	0.017	-0.074	0.189	0.015	-0.220	-0.013	0.002	-0.772	0.005	-0.271	-0.416	-0.077	-0.518	-0.411	-0.005	-0.025	-0.018	0.023	-0.028	-0.201	-0.464	-0.400	0.007	0.000	-0.077	-0.453	0.003	-0.820	-0.445	0.003	-0.802	-0.505	-0.042	-0.160	-0.020	0.001	0.012	-0.432	-0.028	0.000	-0.265
snoU13|ENSG00000239020.1	-62	1p36.13	-0.035	-0.814	-0.004	-0.503	-0.824	0.006	0.017	-0.074	0.189	0.015	-0.220	-0.013	0.002	-0.772	0.005	-0.271	-0.416	-0.077	-0.518	-0.411	-0.005	-0.025	-0.018	0.023	-0.028	-0.201	-0.464	-0.400	0.007	0.000	-0.077	-0.453	0.003	-0.820	-0.012	0.003	-0.802	-0.505	-0.042	-0.160	-0.020	0.001	0.012	-0.432	-0.028	0.000	-0.265
ARHGEF10L	55160	1p36.13	-0.035	-0.814	-0.004	-0.503	-0.824	0.006	0.017	-0.074	0.189	0.015	-0.220	-0.013	0.002	-0.772	0.005	-0.271	-0.416	-0.077	-0.518	-0.411	-0.005	-0.025	-0.018	0.023	-0.028	-0.201	-0.464	-0.400	0.007	0.000	-0.077	-0.453	0.003	-0.820	-0.012	0.003	-0.802	-0.505	-0.042	-0.160	-0.020	0.001	0.012	-0.432	-0.028	0.000	-0.265
ACTL8	81569	1p36.13	-0.035	-0.814	-0.004	-0.503	-0.824	0.006	0.017	-0.074	0.189	0.015	-0.220	-0.013	0.002	-0.772	0.005	-0.271	-0.416	-0.077	-0.518	-0.411	-0.005	-0.025	-0.018	0.023	-0.028	-0.201	-0.464	-0.400	0.007	0.000	-0.077	-0.453	0.003	-0.820	-0.012	0.003	-0.802	-0.505	-0.042	-0.160	-0.020	0.001	0.012	-0.432	-0.028	0.000	-0.265
IGSF21	84966	1p36.13	-0.035	-0.814	-0.004	-0.503	-1.293	0.006	0.017	-0.074	0.189	0.015	-0.220	-0.013	0.002	-0.772	0.005	-0.271	-0.416	-0.077	-0.518	-0.411	-0.005	-0.025	-0.018	0.023	-0.028	-0.201	-0.464	-0.400	0.007	0.000	-0.077	-0.453	0.003	-0.820	-0.012	0.003	-0.802	-0.505	-0.042	-0.160	-0.020	0.001	0.012	-0.432	-0.028	0.000	-0.265
KLHDC7A	127707	1p36.13	-0.035	-0.814	-0.004	-0.503	-0.848	0.006	0.017	-0.074	0.189	0.015	-0.220	-0.013	0.002	-0.772	0.005	-0.271	-0.416	-0.077	-0.518	-0.411	-0.005	-0.025	-0.018	0.023	-0.028	-0.201	-0.464	-0.400	0.007	0.000	-0.077	-0.453	0.003	-0.820	-0.012	0.003	-0.802	-0.505	-0.042	-0.160	-0.020	0.001	0.012	-0.432	-0.028	0.000	-0.265
PAX7	5081	1p36.13	-0.035	-0.814	-0.004	-0.503	-0.848	0.006	0.017	-0.074	0.189	0.015	-0.220	-0.013	0.002	-1.293	0.005	-0.271	-0.416	-0.077	-0.518	-0.411	-0.005	-0.025	-0.018	0.023	-0.028	-0.201	-0.464	-0.400	0.007	0.000	-0.077	-0.453	0.003	-0.820	-0.012	0.003	-0.802	-0.505	-0.042	-0.160	-0.020	0.001	0.012	-0.432	-0.028	0.000	-0.265
TAS1R2	80834	1p36.13	-0.035	-0.814	-0.004	-0.503	-0.848	0.006	0.017	-0.074	0.189	0.015	-0.220	-0.013	0.002	-0.775	0.005	-0.271	-0.416	-0.077	-0.518	-0.411	-0.005	-0.025	-0.018	0.023	-0.028	-0.201	-0.464	-0.400	0.007	0.000	-0.077	-0.453	0.003	-0.820	-0.012	0.003	-0.802	-0.505	-0.042	-0.160	-0.020	0.001	0.012	-0.432	-0.028	0.000	-0.265
ALDH4A1	8659	1p36.13	-0.035	-0.814	-0.004	-0.503	-0.848	0.006	0.017	-0.074	0.189	0.015	-0.220	-0.013	0.002	-0.775	0.005	-0.271	-0.416	-0.077	-0.518	-0.411	-0.005	-0.025	-0.018	0.023	-0.028	-0.201	-0.464	-0.400	0.007	0.000	-0.077	-0.453	0.003	-0.820	-0.012	0.003	-0.802	-0.505	-0.042	-0.160	-0.020	0.001	0.012	-0.432	-0.028	0.000	-0.265
MIR4695	-63	1p36.13	-0.035	-0.814	-0.004	-0.503	-0.848	0.006	0.017	-0.074	0.189	0.015	-0.220	-0.013	0.002	-0.775	0.005	-0.271	-0.416	-0.077	-0.518	-0.411	-0.005	-0.025	-0.018	0.023	-0.028	-0.201	-0.464	-0.400	0.007	0.000	-0.077	-0.453	0.003	-0.820	-0.012	0.003	-0.802	-0.505	-0.042	-0.160	-0.020	0.001	0.012	-0.432	-0.028	0.000	-0.265
MIR1290	-64	1p36.13	-0.035	-0.814	-0.004	-0.503	-0.848	0.006	0.017	-0.074	0.189	0.015	-0.220	-0.013	0.002	-0.775	0.005	-0.271	-0.416	-0.077	-0.518	-0.411	-0.005	-0.025	-0.018	0.023	-0.028	-0.201	-0.464	-0.400	0.007	0.000	-0.077	-0.453	0.003	-0.820	-0.012	0.003	-0.802	-0.505	-0.042	-0.160	-0.020	0.001	0.012	-0.432	-0.028	0.000	-0.265
IFFO2	126917	1p36.13	-0.035	-0.814	-0.004	-0.503	-0.848	0.006	0.017	-0.074	0.189	0.015	-0.220	-0.013	0.002	-0.775	0.005	-0.271	-0.416	-0.077	-0.518	-0.411	-0.005	-0.025	-0.018	0.023	-0.028	-0.201	-0.464	-0.400	0.007	0.000	-0.077	-0.453	0.003	-0.820	-0.012	0.003	-0.802	-0.505	-0.042	-0.160	-0.020	0.001	0.012	-0.432	-0.028	0.000	-0.265
UBR4	23352	1p36.13	-0.035	-0.814	-0.004	-0.503	-0.814	0.006	0.017	-0.074	0.189	0.015	-0.220	-0.013	0.002	-0.775	0.005	-0.271	-0.416	-0.077	-0.518	-0.411	-0.005	-0.025	-0.018	0.023	-0.028	-0.201	-0.464	-0.400	0.007	0.000	-0.077	-0.453	0.003	-0.820	-0.012	0.003	-0.802	-0.505	-0.042	-0.160	-0.020	0.001	0.012	-0.432	-0.028	0.000	-0.265
EMC1	23065	1p36.13	-0.035	-0.814	-0.004	-0.503	-0.814	0.006	0.017	-0.074	0.189	0.015	-0.220	-0.013	0.002	-0.775	0.005	-0.271	-0.416	-0.077	-0.518	-0.411	-0.005	-0.025	-0.018	0.023	-0.028	-0.201	-0.464	-0.400	0.007	0.000	-0.077	-0.453	0.003	-0.820	-0.012	0.003	-0.802	-0.505	-0.042	-0.160	-0.020	0.001	0.012	-0.432	-0.028	0.000	-0.265
MRTO4	51154	1p36.13	-0.035	-0.814	-0.004	-0.503	-0.814	0.006	0.017	-0.074	0.189	0.015	-0.220	-0.013	0.002	-0.775	0.005	-0.271	-0.416	-0.077	-0.518	-0.411	-0.005	-0.025	-0.018	0.023	-0.028	-0.201	-0.464	-0.400	0.007	0.000	-0.077	-0.453	0.003	-0.820	-0.012	0.003	-0.802	-0.505	-0.042	-0.160	-0.020	0.001	0.012	-0.432	-0.028	0.000	-0.265
AKR7A3	-65	1p36.13	-0.035	-0.814	-0.004	-0.503	-0.814	0.006	0.017	-0.074	0.189	0.015	-0.220	-0.013	0.002	-0.775	0.005	-0.271	-0.416	-0.077	-0.518	-0.411	-0.005	-0.025	-0.018	0.023	-0.028	-0.201	-0.464	-0.400	0.007	0.000	-0.077	-0.453	0.003	-0.820	-0.012	0.003	-0.802	-0.505	-0.042	-0.160	-0.020	0.001	0.012	-0.432	-0.028	0.000	-0.265
AKR7L	246181	1p36.13	-0.035	-0.814	-0.004	-0.503	-0.814	0.006	0.017	-0.074	0.189	0.015	-0.220	-0.013	0.002	-0.775	0.005	-0.271	-0.416	-0.077	-0.518	-0.411	-0.005	-0.025	-0.018	0.023	-0.028	-0.201	-0.464	-0.400	0.007	0.000	-0.077	-0.453	0.003	-0.820	-0.012	0.003	-0.802	-0.505	-0.042	-0.160	-0.020	0.001	0.012	-0.432	-0.028	0.000	-0.265
AKR7A2	-66	1p36.13	-0.035	-0.814	-0.004	-0.503	-0.814	0.006	0.017	-0.074	0.189	0.015	-0.220	-0.013	0.002	-0.775	0.005	-0.271	-0.416	-0.077	-0.518	-0.411	-0.005	-0.025	-0.018	0.023	-0.028	-0.201	-0.464	-0.400	0.007	0.000	-0.077	-0.453	0.003	-0.820	-0.012	0.003	-0.802	-0.505	-0.042	-0.160	-0.020	0.001	0.012	-0.432	-0.028	0.000	-0.265
PQLC2	54896	1p36.13	-0.035	-0.814	-0.004	-0.503	-0.814	0.006	0.017	-0.074	0.189	0.015	-0.220	-0.013	0.002	-0.775	0.005	-0.271	-0.416	-0.077	-0.518	-0.411	-0.005	-0.025	-0.018	0.023	-0.028	-0.201	-0.464	-0.400	0.007	0.000	-0.077	-0.453	0.003	-0.820	-0.012	0.003	-0.802	-0.505	-0.042	-0.160	-0.020	0.001	0.012	-0.432	-0.028	0.000	-0.265
RN7SL85P	-67	1p36.13	-0.035	-0.814	-0.004	-0.503	-0.814	0.006	0.017	-0.074	0.189	0.015	-0.220	-0.013	0.002	-0.775	0.005	-0.271	-0.416	-0.077	-0.518	-0.411	-0.005	-0.025	-0.018	0.023	-0.028	-0.201	-0.464	-0.400	0.007	0.000	-0.077	-0.453	0.003	-0.820	-0.012	0.003	-0.802	-0.505	-0.042	-0.160	-0.020	0.001	0.012	-0.432	-0.028	0.000	-0.265
CAPZB	832	1p36.13	-0.035	-0.814	-0.004	-0.503	-0.814	0.006	0.017	-0.074	0.189	0.015	-0.220	-0.013	0.002	-0.775	0.005	-0.271	-0.416	-0.077	-0.518	-0.411	-0.005	-0.025	-0.018	0.023	-0.028	-0.201	-0.464	-0.400	0.007	0.000	-0.077	-0.453	0.003	-0.820	-0.012	0.003	-0.802	-0.505	-0.042	-0.160	-0.020	0.001	0.012	-0.432	-0.028	0.000	-0.265
RN7SL277P	-68	1p36.13	-0.035	-0.814	-0.004	-0.480	-0.814	0.006	0.017	-0.074	0.189	0.015	-0.220	-0.013	0.002	-0.775	0.005	-0.271	-0.416	-0.077	-0.518	-0.411	-0.005	-0.025	-0.018	0.023	-0.028	-0.201	-0.464	-0.400	0.007	0.000	-0.077	-0.453	0.003	-0.820	-0.012	0.003	-0.802	-0.505	-0.042	-0.160	-0.020	0.001	0.012	-0.432	-0.028	0.000	-0.265
snoU13|ENSG00000239027.1	-69	1p36.13	-0.035	-0.814	-0.004	-0.480	-0.814	0.006	0.017	-0.074	0.189	0.015	-0.220	-0.013	0.002	-0.775	0.005	-0.271	-0.416	-0.077	-0.518	-0.411	-0.005	-0.025	-0.018	0.023	-0.028	-0.201	-0.464	-0.400	0.007	0.000	-0.077	-0.453	0.003	-0.820	-0.012	0.003	-0.802	-0.505	-0.042	-0.160	-0.020	0.001	0.012	-0.432	-0.028	0.000	-0.265
MINOS1	440574	1p36.13	-0.035	-0.814	-0.004	-0.480	-0.814	0.006	0.017	-0.074	0.189	0.015	-0.220	-0.013	0.002	-0.775	0.005	-0.271	-0.416	-0.077	-0.518	-0.411	-0.005	-0.025	-0.018	0.023	-0.028	-0.201	-0.464	-0.400	0.007	0.000	-0.077	-0.453	0.003	-0.820	-0.012	0.003	-0.802	-0.505	-0.042	-0.160	-0.020	0.001	0.012	-0.432	-0.028	0.000	-0.265
NBL1	4681	1p36.13	-0.035	-0.814	-0.004	-0.480	-0.814	0.006	0.017	-0.074	0.189	0.015	-0.220	-0.013	0.002	-0.775	0.005	-0.271	-0.416	-0.077	-0.518	-0.411	-0.005	-0.025	-0.018	0.023	-0.028	-0.201	-0.464	-0.400	0.007	0.000	-0.077	-0.453	0.003	-0.820	-0.012	0.003	-0.802	-0.505	-0.042	-0.160	-0.020	0.001	0.012	-0.432	-0.028	0.000	-0.265
HTR6	3362	1p36.13	-0.035	-0.814	-0.004	-0.480	-0.814	0.006	0.017	-0.074	0.189	0.015	-0.220	-0.013	0.002	-0.775	0.005	-0.271	-0.416	-0.077	-0.518	-0.411	-0.005	-0.025	-0.018	0.023	-0.028	-0.201	-0.464	-0.400	0.007	0.000	-0.077	-0.453	0.003	-0.820	-0.012	0.003	-0.802	-0.505	-0.042	-0.160	-0.020	0.001	0.012	-0.432	-0.028	0.000	-0.265
TMCO4	255104	1p36.13	-0.035	-0.814	-0.004	-0.480	-0.814	0.006	0.017	-0.074	0.189	0.015	-0.220	-0.013	0.002	-0.775	0.005	-0.271	-0.416	-0.077	-0.518	-0.411	-0.005	-0.025	-0.018	0.023	-0.028	-0.201	-0.464	-0.400	0.007	0.000	-0.077	-0.453	0.003	-0.820	-0.012	0.003	-0.802	-0.505	-0.042	-0.160	-0.020	0.001	0.012	-0.432	-0.028	0.000	-0.265
RNF186	54546	1p36.13	-0.035	-0.814	-0.004	-0.480	-0.814	0.006	0.017	-0.074	0.189	0.015	-0.220	-0.013	0.002	-0.775	0.005	-0.271	-0.416	-0.077	-0.518	-0.411	-0.005	-0.025	-0.018	0.023	-0.028	-0.201	-0.464	-0.400	0.007	0.000	-0.077	-0.453	0.003	-0.820	-0.012	0.003	-0.802	-0.505	-0.042	-0.160	-0.020	0.001	0.012	-0.432	-0.028	0.000	-0.265
OTUD3	23252	1p36.13	-0.035	-0.814	-0.004	-0.480	-0.814	0.006	0.017	-0.074	0.189	0.015	-0.220	-0.013	0.002	-0.775	0.005	-0.271	-0.416	-0.077	-0.518	-0.411	-0.005	-0.025	-0.018	0.023	-0.028	-0.201	-0.464	-0.400	0.007	0.000	-0.077	-0.453	0.003	-0.820	-0.012	0.003	-0.802	-0.505	-0.042	-0.160	-0.020	0.001	0.012	-0.432	-0.028	0.000	-0.265
PLA2G2E	-70	1p36.13	-0.035	-0.814	-0.004	-0.480	-0.814	0.006	0.017	-0.074	0.189	0.015	-0.220	-0.013	0.002	-0.775	0.005	-0.271	-0.416	-0.077	-0.488	-0.411	-0.005	-0.025	-0.018	0.023	-0.028	-0.201	-0.464	-0.400	0.007	0.000	-0.077	-0.453	0.003	-0.820	-0.012	0.003	-0.802	-0.505	-0.042	-0.160	-0.020	0.001	0.012	-0.432	-0.028	0.000	-0.265
PLA2G2A	5320	1p36.13	-0.035	-0.814	-0.004	-0.480	-0.814	0.006	0.017	-0.074	0.189	0.015	-0.220	-0.013	0.002	-0.775	0.005	-0.271	-0.416	-0.077	-0.488	-0.411	-0.005	-0.025	-0.018	0.023	-0.028	-0.201	-0.464	-0.400	0.007	0.000	-0.077	-0.453	0.003	-0.820	-0.012	0.003	-0.802	-0.505	-0.042	-0.160	-0.020	0.001	0.012	-0.432	-0.028	0.000	-0.265
RN7SL304P	-71	1p36.13	-0.035	-0.814	-0.004	-0.480	-0.814	0.006	0.017	-0.074	0.189	0.015	-0.220	-0.013	0.002	-0.775	0.005	-0.271	-0.416	-0.077	-0.488	-0.411	-0.005	-0.025	-0.018	0.023	-0.028	-0.201	-0.464	-0.400	0.007	0.000	-0.077	-0.453	0.003	-0.820	-0.012	0.003	-0.802	-0.505	-0.042	-0.160	-0.020	0.001	0.012	-0.432	-0.028	0.000	-0.265
PLA2G5	-72	1p36.13	-0.035	-0.814	-0.004	-0.480	-0.814	0.006	0.017	-0.074	0.189	0.015	-0.220	-0.013	0.002	-0.775	0.005	-0.271	-0.416	-0.077	-0.488	-0.411	-0.005	-0.025	-0.018	0.023	-0.028	-0.201	-0.464	-0.400	0.007	0.000	-0.077	-0.453	0.003	-0.820	-0.012	0.003	-0.802	-0.505	-0.042	-0.160	-0.020	0.001	0.012	-0.432	-0.028	0.000	-0.265
PLA2G2D	-73	1p36.12	-0.035	-0.814	-0.004	-0.480	-0.814	0.006	0.017	-0.074	0.189	0.015	-0.220	-0.013	0.002	-0.775	0.005	-0.271	-0.416	-0.077	-0.488	-0.411	-0.005	-0.025	-0.018	0.023	-0.028	-0.201	-0.464	-0.400	0.007	0.000	-0.077	-0.453	0.003	-0.820	-0.012	0.003	-0.802	-0.505	-0.042	-0.160	-0.020	0.001	0.012	-0.432	-0.028	0.000	-0.265
PLA2G2F	64600	1p36.12	-0.035	-0.814	-0.004	-0.480	-0.814	0.006	0.017	-0.074	0.189	0.015	-0.220	-0.013	0.002	-0.775	0.005	-0.271	-0.416	-0.077	-0.488	-0.411	-0.005	-0.025	-0.018	0.023	-0.028	-0.201	-0.464	-0.400	0.007	0.000	-0.077	-0.453	0.003	-0.820	-0.012	0.003	-0.802	-0.505	-0.042	-0.160	-0.020	0.001	0.012	-0.432	-0.028	0.000	-0.265
PLA2G2C	-74	1p36.12	-0.035	-0.814	-0.004	-0.480	-0.814	0.006	0.017	-0.074	0.189	0.015	-0.220	-0.013	0.002	-0.775	0.005	-0.271	-0.416	-0.077	-0.488	-0.411	-0.005	-0.025	-0.018	0.023	-0.028	-0.201	-0.464	-0.400	0.007	0.000	-0.077	-0.453	0.003	-0.820	-0.012	0.003	-0.802	-0.505	-0.042	-0.160	-0.020	0.001	0.012	-0.432	-0.028	0.000	-0.265
UBXN10	-75	1p36.12	-0.035	-0.814	-0.004	-0.480	-0.814	0.006	0.017	-0.074	0.189	0.015	-0.220	-0.013	0.002	-0.775	0.005	-0.271	-0.416	-0.077	-0.488	-0.411	-0.005	-0.025	-0.018	0.023	-0.028	-0.201	-0.464	-0.400	0.007	0.000	-0.077	-0.453	0.003	-0.820	-0.012	0.003	-0.802	-0.505	-0.042	-0.160	-0.020	0.001	0.012	-0.432	-0.028	0.000	-0.265
VWA5B1	127731	1p36.12	-0.035	-0.814	-0.004	-0.480	-0.814	0.006	0.017	-0.074	0.189	0.015	-0.220	-0.013	0.002	-0.775	0.005	-0.271	-0.416	-0.077	-0.488	-0.411	-0.005	-0.025	-0.018	0.023	-0.028	-0.201	-0.464	-0.400	0.007	0.000	-0.077	-0.453	0.003	-0.820	-0.012	0.003	-0.802	-0.505	-0.042	-0.160	-0.020	0.001	0.012	-0.432	-0.028	0.000	-0.265
CAMK2N1	55450	1p36.12	-0.035	-0.814	-0.004	-0.480	-0.814	0.006	0.017	-0.074	0.189	0.015	-0.220	-0.013	0.002	-0.775	0.005	-0.271	-0.416	-0.077	-0.488	-0.411	-0.005	-0.025	-0.018	0.023	-0.028	-0.201	-0.464	-0.400	0.007	0.000	-0.077	-0.453	0.003	-0.820	-0.012	0.003	-0.802	-0.505	-0.042	-0.160	-0.020	0.001	0.012	-0.432	-0.028	0.000	-0.265
MUL1	79594	1p36.12	-0.035	-0.814	-0.004	-0.480	-0.814	0.006	0.017	-0.074	0.189	0.015	-0.220	-0.013	0.002	-0.775	0.005	-0.271	-0.416	-0.077	-0.488	-0.411	-0.005	-0.025	-0.018	0.023	-0.028	-0.201	-0.464	-0.400	0.007	0.000	-0.077	-0.453	0.003	-0.820	-0.012	0.003	-0.802	-0.505	-0.042	-0.160	-0.020	0.001	0.012	-0.432	-0.028	0.000	-0.265
FAM43B	163933	1p36.12	-0.035	-0.814	-0.004	-0.480	-0.814	0.006	0.017	-0.074	0.189	0.015	-0.220	-0.013	0.002	-0.775	0.005	-0.271	-0.416	-0.077	-0.488	-0.411	-0.005	-0.025	-0.018	0.023	-0.028	-0.201	-0.464	-0.400	0.007	0.000	-0.077	-0.453	0.003	-0.820	-0.012	0.003	-0.802	-0.505	-0.042	-0.160	-0.020	0.001	0.012	-0.432	-0.028	0.000	-0.265
CDA	978	1p36.12	-0.035	-0.814	-0.004	-0.480	-0.814	0.006	0.017	-0.074	0.189	0.015	-0.220	-0.013	0.002	-0.775	0.005	-0.271	-0.416	-0.077	-0.488	-0.411	-0.005	-0.025	-0.018	0.023	-0.028	-0.201	-0.464	-0.400	0.007	0.000	-0.077	-0.453	0.003	-0.820	-0.012	0.003	-0.802	-0.505	-0.042	-0.160	-0.020	0.001	0.012	-0.432	-0.028	0.000	-0.265
PINK1	65018	1p36.12	-0.035	-0.814	-0.004	-0.480	-0.814	0.006	0.017	-0.074	0.189	0.015	-0.220	-0.013	0.002	-0.775	0.005	-0.271	-0.416	-0.077	-0.488	-0.411	-0.005	-0.025	-0.018	0.023	-0.028	-0.201	-0.464	-0.400	0.007	0.000	-0.077	-0.453	0.003	-0.820	-0.012	0.003	-0.802	-0.505	-0.042	-0.160	-0.020	0.001	0.012	-0.432	-0.028	0.000	-0.265
DDOST	1650	1p36.12	-0.035	-0.814	-0.004	-0.480	-0.814	0.006	0.017	-0.074	0.189	0.015	-0.220	-0.013	0.002	-0.775	0.005	-0.271	-0.416	-0.077	-0.488	-0.411	-0.005	-0.025	-0.018	0.023	-0.028	-0.201	-0.464	-0.400	0.007	0.000	-0.077	-0.453	0.003	-0.820	-0.012	0.003	-0.802	-0.505	-0.042	-0.160	-0.020	0.001	0.012	-0.432	-0.028	0.000	-0.265
KIF17	57576	1p36.12	-0.035	-0.814	-0.004	-0.480	-0.814	0.006	0.017	-0.074	0.189	0.015	-0.220	-0.013	0.002	-0.775	0.005	-0.271	-0.416	-0.077	-0.488	-0.411	-0.005	-0.025	-0.018	0.023	-0.028	-0.201	-0.464	-0.400	0.007	0.000	-0.077	-0.453	0.003	-0.820	-0.012	0.003	-0.802	-0.505	-0.042	-0.160	-0.020	0.001	0.012	-0.432	-0.028	0.000	-0.265
SH2D5	400745	1p36.12	-0.035	-0.814	-0.004	-0.480	-0.814	0.006	0.017	-0.074	0.189	0.015	-0.220	-0.013	0.002	-0.775	0.005	-0.271	-0.416	-0.077	-0.488	-0.411	-0.005	-0.025	-0.018	0.023	-0.028	-0.201	-0.464	-0.400	0.007	0.000	-0.077	-0.453	0.003	-0.820	-0.012	0.003	-0.802	-0.505	-0.042	-0.160	-0.020	0.001	0.012	-0.432	-0.028	0.000	-0.265
HP1BP3	50809	1p36.12	-0.035	-0.814	-0.004	-0.480	-0.814	0.006	0.017	-0.074	0.189	0.015	-0.220	-0.013	0.002	-0.775	0.005	-0.271	-0.416	-0.077	-0.488	-0.411	-0.005	-0.025	-0.018	0.023	-0.028	-0.201	-0.464	-0.400	0.007	0.000	-0.077	-0.453	0.003	-0.820	-0.012	0.003	-0.802	-0.505	-0.042	-0.160	-0.020	0.001	0.012	-0.432	-0.028	0.000	-0.265
EIF4G3	8672	1p36.12	-0.035	-0.814	-0.004	-0.480	-0.814	0.006	0.017	-0.074	0.189	0.015	-0.220	-0.013	0.002	-0.775	0.005	-0.271	-0.416	-0.077	-0.488	-0.411	-0.005	-0.025	-0.018	0.023	-0.028	-0.201	-0.464	-0.400	0.007	0.000	-0.077	-0.453	0.003	-0.820	-0.012	0.003	-0.802	-0.505	-0.042	-0.160	-0.020	0.001	0.012	-0.432	-0.028	0.000	-0.265
MIR1256	-76	1p36.12	-0.035	-0.814	-0.004	-0.480	-0.814	0.006	0.017	-0.074	0.189	0.015	-0.220	-0.013	0.002	-0.775	0.005	-0.271	-0.416	-0.077	-0.488	-0.411	-0.005	-0.025	-0.018	0.023	-0.028	-0.201	-0.464	-0.400	0.007	0.000	-0.077	-0.453	0.003	-0.820	-0.012	0.003	-0.802	-0.505	-0.042	-0.160	-0.020	0.001	0.012	-0.432	-0.028	0.000	-0.265
ECE1	1889	1p36.12	-0.035	-0.814	-0.004	-0.514	-0.814	0.006	0.017	-0.074	0.189	0.015	-0.220	-0.013	0.002	-0.775	0.005	-0.271	-0.416	-0.077	-0.488	-0.411	-0.005	-0.025	-0.018	0.023	-0.028	-0.201	-0.464	-0.400	0.007	0.000	-0.077	-0.453	0.003	-0.820	-0.012	0.003	-0.802	-0.505	-0.042	-0.160	-0.020	0.001	0.012	-0.432	-0.028	0.000	-0.265
NBPF3	84224	1p36.12	-0.035	-0.814	-0.004	-0.514	-0.814	0.006	0.017	-0.074	0.189	0.015	-0.220	-0.013	0.002	-0.775	0.005	-0.271	-0.416	-0.077	-0.488	-0.411	-0.005	-0.025	-0.018	0.023	-0.028	-0.201	-0.464	-0.400	0.007	0.000	-0.077	-0.453	0.003	-0.820	-0.012	0.003	-0.802	-0.505	-0.042	-0.160	-0.020	0.001	0.012	-0.432	-0.028	0.000	-0.265
ALPL	249	1p36.12	-0.035	-0.814	-0.004	-0.514	-0.814	0.006	0.017	-0.074	0.189	0.015	-0.220	-0.013	0.002	-0.775	0.005	-0.271	-0.416	-0.077	-0.488	-0.411	-0.005	-0.025	-0.018	0.023	-0.028	-0.201	-0.464	-0.400	0.007	0.000	-0.077	-0.453	0.003	-0.820	-0.012	0.003	-0.802	-0.505	-0.042	-0.160	-0.020	0.001	0.012	-0.432	-0.028	0.000	-0.265
RAP1GAP	5909	1p36.12	-0.035	-0.814	-0.004	-0.514	-0.814	0.006	0.017	-0.074	0.189	0.015	-0.220	-0.013	0.002	-0.775	0.005	-0.271	-0.416	-0.077	-0.488	-0.411	-0.005	-0.025	-0.018	0.023	-0.028	-0.201	-0.464	-0.400	0.007	0.000	-0.077	-0.453	0.003	-0.820	-0.012	0.003	-0.802	-0.505	-0.042	-0.160	-0.020	0.001	0.012	-0.432	-0.028	0.000	-0.265
USP48	84196	1p36.12	-0.035	-0.814	-0.004	-0.514	-0.814	0.006	0.017	-0.074	0.189	0.015	-0.220	-0.013	0.002	-0.775	0.005	-0.271	-0.416	-0.077	-0.488	-0.411	-0.005	-0.025	-0.018	0.023	-0.028	-0.201	-0.464	-0.400	0.007	0.000	-0.077	-0.453	0.003	-0.820	-0.012	0.003	-0.802	-0.505	-0.042	-0.160	-0.020	0.001	0.012	-0.432	-0.028	0.000	-0.265
LDLRAD2	401944	1p36.12	-0.035	-0.814	-0.004	-0.514	-0.814	0.006	0.017	-0.074	0.189	0.015	-0.220	-0.013	0.002	-0.775	0.005	-0.271	-0.416	-0.077	-0.488	-0.411	-0.005	-0.013	-0.018	0.023	-0.028	-0.201	-0.464	-0.400	0.007	0.000	-0.077	-0.453	0.003	-0.820	-0.012	0.003	-0.802	-0.505	-0.042	-0.160	-0.020	0.001	0.012	-0.432	-0.028	0.000	-0.265
HSPG2	3339	1p36.12	-0.035	-0.814	-0.004	-0.514	-0.814	0.006	0.017	-0.074	0.189	0.015	-0.220	-0.013	0.002	-0.775	0.005	-0.271	-0.416	-0.077	-0.488	-0.411	-0.005	-0.013	-0.018	0.023	-0.028	-0.201	-0.464	-0.400	0.007	0.000	-0.077	-0.453	0.003	-0.820	-0.012	0.003	-0.802	-0.505	-0.042	-0.160	-0.020	0.001	0.012	-0.432	-0.028	0.000	-0.265
CDC42	998	1p36.12	-0.035	-0.814	-0.004	-0.514	-0.814	0.006	0.017	-0.074	0.189	0.015	-0.220	-0.013	0.002	-0.775	0.005	-0.271	-0.416	-0.077	-0.488	-0.411	-0.005	-0.013	-0.018	0.023	-0.028	-0.201	-0.464	-0.400	0.007	0.000	-0.077	-0.453	0.003	-0.820	-0.012	0.003	-0.802	-0.505	-0.042	-0.160	-0.020	0.001	0.012	-0.432	-0.028	0.000	-0.262
CELA3A	10136	1p36.12	-0.035	-0.814	-0.004	-0.514	-0.814	0.006	0.017	-0.074	0.189	0.015	-0.220	-0.013	0.002	-0.775	0.005	-0.271	-0.416	-0.077	-0.488	-0.411	-0.005	-0.013	-0.018	0.023	-0.028	-0.201	-0.464	-0.400	0.007	0.000	-0.077	-0.453	0.003	-0.820	-0.012	0.003	-0.802	-0.505	-0.042	-0.160	-0.020	0.001	0.012	-0.432	-0.028	0.000	-0.262
CELA3B	23436	1p36.12	-0.035	-0.814	-0.004	-0.514	-0.814	0.006	0.017	-0.074	0.189	0.015	-0.220	-0.013	0.002	-0.775	0.005	-0.271	-0.416	-0.077	-0.488	-0.411	-0.005	-0.013	-0.018	0.023	-0.028	-0.201	-0.464	-0.400	0.007	0.000	-0.077	-0.453	0.003	-0.820	-0.012	0.003	-0.802	-0.505	-0.042	-0.160	-0.020	0.001	0.012	-0.432	-0.028	0.000	-0.262
LINC00339	-81	1p36.12	-0.035	-0.814	-0.004	-0.514	-0.814	0.006	0.017	-0.074	0.189	0.015	-0.220	-0.013	0.002	-0.775	0.005	-0.271	-0.416	-0.077	-0.488	-0.411	-0.005	-0.013	-0.018	0.023	-0.028	-0.201	-0.464	-0.400	0.007	0.000	-0.077	-0.453	0.003	-0.820	-0.012	0.003	-0.802	-0.505	-0.042	-0.160	-0.020	0.001	0.012	-0.432	-0.028	0.000	-0.262
RN7SL186P	-80	1p36.12	-0.035	-0.814	-0.004	-0.514	-0.814	0.006	0.017	-0.074	0.189	0.015	-0.220	-0.013	0.002	-0.775	0.005	-0.271	-0.416	-0.077	-0.488	-0.411	-0.005	-0.013	-0.018	0.023	-0.028	-0.201	-0.464	-0.400	0.007	0.000	-0.077	-0.453	0.003	-0.820	-0.012	0.003	-0.802	-0.505	-0.042	-0.160	-0.020	0.001	0.012	-0.432	-0.028	0.000	-0.262
RN7SL386P	-78	1p36.12	-0.035	-0.814	-0.004	-0.514	-0.814	0.006	0.017	-0.074	0.189	0.015	-0.220	-0.013	0.002	-0.775	0.005	-0.271	-0.416	-0.077	-0.488	-0.411	-0.005	-0.013	-0.018	0.023	-0.028	-0.201	-0.464	-0.400	0.007	0.000	-0.077	-0.453	0.003	-0.820	-0.012	0.003	-0.802	-0.505	-0.042	-0.160	-0.020	0.001	0.012	-0.432	-0.028	0.000	-0.262
RN7SL421P	-77	1p36.12	-0.035	-0.814	-0.004	-0.514	-0.814	0.006	0.017	-0.074	0.189	0.015	-0.220	-0.013	0.002	-0.775	0.005	-0.271	-0.416	-0.077	-0.488	-0.411	-0.005	-0.013	-0.018	0.023	-0.028	-0.201	-0.464	-0.400	0.007	0.000	-0.077	-0.453	0.003	-0.820	-0.012	0.003	-0.802	-0.505	-0.042	-0.160	-0.020	0.001	0.012	-0.432	-0.028	0.000	-0.262
RN7SL768P	-79	1p36.12	-0.035	-0.814	-0.004	-0.514	-0.814	0.006	0.017	-0.074	0.189	0.015	-0.220	-0.013	0.002	-0.775	0.005	-0.271	-0.416	-0.077	-0.488	-0.411	-0.005	-0.013	-0.018	0.023	-0.028	-0.201	-0.464	-0.400	0.007	0.000	-0.077	-0.453	0.003	-0.820	-0.012	0.003	-0.802	-0.505	-0.042	-0.160	-0.020	0.001	0.012	-0.432	-0.028	0.000	-0.262
WNT4	54361	1p36.12	-0.035	-0.814	-0.004	-0.514	-0.814	0.006	0.017	-0.074	0.189	0.015	-0.220	-0.013	0.002	-0.775	0.005	-0.271	-0.416	-0.077	-0.488	-0.411	-0.005	-0.013	-0.018	0.023	-0.028	-0.201	-0.464	-0.400	0.007	0.000	-0.077	-0.453	0.003	-0.820	-0.012	0.003	-0.802	-0.505	-0.042	-0.160	-0.020	0.001	0.012	-0.432	-0.028	0.000	-0.262
MIR4418	100616433	1p36.12	-0.035	-0.814	-0.004	-0.514	-0.814	0.006	0.017	-0.074	0.189	0.015	-0.220	-0.013	0.002	-0.775	0.005	-0.271	-0.416	-0.077	-0.488	-0.411	-0.005	-0.013	-0.018	0.023	-0.028	-0.201	-0.464	-0.400	0.007	0.000	-0.077	-0.453	0.003	-0.820	-0.012	0.003	-0.802	-0.505	-0.042	-0.160	-0.020	0.001	0.012	-0.432	-0.028	0.000	-0.262
ZBTB40	9923	1p36.12	-0.035	-0.814	-0.004	-0.514	-0.814	0.006	0.017	-0.074	0.189	0.015	-0.220	-0.013	0.002	-0.775	0.005	-0.271	-0.416	-0.077	-0.488	-0.411	-0.005	-0.013	-0.018	0.023	-0.028	-0.201	-0.464	-0.400	0.007	0.000	-0.077	-0.453	0.003	-0.820	-0.012	0.003	-0.802	-0.505	-0.042	-0.160	-0.020	0.001	0.012	-0.432	-0.028	0.000	-0.262
EPHA8	2046	1p36.12	-0.035	-0.814	-0.004	-0.514	-0.814	0.006	0.017	-0.074	0.189	0.015	-0.220	-0.013	0.002	-0.775	0.005	-0.271	-0.416	-0.077	-0.488	-0.411	-0.005	-0.013	-0.018	0.023	-0.028	-0.201	-0.464	-0.400	0.007	0.000	-0.077	-0.453	0.003	-0.820	-0.012	0.003	-0.802	-0.505	-0.042	-0.160	-0.020	0.001	0.012	-0.432	-0.028	0.000	-0.262
C1QA	712	1p36.12	-0.035	-0.814	-0.004	-0.493	-0.814	0.006	0.017	-0.074	0.189	0.015	-0.220	-0.013	0.002	-0.775	0.005	-0.271	-0.416	-0.077	-0.488	-0.411	-0.005	-0.013	-0.018	0.023	-0.028	-0.201	-0.464	-0.400	0.007	0.000	-0.077	-0.453	0.003	-0.820	-0.012	0.003	-0.802	-0.505	-0.042	-0.160	-0.020	0.001	0.012	-0.432	-0.028	0.000	-0.262
C1QC	714	1p36.12	-0.035	-0.814	-0.004	-0.493	-0.814	0.006	0.017	-0.074	0.189	0.015	-0.220	-0.013	0.002	-0.775	0.005	-0.271	-0.416	-0.077	-0.488	-0.411	-0.005	-0.013	-0.018	0.023	-0.028	-0.201	-0.464	-0.400	0.007	0.000	-0.077	-0.453	0.003	-0.820	-0.012	0.003	-0.802	-0.505	-0.042	-0.160	-0.020	0.001	0.012	-0.432	-0.028	0.000	-0.262
C1QB	713	1p36.12	-0.035	-0.814	-0.004	-0.493	-0.814	0.006	0.017	-0.074	0.189	0.015	-0.220	-0.013	0.002	-0.775	0.005	-0.271	-0.416	-0.077	-0.488	-0.411	-0.005	-0.013	-0.018	0.023	-0.028	-0.201	-0.464	-0.400	0.007	0.000	-0.077	-0.453	0.003	-0.820	-0.012	0.003	-0.802	-0.505	-0.042	-0.160	-0.020	0.001	0.012	-0.432	-0.028	0.000	-0.262
EPHB2	2048	1p36.12	-0.035	-0.814	-0.004	-0.493	-0.814	0.006	0.017	-0.074	0.189	0.015	-0.220	-0.013	0.002	-0.775	0.005	-0.271	-0.416	-0.077	-0.488	-0.411	-0.005	-0.013	-0.018	0.023	-0.028	-0.201	-0.464	-0.400	0.007	0.000	-0.077	-0.453	0.003	-0.820	-0.012	0.003	-0.802	-0.505	-0.042	-0.160	-0.020	0.001	0.012	-0.432	-0.028	0.000	-0.262
MIR4684	-82	1p36.12	-0.035	-0.814	-0.004	-0.493	-0.814	0.006	0.017	-0.074	0.189	0.015	-0.220	-0.013	0.002	-0.775	0.005	-0.271	-0.416	-0.077	-0.488	-0.411	-0.005	-0.013	-0.018	0.023	-0.028	-0.201	-0.464	-0.400	0.007	0.000	-0.077	-0.453	0.003	-0.820	-0.012	0.003	-0.802	-0.505	-0.042	-0.160	-0.020	0.001	0.012	-0.432	-0.028	0.000	-0.262
MIR4253	100422914	1p36.12	-0.035	-0.814	-0.004	-0.493	-0.806	0.006	0.017	-0.074	0.189	0.015	-0.220	-0.013	0.002	-0.775	0.005	-0.271	-0.416	-0.077	-0.488	-0.411	-0.005	-0.013	-0.018	0.023	-0.028	-0.201	-0.464	-0.400	0.007	0.000	-0.077	-0.453	0.003	-0.820	-0.012	0.003	-0.802	-0.505	-0.042	-0.160	-0.020	0.001	0.012	-0.432	-0.028	0.000	-0.262
LACTBL1	646262	1p36.12	-0.035	-0.814	-0.004	-0.493	-0.806	0.006	0.017	-0.074	0.189	0.015	-0.220	-0.013	0.002	-0.775	0.005	-0.271	-0.416	-0.077	-0.488	-0.411	-0.005	0.002	-0.018	0.023	-0.028	-0.201	-0.464	-0.400	0.007	0.000	-0.077	-0.453	0.003	-0.820	-0.012	0.003	-0.802	-0.505	-0.042	-0.160	-0.020	0.001	0.012	-0.432	-0.028	0.000	-0.262
C1orf234	729059	1p36.12	-0.035	-0.814	-0.004	-0.493	-0.806	0.006	0.017	-0.074	0.189	0.015	-0.220	-0.013	0.002	-0.775	0.005	-0.271	-0.416	-0.077	-0.488	-0.411	-0.005	0.002	-0.018	0.023	-0.028	-0.201	-0.464	-0.400	0.007	0.000	-0.077	-0.453	0.003	-0.820	-0.012	0.003	-0.802	-0.505	-0.042	-0.160	-0.020	0.001	0.012	-0.432	-0.028	0.000	-0.262
KDM1A	23028	1p36.12	-0.035	-0.814	-0.004	-0.493	-0.806	0.006	0.017	-0.074	0.189	0.015	-0.220	-0.013	0.002	-0.775	0.005	-0.271	-0.416	-0.077	-0.488	-0.411	-0.005	0.002	-0.018	0.023	-0.028	-0.201	-0.464	-0.400	0.007	0.000	-0.077	-0.453	0.003	-0.820	-0.012	0.003	-0.802	-0.505	-0.042	-0.160	-0.020	0.001	0.012	-0.432	-0.028	0.000	-0.262
MIR3115	-83	1p36.12	-0.035	-0.814	-0.004	-0.493	-0.806	0.006	0.017	-0.074	0.189	0.015	-0.220	-0.013	0.002	-0.775	0.005	-0.271	-0.416	-0.077	-0.488	-0.411	-0.005	0.002	-0.018	0.023	-0.028	-0.201	-0.464	-0.400	0.007	0.000	-0.077	-0.453	0.003	-0.820	-0.012	0.003	-0.802	-0.505	-0.042	-0.160	-0.020	0.001	0.012	-0.432	-0.028	0.000	-0.262
MIR4419A	100616177	1p36.12	-0.035	-0.814	-0.004	-0.493	-0.806	0.006	0.017	-0.074	0.189	0.015	-0.220	-0.013	0.002	-0.775	0.005	-0.271	-0.416	-0.077	-0.488	-0.411	-0.005	0.002	-0.018	0.023	-0.028	-0.201	-0.464	-0.400	0.007	0.000	-0.077	-0.453	0.003	-0.820	-0.012	0.003	-0.802	-0.505	-0.042	-0.160	-0.020	0.001	0.012	-0.432	-0.028	0.000	-0.262
LUZP1	7798	1p36.12	-0.035	-0.814	-0.004	-0.493	-0.806	0.006	0.017	-0.074	0.189	0.015	-0.220	-0.013	0.002	-0.775	0.005	-0.271	-0.416	-0.077	-0.488	-0.411	-0.005	0.002	-0.018	0.023	-0.028	-0.201	-0.464	-0.400	0.007	0.000	-0.077	-0.453	0.003	-0.820	-0.012	0.003	-0.802	-0.505	-0.042	-0.160	-0.020	0.001	0.012	-0.432	-0.028	0.000	-0.262
HTR1D	3352	1p36.12	-0.035	-0.814	-0.004	-0.493	-0.806	0.006	0.017	-0.074	0.189	0.015	-0.220	-0.013	0.002	-0.775	0.005	-0.271	-0.416	-0.077	-0.488	-0.411	-0.005	0.002	-0.018	0.023	-0.028	-0.201	-0.464	-0.400	0.007	0.000	-0.077	-0.453	0.003	-0.820	-0.012	0.003	-0.802	-0.505	-0.042	-0.160	-0.020	0.001	0.012	-0.432	-0.028	0.000	-0.262
HNRNPR	10236	1p36.12	-0.035	-0.814	-0.004	-0.493	-0.806	0.006	0.017	-0.074	0.189	0.015	-0.220	-0.013	0.002	-0.775	0.005	-0.271	-0.416	-0.077	-0.488	-0.411	-0.005	0.002	-0.018	0.023	-0.028	-0.201	-0.464	-0.400	0.007	0.000	-0.077	-0.453	0.003	-0.820	-0.012	0.003	-0.802	-0.505	-0.042	-0.160	-0.020	0.001	0.012	-0.432	-0.028	0.000	-0.262
ZNF436	80818	1p36.12	-0.035	-0.814	-0.004	-0.493	-0.806	0.006	0.017	-0.074	0.189	0.015	-0.220	-0.013	0.002	-0.775	0.005	-0.271	-0.416	-0.077	-0.488	-0.411	-0.005	0.002	-0.018	0.023	-0.028	-0.201	-0.464	-0.400	0.007	0.000	-0.077	-0.453	0.003	-0.820	-0.012	0.003	-0.802	-0.505	-0.042	-0.160	-0.020	0.001	0.012	-0.432	-0.028	0.000	-0.262
C1orf213	148898	1p36.12	-0.035	-0.814	-0.004	-0.493	-0.806	0.006	0.017	-0.074	0.189	0.015	-0.220	-0.013	0.002	-0.775	0.005	-0.271	-0.416	-0.077	-0.488	-0.411	-0.005	0.002	-0.018	0.023	-0.028	-0.201	-0.464	-0.400	0.007	0.000	-0.077	-0.453	0.003	-0.820	-0.012	0.003	-0.802	-0.505	-0.042	-0.160	-0.020	0.001	0.012	-0.432	-0.028	0.000	-0.262
TCEA3	6920	1p36.12	-0.035	-0.814	-0.004	-0.493	-0.806	0.006	0.017	-0.074	0.189	0.015	-0.220	-0.013	0.002	-0.775	0.005	-0.271	-0.416	-0.077	-0.488	-0.411	-0.005	0.002	-0.018	0.023	-0.028	-0.201	-0.464	-0.400	0.007	0.000	-0.077	-0.453	0.003	-0.820	-0.012	0.003	-0.802	-0.505	-0.042	-0.160	-0.020	0.001	0.012	-0.432	-0.028	0.000	-0.262
ASAP3	55616	1p36.12	-0.035	-0.814	-0.004	-0.493	-0.806	0.006	0.017	-0.074	0.189	0.015	-0.220	-0.013	0.002	-0.775	0.005	-0.271	-0.416	-0.077	-0.488	-0.411	-0.005	0.002	-0.018	0.023	-0.028	-0.201	-0.464	-0.400	0.007	0.000	-0.077	-0.453	0.003	-0.820	-0.012	0.003	-0.802	-0.505	-0.042	-0.160	-0.020	0.001	0.012	-0.432	-0.028	0.000	-0.262
E2F2	1870	1p36.12	-0.035	-0.814	-0.004	-0.493	-0.806	0.006	0.017	-0.074	0.189	0.015	-0.220	-0.013	0.002	-0.775	0.005	-0.271	-0.416	-0.077	-0.488	-0.411	-0.005	0.002	-0.018	0.023	-0.028	-0.201	-0.464	-0.400	0.007	0.000	-0.077	-0.453	0.003	-0.820	-0.012	0.003	-0.802	-0.505	-0.042	-0.160	-0.020	0.001	0.012	-0.432	-0.028	0.000	-0.262
ID3	3399	1p36.12	-0.035	-0.814	-0.004	-0.493	-0.806	0.006	0.017	-0.074	0.189	0.015	-0.220	-0.013	0.002	-0.775	0.005	-0.271	-0.416	-0.077	-0.488	-0.411	-0.005	0.002	-0.018	0.023	-0.028	-0.201	-0.464	-0.400	0.007	0.000	-0.077	-0.453	0.003	-0.820	-0.012	0.003	-0.802	-0.505	-0.042	-0.160	-0.020	0.001	0.012	-0.432	-0.028	0.000	-0.262
MDS2	259283	1p36.11	-0.035	-0.814	-0.004	-0.493	-0.806	0.006	0.017	-0.074	0.189	0.015	-0.220	-0.013	0.002	-0.775	0.005	-0.271	-0.416	-0.077	-0.488	-0.411	-0.005	0.002	-0.018	0.023	-0.028	-0.201	-0.464	-0.400	0.007	0.000	-0.077	-0.453	0.003	-0.820	-0.012	0.003	-0.802	-0.505	-0.042	-0.160	-0.020	0.001	0.012	-0.432	-0.028	0.000	-0.262
RPL11	6135	1p36.11	-0.035	-0.814	-0.004	-0.493	-0.806	0.006	0.017	-0.074	0.189	0.015	-0.220	-0.013	0.002	-0.775	0.005	-0.271	-0.416	-0.077	-0.488	-0.411	-0.005	0.002	-0.018	0.023	-0.028	-0.201	-0.464	-0.400	0.007	0.000	-0.077	-0.453	0.003	-0.820	-0.012	0.003	-0.802	-0.505	-0.042	-0.160	-0.020	0.001	0.012	-0.432	-0.028	0.000	-0.262
RN7SL532P	-84	1p36.11	-0.035	-0.814	-0.004	-0.493	-0.806	0.006	0.017	-0.074	0.189	0.015	-0.220	-0.013	0.002	-0.775	0.005	-0.271	-0.416	-0.077	-0.488	-0.411	-0.005	0.002	-0.018	0.023	-0.028	-0.201	-0.464	-0.400	0.007	0.000	-0.077	-0.453	0.003	-0.820	-0.012	0.003	-0.802	-0.505	-0.042	-0.160	-0.020	0.001	0.012	-0.432	-0.028	0.000	-0.262
TCEB3	6924	1p36.11	-0.035	-0.814	-0.004	-0.493	-0.806	0.006	0.017	-0.074	0.189	0.015	-0.220	-0.013	0.002	-0.775	0.005	-0.271	-0.416	-0.077	-0.488	-0.411	-0.005	0.002	-0.018	0.023	-0.028	-0.201	-0.464	-0.400	0.007	0.000	-0.077	-0.453	0.003	-0.820	-0.012	0.003	-0.802	-0.505	-0.042	-0.160	-0.020	0.001	0.012	-0.432	-0.028	0.000	-0.262
PITHD1	57095	1p36.11	-0.035	-0.814	-0.004	-0.493	-0.806	0.006	0.017	-0.074	0.189	0.015	-0.220	-0.013	0.002	-0.775	0.005	-0.271	-0.416	-0.077	-0.488	-0.411	-0.005	0.002	-0.018	0.023	-0.028	-0.201	-0.464	-0.400	0.007	0.000	-0.077	-0.453	0.003	-0.820	-0.012	0.003	-0.802	-0.505	-0.042	-0.160	-0.020	0.001	0.012	-0.432	-0.028	0.000	-0.262
GALE	2582	1p36.11	-0.035	-0.814	-0.004	-0.493	-0.806	0.006	0.017	-0.074	0.189	0.015	-0.220	-0.013	0.002	-0.775	0.005	-0.271	-0.416	-0.077	-0.488	-0.411	-0.005	0.002	-0.018	0.023	-0.028	-0.201	-0.464	-0.400	0.007	0.000	-0.077	-0.453	0.003	-0.820	-0.012	0.003	-0.802	-0.505	-0.042	-0.160	-0.020	0.001	0.012	-0.432	-0.028	0.000	-0.262
HMGCL	3155	1p36.11	-0.035	-0.814	-0.004	-0.493	-0.806	0.006	0.017	-0.074	0.189	0.015	-0.220	-0.013	0.002	-0.775	0.005	-0.271	-0.416	-0.077	-0.488	-0.411	-0.005	0.002	-0.018	0.023	-0.028	-0.201	-0.464	-0.400	0.007	0.000	-0.077	-0.453	0.003	-0.820	-0.012	0.003	-0.802	-0.505	-0.042	-0.160	-0.020	0.001	0.012	-0.432	-0.028	0.000	-0.262
LYPLA2	11313	1p36.11	-0.035	-0.814	-0.004	-0.493	-0.806	0.006	0.017	-0.074	0.189	0.015	-0.220	-0.013	0.002	-0.775	0.005	-0.271	-0.416	-0.077	-0.488	-0.411	-0.005	0.002	-0.018	0.023	-0.028	-0.201	-0.464	-0.400	0.007	0.000	-0.077	-0.453	0.003	-0.820	-0.012	0.003	-0.802	-0.505	-0.042	-0.160	-0.020	0.001	0.012	-0.432	-0.028	0.000	-0.262
FUCA1	2517	1p36.11	-0.035	-0.814	-0.004	-0.493	-0.806	0.006	0.017	-0.074	0.189	0.015	-0.220	-0.013	0.002	-0.775	0.005	-0.271	-0.416	-0.077	-0.488	-0.411	-0.005	0.002	-0.018	0.023	-0.028	-0.201	-0.464	-0.400	0.007	0.000	-0.077	-0.453	0.003	-0.820	-0.012	0.003	-0.802	-0.505	-0.042	-0.160	-0.020	0.001	0.012	-0.432	-0.028	0.000	-0.262
CNR2	1269	1p36.11	-0.035	-0.814	-0.004	-0.493	-0.806	0.006	0.017	-0.074	0.189	0.015	-0.220	-0.013	0.002	-0.775	0.005	-0.271	-0.416	-0.077	-0.488	-0.411	-0.005	0.002	-0.018	0.023	-0.028	-0.201	-0.464	-0.400	0.007	0.000	-0.077	-0.453	0.003	-0.820	-0.012	0.003	-0.802	-0.505	-0.042	-0.160	-0.020	0.001	0.012	-0.432	-0.028	0.000	-0.262
RN7SL24P	-85	1p36.11	-0.035	-0.814	-0.004	-0.493	-0.806	0.006	0.017	-0.074	0.189	0.015	-0.220	-0.013	0.002	-0.775	0.005	-0.271	-0.416	-0.077	-0.488	-0.411	-0.005	0.002	-0.018	0.023	-0.028	-0.201	-0.464	-0.400	0.007	0.000	-0.077	-0.453	0.003	-0.820	-0.012	0.003	-0.802	-0.505	-0.042	-0.160	-0.020	0.001	0.012	-0.432	-0.028	0.000	-0.262
snoU13|ENSG00000238538.1	-86	1p36.11	-0.035	-0.814	-0.004	-0.493	-0.806	0.006	0.017	-0.074	0.189	0.015	-0.220	-0.013	0.002	-0.775	0.005	-0.271	-0.416	-0.077	-0.488	-0.411	-0.005	0.002	-0.018	0.023	-0.028	-0.201	-0.464	-0.400	0.007	0.000	-0.077	-0.453	0.003	-0.820	-0.012	0.003	-0.802	-0.505	-0.042	-0.160	-0.020	0.001	0.012	-0.432	-0.028	0.000	-0.262
MIR378F	100616492	1p36.11	-0.035	-0.814	-0.004	-0.493	-0.806	0.006	0.017	-0.074	0.189	0.015	-0.220	-0.013	0.002	-0.775	0.005	-0.271	-0.416	-0.077	-0.488	-0.411	-0.005	0.002	-0.018	0.023	-0.028	-0.201	-0.464	-0.400	0.007	0.000	-0.077	-0.453	0.003	-0.820	-0.012	0.003	-0.802	-0.505	-0.042	-0.160	-0.020	0.001	0.012	-0.432	-0.028	0.000	-0.262
PNRC2	55629	1p36.11	-0.035	-0.814	-0.004	-0.493	-0.806	0.006	0.017	-0.074	0.189	0.015	-0.220	-0.013	0.002	-0.775	0.005	-0.271	-0.416	-0.077	-0.488	-0.411	-0.005	0.002	-0.018	0.023	-0.028	-0.201	-0.464	-0.400	0.007	0.000	-0.077	-0.453	0.003	-0.820	-0.012	0.003	-0.802	-0.505	-0.042	-0.160	-0.020	0.001	0.012	-0.432	-0.028	0.000	-0.262
SRSF10	10772	1p36.11	-0.035	-0.814	-0.004	-0.493	-0.806	0.006	0.017	-0.074	0.189	0.015	-0.220	-0.013	0.002	-0.775	0.005	-0.271	-0.416	-0.077	-0.488	-0.411	-0.005	0.002	-0.018	0.023	-0.028	-0.201	-0.464	-0.400	0.007	0.000	-0.077	-0.453	0.003	-0.820	-0.012	0.003	-0.802	-0.505	-0.042	-0.160	-0.020	0.001	0.012	-0.432	-0.028	0.000	-0.262
MYOM3	127294	1p36.11	-0.035	-0.814	-0.004	-0.493	-0.806	0.006	0.017	-0.074	0.189	0.015	-0.220	-0.013	0.002	-0.775	0.005	-0.271	-0.416	-0.077	-0.488	-0.411	-0.005	0.002	-0.018	0.023	-0.028	-0.201	-0.464	-0.400	0.007	0.000	-0.077	-0.453	0.003	-0.820	-0.012	0.003	-0.802	-0.505	-0.042	-0.160	-0.020	0.001	0.012	-0.432	-0.028	0.000	-0.262
IL22RA1	58985	1p36.11	-0.035	-0.814	-0.004	-0.493	-0.806	0.006	0.017	-0.074	0.189	0.015	-0.220	-0.013	0.002	-0.775	0.005	-0.271	-0.416	-0.077	-0.488	-0.411	-0.005	0.002	-0.018	0.023	-0.028	-0.201	-0.464	-0.400	0.007	0.000	-0.077	-0.453	0.003	-0.820	-0.012	0.003	-0.802	-0.505	-0.042	-0.160	-0.020	0.001	0.012	-0.432	-0.028	0.000	-0.262
IFNLR1	163702	1p36.11	-0.035	-0.814	-0.004	-0.493	-0.806	0.006	0.017	-0.074	0.189	0.015	-0.220	-0.013	0.002	-0.775	0.005	-0.271	-0.416	-0.077	-0.488	-0.411	-0.005	0.002	-0.018	0.023	-0.028	-0.201	-0.464	-0.400	0.007	0.000	-0.077	-0.453	0.003	-0.820	-0.012	0.003	-0.802	-0.505	-0.042	-0.160	-0.020	0.001	0.012	-0.432	-0.028	0.000	-0.262
GRHL3	57822	1p36.11	-0.035	-0.814	-0.004	-0.493	-0.806	0.006	0.017	-0.074	0.189	0.015	-0.220	-0.013	0.002	-0.775	0.005	-0.271	-0.416	-0.077	-0.488	-0.411	-0.005	0.002	-0.018	0.023	-0.028	-0.201	-0.464	-0.400	0.007	0.000	-0.077	-0.453	0.003	-0.820	-0.012	0.003	-0.802	-0.505	-0.042	-0.160	-0.020	0.001	0.012	-0.432	-0.028	0.000	-0.262
STPG1	90529	1p36.11	-0.035	-0.814	-0.004	-0.493	-0.806	0.006	0.017	-0.074	0.189	0.015	-0.220	-0.013	0.002	-0.775	0.005	-0.271	-0.416	-0.077	-0.488	-0.411	-0.005	0.002	-0.018	0.023	-0.028	-0.201	-0.464	-0.400	0.007	0.000	-0.077	-0.453	0.003	-0.820	-0.012	0.003	-0.802	-0.505	-0.042	-0.160	-0.020	0.001	0.012	-0.432	-0.028	0.000	-0.262
NIPAL3	57185	1p36.11	-0.035	-0.814	-0.004	-0.493	-0.806	0.006	0.017	-0.074	0.189	0.015	-0.220	-0.013	0.002	-0.775	0.005	-0.271	-0.416	-0.077	-0.488	-0.411	-0.005	0.002	-0.018	0.023	-0.028	-0.201	-0.464	-0.400	0.007	0.000	-0.077	-0.453	0.003	-0.820	-0.012	0.003	-0.802	-0.505	-0.042	-0.160	-0.020	0.001	0.012	-0.432	-0.028	0.000	-0.262
RCAN3	11123	1p36.11	-0.035	-0.814	-0.004	-0.493	-0.806	0.006	0.017	-0.074	0.189	0.015	-0.220	-0.013	0.002	-0.775	0.005	-0.271	-0.416	-0.077	-0.488	-0.411	-0.005	0.002	-0.018	0.023	-0.028	-0.201	-0.464	-0.400	0.007	0.000	-0.077	-0.453	0.003	-0.820	-0.012	0.003	-0.840	-0.505	-0.042	-0.160	-0.020	0.001	0.012	-0.432	-0.028	0.000	-0.262
RN7SL857P	-87	1p36.11	-0.035	-0.814	-0.004	-0.493	-0.806	0.006	0.017	-0.074	0.189	0.015	-0.220	-0.013	0.002	-0.775	0.005	-0.271	-0.416	-0.077	-0.488	-0.411	-0.005	0.002	-0.018	0.023	-0.028	-0.201	-0.464	-0.400	0.007	0.000	-0.077	-0.453	0.003	-0.820	-0.012	0.003	0.027	-0.505	-0.042	-0.160	-0.020	0.001	0.012	-0.432	-0.028	0.000	-0.262
NCMAP	400746	1p36.11	-0.035	-0.814	-0.004	-0.493	-0.806	0.006	0.017	-0.074	0.189	0.015	-0.220	-0.013	0.002	-0.775	0.005	-0.271	-0.416	-0.077	-0.488	-0.411	-0.005	0.002	-0.018	0.023	-0.028	-0.201	-0.464	-0.400	0.007	0.000	-0.077	-0.453	0.003	-0.820	-0.012	0.003	-0.840	-0.505	-0.042	-0.160	-0.020	0.001	0.012	-0.432	-0.028	0.000	-0.262
SRRM1	10250	1p36.11	-0.035	-0.814	-0.004	-0.493	-0.806	0.006	0.017	-0.074	0.189	0.015	-0.220	-0.013	0.002	-0.775	0.005	-0.271	-0.416	-0.077	-0.488	-0.411	-0.005	0.002	-0.018	0.023	-0.028	-0.201	-0.464	-0.400	0.007	0.000	-0.077	-0.453	0.003	-0.820	-0.012	0.003	-0.840	-0.505	-0.042	-0.160	-0.020	0.001	0.012	-0.432	-0.028	0.000	-0.262
snoU13|ENSG00000238986.1	-88	1p36.11	-0.035	-0.814	-0.004	-0.493	-0.806	0.006	0.017	-0.074	0.189	0.015	-0.220	-0.013	0.002	-0.775	0.005	-0.271	-0.416	-0.077	-0.488	-0.411	-0.005	0.002	-0.018	0.023	-0.028	-0.201	-0.464	-0.400	0.007	0.000	-0.077	-0.453	0.003	-0.820	-0.012	0.003	-0.840	-0.505	-0.042	-0.160	-0.020	0.001	0.012	-0.432	-0.028	0.000	-0.262
CLIC4	25932	1p36.11	-0.035	-0.814	-0.004	-0.493	-0.806	0.006	0.017	-0.074	0.189	0.015	-0.220	-0.013	0.002	-0.775	0.005	-0.271	-0.416	-0.077	-0.488	-0.411	-0.005	0.002	-0.018	0.023	-0.028	-0.201	-0.464	-0.400	0.007	0.000	-0.077	-0.453	0.003	-0.820	-0.012	0.003	-0.840	-0.505	-0.042	-0.160	-0.020	0.001	0.012	-0.432	-0.028	0.000	-0.262
RUNX3	864	1p36.11	-0.035	-0.814	-0.004	-0.493	-0.806	0.006	0.017	-0.074	0.189	0.015	-0.220	-0.013	0.002	-0.775	0.005	-0.271	-0.416	-0.077	-0.488	-0.411	-0.005	0.002	-0.018	0.023	-0.028	-0.201	-0.464	-0.400	0.007	0.000	-0.077	-0.453	0.003	-0.820	-0.012	0.003	-0.840	-0.505	-0.042	-0.160	-0.020	0.001	0.012	-0.432	-0.028	0.000	-0.262
MIR4425	100616365	1p36.11	-0.035	-0.814	-0.004	-0.493	-0.806	0.006	0.017	-0.074	0.189	0.015	-0.220	-0.013	0.002	-0.782	0.005	-0.271	-0.416	-0.077	-0.488	-0.411	-0.005	0.002	-0.018	0.023	-0.028	-0.201	-0.464	-0.400	0.007	0.000	-0.077	-0.453	0.003	-0.820	-0.012	0.003	-0.840	-0.505	-0.042	-0.160	-0.020	0.001	0.012	-0.432	-0.028	0.000	-0.262
C1orf63	57035	1p36.11	-0.035	-0.814	-0.004	-0.493	-0.806	0.006	0.017	-0.074	0.189	0.015	-0.220	-0.013	0.002	-0.782	0.005	-0.271	-0.416	-0.077	-0.488	-0.411	-0.005	0.002	-0.018	0.023	-0.028	-0.201	-0.464	-0.400	0.007	0.000	-0.077	-0.453	0.003	-0.820	-0.012	0.003	-0.840	-0.505	-0.042	-0.160	-0.020	0.001	0.012	-0.432	-0.028	0.000	-0.262
RHCE	6006	1p36.11	-0.035	-0.814	-0.004	-0.493	-0.806	0.006	0.017	-0.074	0.189	0.015	-0.220	-0.013	0.002	-0.782	0.005	-0.271	-0.416	-0.077	-0.488	-0.411	-0.005	0.002	-0.018	0.023	-0.028	-0.201	-0.464	-0.400	0.007	0.000	-0.077	-0.453	0.003	-0.820	-0.012	0.003	-0.840	-0.505	-0.042	-0.160	-0.020	0.001	0.012	-0.432	-0.028	0.000	-0.262
RHD	6007	1p36.11	-0.035	-0.814	-0.004	-0.493	-0.806	0.006	0.017	-0.074	0.189	0.015	-0.220	-0.013	0.002	-0.782	0.005	-0.271	-0.416	-0.077	-0.488	-0.411	-0.005	0.002	-0.018	0.023	-0.028	-0.201	-0.464	-0.400	0.007	0.000	-0.077	-0.453	0.003	-0.820	-0.012	0.003	-0.840	-0.505	-0.042	-0.160	-0.020	0.001	0.012	-0.432	-0.028	0.000	-0.262
SYF2	-89	1p36.11	-0.035	-0.814	-0.004	-0.493	-0.806	0.006	0.017	-0.074	0.189	0.015	-0.220	-0.013	0.002	-0.782	0.005	-0.271	-0.416	-0.077	-0.488	-0.411	-0.005	0.002	-0.018	0.023	-0.028	-0.201	-0.464	-0.400	0.007	0.000	-0.077	-0.453	0.003	-0.820	-0.012	0.003	-0.840	-0.505	-0.042	-0.160	-0.020	0.001	0.012	-0.432	-0.028	0.000	-0.262
TMEM50A	23585	1p36.11	-0.035	-0.814	-0.004	-0.493	-0.806	0.006	0.017	-0.074	0.189	0.015	-0.220	-0.013	0.002	-0.782	0.005	-0.271	-0.416	-0.077	-0.488	-0.411	-0.005	0.002	-0.018	0.023	-0.028	-0.201	-0.464	-0.400	0.007	0.000	-0.077	-0.453	0.003	-0.820	-0.012	0.003	-0.840	-0.505	-0.042	-0.160	-0.020	0.001	0.012	-0.432	-0.028	0.000	-0.262
snoU13|ENSG00000238889.1	-90	1p36.11	-0.035	-0.814	-0.004	-0.493	-0.806	0.006	0.017	-0.074	0.189	0.015	-0.220	-0.013	0.002	-0.782	0.005	-0.271	-0.416	-0.077	-0.488	-0.411	-0.005	0.002	-0.018	0.023	-0.028	-0.201	-0.464	-0.400	0.007	0.000	-0.077	-0.453	0.003	-0.820	-0.012	0.003	-0.840	-0.505	-0.042	-0.160	-0.020	0.001	0.012	-0.432	-0.028	0.000	-0.262
TMEM57	55219	1p36.11	-0.035	-0.814	-0.004	-0.493	-0.806	0.006	0.017	-0.074	0.189	0.015	-0.220	-0.013	0.002	-0.782	0.005	-0.271	-0.416	-0.077	-0.488	-0.411	-0.005	0.002	-0.018	0.023	-0.028	-0.201	-0.464	-0.400	0.007	0.000	-0.077	-0.453	0.003	-0.820	-0.012	0.003	-0.840	-0.505	-0.042	-0.160	-0.020	0.001	0.012	-0.432	-0.028	0.000	-0.262
LDLRAP1	26119	1p36.11	-0.035	-0.814	-0.004	-0.493	-0.806	0.006	0.017	-0.074	0.189	0.015	-0.220	-0.013	0.002	-0.782	0.005	-0.271	-0.416	-0.077	-0.488	-0.411	-0.005	0.002	-0.018	0.023	-0.028	-0.201	-0.464	-0.400	0.007	0.000	-0.077	-0.453	0.003	-0.820	-0.012	0.003	-0.840	-0.505	-0.042	-0.160	-0.020	0.001	0.012	-0.432	-0.028	0.000	-0.262
MAN1C1	-91	1p36.11	-0.035	-0.814	-0.004	-0.493	-0.806	0.006	0.017	-0.074	0.189	0.015	-0.220	-0.013	0.002	-0.782	0.005	-0.271	-0.416	-0.077	-0.488	-0.411	-0.005	0.002	-0.018	0.023	-0.028	-0.201	-0.464	-0.400	0.007	0.000	-0.077	-0.453	0.003	-0.820	-0.012	0.003	-0.840	-0.505	-0.042	-0.160	-0.020	0.001	0.012	-0.432	-0.028	0.000	-0.262
SEPN1	57190	1p36.11	-0.035	-0.814	-0.004	-0.493	-0.806	0.006	0.017	-0.074	0.189	0.015	-0.220	-0.013	0.002	-0.782	0.005	-0.271	-0.416	-0.077	-0.488	-0.411	-0.005	0.002	-0.018	0.023	-0.028	-0.201	-0.464	-0.400	0.007	0.000	-0.077	-0.453	0.003	-0.820	-0.012	0.003	-0.840	-0.505	-0.042	-0.160	-0.020	0.001	0.012	-0.432	-0.028	0.000	-0.262
MTFR1L	56181	1p36.11	-0.035	-0.814	-0.004	-0.493	-0.806	0.006	0.017	-0.074	0.189	0.015	-0.220	-0.013	0.002	-0.782	0.005	-0.271	-0.416	-0.077	-0.488	-0.411	-0.005	0.002	-0.018	0.023	-0.028	-0.201	-0.464	-0.400	0.007	0.000	-0.077	-0.453	0.003	-0.820	-0.012	0.003	-0.840	-0.505	-0.042	-0.160	-0.020	0.001	0.012	-0.432	-0.028	0.000	-0.262
AUNIP	79000	1p36.11	-0.035	-0.814	-0.004	-0.493	-0.806	0.006	0.017	-0.074	0.189	0.015	-0.220	-0.013	0.002	-0.782	0.005	-0.271	-0.416	-0.077	-0.488	-0.411	-0.005	0.002	-0.018	0.023	-0.028	-0.201	-0.464	-0.400	0.007	0.000	-0.077	-0.453	0.003	-0.820	-0.012	0.003	-0.840	-0.505	-0.042	-0.160	-0.709	0.001	0.012	-0.432	-0.028	0.000	-0.262
PAQR7	164091	1p36.11	-0.035	-0.814	-0.004	-0.493	-0.806	0.006	0.017	-0.074	0.189	0.015	-0.220	-0.013	0.002	-0.782	0.005	-0.271	-0.416	-0.077	-0.488	-0.411	-0.005	0.002	-0.018	0.023	-0.028	-0.201	-0.464	-0.400	0.007	0.000	-0.077	-0.453	0.003	-0.820	-0.012	0.003	-0.840	-0.505	-0.042	-0.160	-0.709	0.001	0.012	-0.432	-0.028	0.000	-0.262
STMN1	3925	1p36.11	-0.035	-0.814	-0.004	-0.493	-0.806	0.006	0.017	-0.074	0.189	0.015	-0.220	-0.013	0.002	-0.782	0.005	-0.271	-0.416	-0.077	-0.488	-0.411	-0.005	0.002	-0.018	0.023	-0.028	-0.201	-0.464	-0.400	0.007	0.000	-0.077	-0.453	0.003	-0.820	-0.012	0.003	-0.840	-0.505	-0.042	-0.160	-0.709	0.001	0.012	-0.432	-0.028	0.000	-0.262
MIR3917	100500808	1p36.11	-0.035	-0.814	-0.004	-0.493	-0.806	0.006	0.017	-0.074	0.189	0.015	-0.220	-0.013	0.002	-0.782	0.005	-0.271	-0.416	-0.077	-0.488	-0.411	-0.005	0.002	-0.018	0.023	-0.028	-0.201	-0.464	-0.400	0.007	0.000	-0.077	-0.453	0.003	-0.820	-0.012	0.003	-0.840	-0.505	-0.042	-0.160	-0.709	0.001	0.012	-0.432	-0.028	0.000	-0.262
PAFAH2	5051	1p36.11	-0.035	-0.814	-0.004	-0.493	-0.806	0.006	0.017	-0.074	0.189	0.015	-0.220	-0.013	0.002	-0.782	0.005	-0.271	-0.416	-0.077	-0.488	-0.411	-0.005	0.002	-0.018	0.023	-0.028	-0.201	-0.464	-0.400	0.007	0.000	-0.077	-0.453	0.003	-0.820	-0.012	0.003	-0.840	-0.505	-0.042	-0.160	-0.709	0.001	0.012	-0.432	-0.028	0.000	-0.262
SCARNA17|ENSG00000252190.1	-92	1p36.11	-0.035	-0.814	-0.004	-0.493	-0.806	0.006	0.017	-0.074	0.189	0.015	-0.220	-0.013	0.002	-0.782	0.005	-0.271	-0.416	-0.077	-0.488	-0.411	-0.005	0.002	-0.018	0.023	-0.028	-0.201	-0.464	-0.400	0.007	0.000	-0.077	-0.453	0.003	-0.820	-0.012	0.003	-0.840	-0.505	-0.042	-0.160	-0.709	0.001	0.012	-0.432	-0.028	0.000	-0.262
SCARNA18|ENSG00000252691.1	-93	1p36.11	-0.035	-0.814	-0.004	-0.493	-0.806	0.006	0.017	-0.074	0.189	0.015	-0.220	-0.013	0.002	-0.782	0.005	-0.271	-0.416	-0.077	-0.488	-0.411	-0.005	0.002	-0.018	0.023	-0.028	-0.201	-0.464	-0.400	0.007	0.000	-0.077	-0.453	0.003	-0.820	-0.012	0.003	-0.840	-0.505	-0.042	-0.160	-0.709	0.001	0.012	-0.432	-0.028	0.000	-0.262
EXTL1	2134	1p36.11	-0.035	-0.814	-0.004	-0.493	-0.806	0.006	0.017	-0.074	0.189	0.015	-0.220	-0.013	0.002	-0.782	0.005	-0.271	-0.416	-0.077	-0.488	-0.411	-0.005	0.002	-0.018	0.023	-0.028	-0.201	-0.464	-0.400	0.007	0.000	-0.077	-0.453	0.003	-0.820	-0.012	0.003	-0.840	-0.505	-0.042	-0.160	-0.709	0.001	0.012	-0.432	-0.028	0.000	-0.262
SLC30A2	7780	1p36.11	-0.035	-0.814	-0.004	-0.493	-0.806	0.006	0.017	-0.074	0.189	0.015	-0.220	-0.013	0.002	-0.782	0.005	-0.271	-0.416	-0.077	-0.488	-0.411	-0.005	0.002	-0.018	0.023	-0.028	-0.201	-0.464	-0.400	0.007	0.000	-0.077	-0.453	0.003	-0.820	-0.012	0.003	-0.840	-0.505	-0.042	-0.160	-0.709	0.001	0.012	-0.432	-0.028	0.000	-0.262
TRIM63	84676	1p36.11	-0.035	-0.814	-0.004	-0.493	-0.806	0.006	0.017	-0.074	0.189	0.015	-0.220	-0.013	0.002	-0.782	0.005	-0.271	-0.416	-0.077	-0.488	-0.411	-0.005	0.002	-0.018	0.023	-0.028	-0.201	-0.464	-0.400	0.007	0.000	-0.077	-0.453	0.003	-0.820	-0.012	0.003	-0.840	-0.505	-0.042	-0.160	-0.709	0.001	0.012	-0.432	-0.028	0.000	-0.262
PDIK1L	149420	1p36.11	-0.035	-0.814	-0.004	-0.493	-0.806	0.006	0.017	-0.074	0.189	0.015	-0.220	-0.013	0.002	-0.782	0.005	-0.271	-0.416	-0.077	-0.488	-0.411	-0.005	0.002	-0.018	0.023	-0.028	-0.201	-0.464	-0.400	0.007	0.000	-0.077	-0.453	0.003	-0.820	-0.012	0.003	-0.840	-0.505	-0.042	-0.160	-0.709	0.001	0.012	-0.432	-0.028	0.000	-0.262
FAM110D	79927	1p36.11	-0.035	-0.814	-0.004	-0.493	-0.806	0.006	0.017	-0.074	0.189	0.015	-0.220	-0.013	0.002	-0.782	0.005	-0.271	-0.416	-0.077	-0.488	-0.411	-0.005	0.002	-0.018	0.023	-0.028	-0.201	-0.464	-0.400	0.007	0.000	-0.077	-0.453	0.003	-0.820	-0.012	0.003	-0.840	-0.505	-0.042	-0.160	-0.709	0.001	0.012	-0.432	-0.028	0.000	-0.262
ZNF593	-94	1p36.11	-0.035	-0.814	-0.004	-0.493	-0.806	0.006	0.017	-0.074	0.189	0.015	-0.220	-0.013	0.002	-0.782	0.005	-0.271	-0.416	-0.077	-0.488	-0.411	-0.005	0.002	-0.018	0.023	-0.028	-0.201	-0.464	-0.400	0.007	0.000	-0.077	-0.453	0.003	-0.820	-0.012	0.003	-0.840	-0.505	-0.042	-0.160	-0.709	0.001	0.012	-0.432	-0.028	0.000	-0.262
CNKSR1	10256	1p36.11	-0.035	-0.814	-0.004	-0.493	-0.806	0.006	0.017	-0.074	0.189	0.015	-0.220	-0.013	0.002	-0.782	0.005	-0.271	-0.416	-0.077	-0.488	-0.411	-0.005	0.002	-0.018	0.023	-0.028	-0.201	-0.464	-0.400	0.007	0.000	-0.077	-0.453	0.003	-0.820	-0.012	0.003	-0.840	-0.505	-0.042	-0.160	-0.709	0.001	0.012	-0.432	-0.028	0.000	-0.262
CATSPER4	378807	1p36.11	-0.035	-0.814	-0.004	-0.493	-0.806	0.006	0.017	-0.074	0.189	0.015	-0.220	-0.013	0.002	-0.782	0.005	-0.271	-0.416	-0.077	-0.488	-0.411	-0.005	0.002	-0.018	0.023	-0.028	-0.201	-0.464	-0.400	0.007	0.000	-0.077	-0.453	0.003	-0.820	-0.012	0.003	-0.840	-0.505	-0.042	-0.160	-0.709	0.001	0.012	-0.432	-0.028	0.000	-0.262
CEP85	64793	1p36.11	-0.035	-0.814	-0.004	-0.493	-0.806	0.006	0.017	-0.074	0.189	0.015	-0.220	-0.013	0.002	-0.782	0.005	-0.271	-0.416	-0.077	-0.488	-0.411	-0.005	0.002	-0.018	0.023	-0.028	-0.201	-0.464	-0.400	0.007	0.000	-0.077	-0.453	0.003	-0.820	-0.012	0.003	-0.840	-0.505	-0.042	-0.160	-0.709	0.001	0.012	-0.432	-0.028	0.000	-0.262
SH3BGRL3	-95	1p36.11	-0.035	-0.814	-0.004	-0.493	-0.806	0.006	0.017	-0.074	0.189	0.015	-0.220	-0.013	0.002	-0.782	0.005	-0.271	-0.416	-0.077	-0.488	-0.411	-0.005	0.002	-0.018	0.023	-0.028	-0.201	-0.464	-0.400	0.007	0.000	-0.077	-0.453	0.003	-0.820	-0.012	0.003	-0.840	-0.505	-0.042	-0.160	-0.709	0.001	0.012	-0.432	-0.028	0.000	-0.262
UBXN11	91544	1p36.11	-0.035	-0.814	-0.004	-0.493	-0.806	0.006	0.017	-0.074	0.189	0.015	-0.220	-0.013	0.002	-0.782	0.005	-0.271	-0.416	-0.077	-0.488	-0.411	-0.005	0.002	-0.018	0.023	-0.028	-0.201	-0.464	-0.400	0.007	0.000	-0.077	-0.453	0.003	-0.820	-0.012	0.003	-0.840	-0.505	-0.042	-0.160	-0.709	0.001	0.012	-0.432	-0.028	0.000	-0.262
AIM1L	-96	1p36.11	-0.035	-0.814	-0.004	-0.493	-0.806	0.006	0.017	-0.074	0.189	0.015	-0.220	-0.013	0.002	-0.782	0.005	-0.271	-0.416	-0.077	-0.488	-0.411	-0.005	0.002	-0.018	0.023	-0.028	-0.201	-0.464	-0.400	0.007	0.000	-0.077	-0.453	0.003	-0.820	-0.012	0.003	-0.840	-0.505	-0.042	-0.160	-0.709	0.001	0.012	-0.432	-0.028	0.000	-0.262
CD52	1043	1p36.11	-0.035	-0.814	-0.004	-0.493	-0.806	0.006	0.017	-0.074	0.189	0.015	-0.220	-0.013	0.002	-0.782	0.005	-0.271	-0.416	-0.077	-0.488	-0.411	-0.005	0.002	-0.018	0.023	-0.028	-0.201	-0.464	-0.400	0.007	0.000	-0.077	-0.453	0.003	-0.820	-0.012	0.003	-0.840	-0.505	-0.042	-0.160	-0.709	0.001	0.012	-0.432	-0.028	0.000	-0.262
RN7SL490P	-97	1p36.11	-0.035	-0.814	-0.004	-0.493	-0.806	0.006	0.017	-0.074	0.189	0.015	-0.220	-0.013	0.002	-0.782	0.005	-0.271	-0.416	-0.077	-0.488	-0.411	-0.005	0.002	-0.018	0.023	-0.028	-0.201	-0.464	-0.400	0.007	0.000	-0.077	-0.453	0.003	-0.820	-0.012	0.003	-0.840	-0.505	-0.042	-0.160	-0.709	0.001	0.012	-0.432	-0.028	0.000	-0.262
ZNF683	257101	1p36.11	-0.035	-0.814	-0.004	-0.493	-0.806	0.006	0.017	-0.074	0.189	0.015	-0.220	-0.013	0.002	-0.782	0.005	-0.271	-0.416	-0.077	-0.488	-0.411	-0.005	0.002	-0.018	0.023	-0.028	-0.201	-0.464	-0.400	0.007	0.000	-0.077	-0.453	0.003	-0.820	-0.012	0.003	-0.840	-0.505	-0.042	-0.160	-0.709	0.001	0.012	-0.432	-0.028	0.000	-0.262
LIN28A	79727	1p36.11	-0.035	-0.814	-0.004	-0.493	-0.806	0.006	0.017	-0.074	0.189	0.015	-0.220	-0.013	0.002	-0.782	0.005	-0.271	-0.416	-0.077	-0.488	-0.411	-0.005	0.002	-0.018	0.023	-0.028	-0.201	-0.464	-0.400	0.007	0.000	-0.077	-0.453	0.003	-0.820	-0.012	0.003	-0.840	-0.505	-0.042	-0.160	-0.709	0.001	0.012	-0.432	-0.028	0.000	-0.262
DHDDS	79947	1p36.11	-0.035	-0.814	-0.004	-0.493	-0.806	0.006	0.017	-0.074	0.189	0.015	-0.220	-0.013	0.002	-0.782	0.005	-0.271	-0.416	-0.077	-0.488	-0.411	-0.005	0.002	-0.018	0.023	-0.028	-0.201	-0.464	-0.400	0.007	0.000	-0.077	-0.453	0.003	-0.820	-0.012	0.003	-0.840	-0.505	-0.042	-0.160	-0.709	0.001	0.012	-0.432	-0.028	0.000	-0.262
HMGN2	-98	1p36.11	-0.035	-0.814	-0.004	-0.493	-0.806	0.006	0.017	-0.074	0.189	0.015	-0.220	-0.013	0.002	-0.782	0.005	-0.271	-0.416	-0.077	-0.488	-0.411	-0.005	0.002	-0.018	0.023	-0.028	-0.201	-0.464	-0.400	0.007	0.000	-0.077	-0.453	0.003	-0.820	-0.012	0.003	-0.840	-0.505	-0.042	-0.160	-0.709	0.001	0.012	-0.432	-0.028	0.000	-0.262
RPS6KA1	6195	1p36.11	-0.035	-0.814	-0.004	-0.493	-0.806	0.006	0.017	-0.074	0.189	0.015	-0.220	-0.013	0.002	-0.782	0.005	-0.271	-0.416	-0.077	-0.488	-0.411	-0.005	0.002	-0.018	0.023	-0.028	-0.201	-0.464	-0.400	0.007	0.000	-0.077	-0.453	0.003	-0.820	-0.012	0.003	-0.840	-0.505	-0.042	-0.160	-0.709	0.001	0.012	-0.432	-0.028	0.000	-0.262
MIR1976	-99	1p36.11	-0.035	-0.814	-0.004	-0.493	-0.806	0.006	0.017	-0.074	0.189	0.015	-0.220	-0.013	0.002	-0.782	0.005	-0.271	-0.416	-0.077	-0.488	-0.411	-0.005	0.002	-0.018	0.023	-0.028	-0.201	-0.464	-0.400	0.007	0.000	-0.077	-0.453	0.003	-0.820	-0.012	0.003	-0.840	-0.505	-0.042	-0.160	-0.709	0.001	0.012	-0.432	-0.028	0.000	-0.262
RN7SL679P	-100	1p36.11	-0.035	-0.814	-0.004	-0.493	-0.806	0.006	0.017	-0.074	0.189	0.015	-0.220	-0.013	0.002	-0.782	0.005	-0.271	-0.416	-0.077	-0.488	-0.411	-0.005	0.002	-0.018	0.023	-0.028	-0.201	-0.464	-0.400	0.007	0.000	-0.077	-0.453	0.003	-0.820	-0.012	0.003	-0.840	-0.505	-0.042	-0.160	-0.709	0.001	0.012	-0.432	-0.028	0.000	-0.262
snoU13|ENSG00000238316.1	-101	1p36.11	-0.035	-0.814	-0.004	-0.493	-0.806	0.006	0.017	-0.074	0.189	0.015	-0.220	-0.013	0.002	-0.782	0.005	-0.271	-0.416	-0.077	-0.488	-0.411	-0.005	0.002	-0.018	0.023	-0.028	-0.201	-0.464	-0.400	0.007	0.000	-0.077	-0.453	0.003	-0.820	-0.012	0.003	-0.840	-0.505	-0.042	-0.160	-0.709	0.001	0.012	-0.432	-0.028	0.000	-0.262
ARID1A	8289	1p36.11	-0.035	-0.814	-0.004	-0.493	-0.806	0.006	0.017	-0.074	0.189	0.015	-0.220	-0.013	0.002	-0.782	0.005	-0.271	-0.416	-0.077	-0.488	-0.411	-0.005	0.002	-0.018	0.023	-0.028	-0.201	-0.464	-0.400	0.007	0.000	-0.077	-0.453	0.003	-0.820	-0.012	0.003	-0.840	-0.505	-0.042	-0.160	-0.709	0.001	0.012	-0.432	-0.028	0.000	-0.262
RN7SL501P	-102	1p36.11	-0.035	-0.814	-0.004	-0.493	-0.806	0.006	0.017	-0.074	0.189	0.015	-0.220	-0.013	0.002	-0.782	0.005	-0.271	-0.416	-0.077	-0.488	-0.411	-0.005	0.002	-0.018	0.023	-0.028	-0.201	-0.464	-0.400	0.007	0.000	-0.077	-0.453	0.003	-0.820	-0.012	0.003	-0.840	-0.505	-0.042	-0.160	-0.709	0.001	0.012	-0.432	-0.028	0.000	-0.262
PIGV	55650	1p36.11	-0.035	-0.814	-0.004	-0.493	-0.806	0.006	0.017	-0.074	0.189	0.015	-0.220	-0.013	0.002	-0.782	0.005	-0.271	-0.416	-0.077	-0.488	-0.411	-0.005	0.002	-0.018	0.023	-0.028	-0.201	-0.464	-0.400	0.007	0.000	-0.077	-0.453	0.003	-0.820	-0.012	0.003	-0.840	-0.505	-0.042	-0.160	-0.709	0.001	0.012	-0.432	-0.028	0.000	-0.262
RN7SL165P	-103	1p36.11	-0.035	-0.814	-0.004	-0.493	-0.806	0.006	0.017	-0.074	0.189	0.015	-0.220	-0.013	0.002	-0.782	0.005	-0.271	-0.416	-0.077	-0.488	-0.411	-0.005	0.002	-0.018	0.023	-0.028	-0.201	-0.464	-0.400	0.007	0.000	-0.077	-0.453	0.003	-0.820	-0.012	0.003	-0.840	-0.505	-0.042	-0.160	-0.709	0.001	0.012	-0.432	-0.028	0.000	-0.262
ZDHHC18	-104	1p36.11	-0.035	-0.814	-0.004	-0.493	-0.806	0.006	0.017	-0.074	0.189	0.015	-0.220	-0.013	0.002	-0.782	0.005	-0.271	-0.416	-0.077	-0.488	-0.411	-0.005	0.002	-0.018	0.023	-0.028	-0.201	-0.464	-0.400	0.007	0.000	-0.077	-0.453	0.003	-0.820	-0.012	0.003	-0.840	-0.505	-0.042	-0.160	-0.709	0.001	0.012	-0.432	-0.028	0.000	-0.262
SFN	2810	1p36.11	-0.035	-0.814	-0.004	-0.493	-0.806	0.006	0.017	-0.074	0.189	0.015	-0.220	-0.013	0.002	-0.782	0.005	-0.271	-0.416	-0.077	-0.488	-0.411	-0.005	0.002	-0.018	0.023	-0.028	-0.201	-0.464	-0.400	0.007	0.000	-0.077	-0.453	0.003	-0.820	-0.012	0.003	-0.840	-0.505	-0.042	-0.160	-0.709	0.001	0.012	-0.432	-0.028	0.000	-0.262
GPN2	-105	1p36.11	-0.035	-0.814	-0.004	-0.493	-0.806	0.006	0.017	-0.074	0.189	0.015	-0.220	-0.013	0.002	-0.782	0.005	-0.271	-0.416	-0.077	-0.488	-0.411	-0.005	0.002	-0.018	0.023	-0.028	-0.201	-0.464	-0.400	0.007	0.000	-0.077	-0.453	0.003	-0.820	-0.012	0.003	-0.840	-0.505	-0.042	-0.160	-0.709	0.001	0.012	-0.432	-0.028	0.000	-0.262
GPATCH3	63906	1p36.11	-0.035	-0.814	-0.004	-0.493	-0.806	0.006	0.017	-0.074	0.189	0.015	-0.220	-0.013	0.002	-0.782	0.005	-0.271	-0.416	-0.077	-0.488	-0.411	-0.005	0.002	-0.018	0.023	-0.028	-0.201	-0.464	-0.400	0.007	0.000	-0.077	-0.453	0.003	-0.820	-0.012	0.003	-0.840	-0.505	-0.042	-0.160	-0.709	0.001	0.012	-0.432	-0.028	0.000	-0.262
NUDC	10726	1p36.11	-0.035	-0.814	-0.004	-0.493	-0.806	0.006	0.017	-0.074	0.189	0.015	-0.220	-0.013	0.002	-0.782	0.005	-0.271	-0.416	-0.077	-0.488	-0.411	-0.005	0.002	-0.018	0.023	-0.028	-0.201	-0.464	-0.400	0.007	0.000	-0.077	-0.453	0.003	-0.820	-0.012	0.003	-0.840	-0.505	-0.042	-0.160	-0.709	0.001	0.012	-0.432	-0.028	0.000	-0.262
NR0B2	8431	1p36.11	-0.035	-0.814	-0.004	-0.493	-0.806	0.006	0.017	-0.074	0.189	0.015	-0.220	-0.013	0.002	-0.782	0.005	-0.271	-0.416	-0.077	-0.488	-0.411	-0.005	0.002	-0.018	0.023	-0.028	-0.201	-0.464	-0.400	0.007	0.000	-0.077	-0.453	0.003	-0.820	-0.012	0.003	-0.840	-0.505	-0.042	-0.160	-0.709	0.001	0.012	-0.432	-0.028	0.000	-0.262
C1orf172	126695	1p36.11	-0.035	-0.814	-0.004	-0.493	-0.806	0.006	0.017	-0.074	0.189	0.015	-0.220	-0.013	0.002	-0.782	0.005	-0.271	-0.416	-0.077	-0.488	-0.411	-0.005	0.002	-0.018	0.023	-0.028	-0.201	-0.464	-0.400	0.007	0.000	-0.077	-0.453	0.003	-0.820	-0.012	0.003	-0.840	-0.505	-0.042	-0.160	-0.709	0.001	0.012	-0.432	-0.028	0.000	-0.262
TRNP1	388610	1p36.11	-0.035	-0.814	-0.004	-0.493	-0.806	0.006	0.017	-0.074	0.189	0.015	-0.220	-0.013	0.002	-0.782	0.005	-0.271	-0.416	-0.077	-0.488	-0.411	-0.005	0.002	-0.018	0.023	-0.028	-0.201	-0.464	-0.400	0.007	0.000	-0.077	-0.453	0.003	-0.820	-0.012	0.003	-0.840	-0.505	-0.042	-0.160	-0.709	0.001	0.012	-0.432	-0.028	0.000	-0.262
FAM46B	115572	1p36.11	-0.035	-0.814	-0.004	-0.493	-0.806	0.006	0.017	-0.074	0.189	0.015	-0.220	-0.013	0.002	-0.782	0.005	-0.271	-0.416	-0.077	-0.488	-0.411	-0.005	0.002	-0.018	0.023	-0.028	-0.201	-0.464	-0.400	0.007	0.000	-0.077	-0.453	0.003	-0.820	-0.012	0.003	-0.840	-0.505	-0.042	-0.160	-0.709	0.001	0.012	-0.432	-0.028	0.000	-0.262
SLC9A1	6548	1p36.11	-0.035	-0.814	-0.004	-0.493	-0.806	0.006	0.017	-0.074	0.189	0.015	-0.220	-0.013	0.002	-0.782	0.005	-0.271	-0.416	-0.077	-0.488	-0.411	-0.005	0.002	-0.018	0.023	-0.028	-0.201	-0.464	-0.400	0.007	0.000	-0.077	-0.453	0.003	-0.820	-0.012	0.003	-0.840	-0.505	-0.042	-0.160	-0.709	0.001	0.012	-0.432	-0.028	0.000	-0.262
WDTC1	23038	1p36.11	-0.035	-0.814	-0.004	-0.493	-0.806	0.006	0.017	-0.074	0.189	0.015	-0.220	-0.013	0.002	-0.782	0.005	-0.271	-0.416	-0.077	-0.488	-0.411	-0.005	0.002	-0.018	0.023	-0.028	-0.201	-0.464	-0.400	0.007	0.000	-0.077	-0.453	0.003	-0.820	-0.012	0.003	-0.840	-0.505	-0.042	-0.160	-0.709	0.001	0.012	-0.432	-0.028	0.000	-0.262
TMEM222	84065	1p36.11	-0.035	-0.814	-0.004	-0.493	-0.806	0.006	0.017	-0.074	0.189	0.015	-0.220	-0.013	0.002	-0.782	0.005	-0.271	-0.416	-0.077	-0.488	-0.411	-0.005	0.002	-0.018	0.023	-0.028	-0.201	-0.464	-0.400	0.007	0.000	-0.077	-0.453	0.003	-0.820	-0.012	0.003	-0.001	-0.505	-0.042	-0.160	-0.709	0.001	0.012	-0.432	-0.028	0.000	-0.262
SYTL1	84958	1p36.11	-0.035	-0.814	-0.004	-0.493	-0.806	0.006	0.017	-0.074	0.189	0.015	-0.220	-0.013	0.002	-0.782	0.005	-0.271	-0.416	-0.077	-0.488	-0.411	-0.005	0.002	-0.018	0.023	-0.028	-0.201	-0.464	-0.400	0.007	0.000	-0.077	-0.453	0.003	-0.820	-0.012	0.003	-0.001	-0.505	-0.042	-0.160	-0.709	0.001	0.012	-0.432	-0.028	0.000	-0.262
MAP3K6	9064	1p36.11	-0.035	-0.814	-0.004	-0.493	-0.806	0.006	0.017	-0.074	0.189	0.015	-0.220	-0.013	0.002	-0.782	0.005	-0.271	-0.416	-0.077	-0.488	-0.411	-0.005	0.002	-0.018	0.023	-0.028	-0.201	-0.464	-0.400	0.007	0.000	-0.077	-0.453	0.003	-0.820	-0.012	0.003	-0.001	-0.505	-0.042	-0.160	-0.709	0.001	0.012	-0.432	-0.028	0.000	-0.262
FCN3	8547	1p36.11	-0.035	-0.814	-0.004	-0.493	-0.806	0.006	0.017	-0.074	0.189	0.015	-0.220	-0.013	0.002	-0.782	0.005	-0.271	-0.416	-0.077	-0.488	-0.411	-0.005	0.002	-0.018	0.023	-0.028	-0.201	-0.464	-0.400	0.007	0.000	-0.077	-0.453	0.003	-0.820	-0.012	0.003	-0.001	-0.505	-0.042	-0.160	-0.709	0.001	0.012	-0.432	-0.028	0.000	-0.262
CD164L2	388611	1p36.11	-0.035	-0.814	-0.004	-0.493	-0.806	0.006	0.017	-0.074	0.189	0.015	-0.220	-0.013	0.002	-0.782	0.005	-0.271	-0.416	-0.077	-0.488	-0.411	-0.005	0.002	-0.018	0.023	-0.028	-0.201	-0.464	-0.400	0.007	0.000	-0.077	-0.453	0.003	-0.820	-0.012	0.003	-0.001	-0.505	-0.042	-0.160	-0.709	0.001	0.012	-0.432	-0.028	0.000	-0.262
GPR3	2827	1p36.11	-0.035	-0.814	-0.004	-0.493	-0.806	0.006	0.017	-0.074	0.189	0.015	-0.220	-0.013	0.002	-0.782	0.005	-0.271	-0.416	-0.077	-0.488	-0.411	-0.005	0.002	-0.018	0.023	-0.028	-0.201	-0.464	-0.400	0.007	0.000	-0.077	-0.453	0.003	-0.820	-0.012	0.003	-0.001	-0.505	-0.042	-0.160	-0.709	0.001	0.012	-0.432	-0.028	0.000	-0.262
WASF2	10163	1p36.11	-0.035	-0.814	-0.004	-0.493	-0.806	0.006	0.017	-0.074	0.189	0.015	-0.220	-0.013	0.002	-0.782	0.005	-0.271	-0.416	-0.077	-0.488	-0.411	-0.005	0.002	-0.018	0.023	-0.028	-0.201	-0.464	-0.400	0.007	0.000	-0.077	-0.453	0.003	-0.820	-0.012	0.003	-0.001	-0.505	-0.042	-0.160	-0.709	0.001	0.012	-0.432	-0.028	0.000	-0.262
AHDC1	27245	1p36.11	-0.035	-0.814	-0.004	-0.493	-0.806	0.006	0.017	-0.074	0.189	0.015	-0.220	-0.013	0.002	-0.782	0.005	-0.271	-0.416	-0.077	-0.488	-0.411	-0.005	0.002	-0.018	0.023	-0.028	-0.201	-0.464	-0.400	0.007	0.000	-0.077	-0.453	0.003	-0.820	-0.012	0.003	-0.001	-0.505	-0.042	-0.160	-0.709	0.001	0.012	-0.432	-0.028	0.000	-0.262
FGR	2268	1p36.11	-0.035	-0.814	-0.004	-0.493	-0.806	0.006	0.017	-0.074	0.189	0.015	-0.220	-0.013	0.002	-0.782	0.005	-0.271	-0.416	-0.077	-0.488	-0.411	-0.005	0.002	-0.018	0.023	-0.028	-0.201	-0.464	-0.400	0.007	0.000	-0.077	-0.453	0.003	-0.820	-0.012	0.003	-0.001	-0.505	-0.042	-0.160	-0.709	0.001	0.012	-0.432	-0.028	0.000	-0.262
IFI6	2537	1p36.11	-0.035	-0.814	-0.004	-0.493	-0.806	0.006	0.017	-0.074	0.189	0.015	-0.220	-0.013	0.002	-0.782	0.005	-0.271	-0.416	-0.077	-0.488	-0.411	-0.005	0.002	-0.018	0.023	-0.028	-0.201	-0.464	-0.400	0.007	0.000	-0.077	-0.453	0.003	-0.820	-0.012	0.003	-0.001	-0.505	-0.042	-0.160	-0.709	0.001	0.012	-0.432	-0.028	0.000	-0.262
FAM76A	199870	1p35.3	-0.035	-0.814	-0.004	-0.493	-0.806	0.006	0.017	-0.074	0.189	0.015	-0.220	-0.013	0.002	-0.782	0.005	-0.271	-0.416	-0.077	-0.488	-0.411	-0.005	0.002	-0.018	0.023	-0.028	-0.201	-0.464	-0.400	0.007	0.000	-0.077	-0.453	0.003	-0.820	-0.012	0.003	-0.001	-0.505	-0.042	-0.160	-0.709	0.001	0.012	-0.432	-0.028	0.000	-0.262
STX12	23673	1p35.3	-0.035	-0.814	-0.004	-0.493	-0.806	0.006	0.017	-0.074	0.189	0.015	-0.220	-0.013	0.002	-0.782	0.005	-0.271	-0.416	-0.077	-0.488	-0.411	-0.005	0.002	-0.018	0.023	-0.028	-0.201	-0.464	-0.400	0.007	0.000	-0.077	-0.453	0.003	-0.820	-0.012	0.003	-0.001	-0.505	-0.042	-0.160	-0.709	0.001	0.012	-0.432	-0.028	0.000	-0.262
PPP1R8	5511	1p35.3	-0.035	-0.814	-0.004	-0.493	-0.806	0.006	0.017	-0.074	0.189	0.015	-0.220	-0.013	0.002	-0.782	0.005	-0.271	-0.416	-0.077	-0.488	-0.411	-0.005	0.002	-0.018	0.023	-0.028	-0.201	-0.464	-0.400	0.007	0.000	-0.077	-0.453	0.003	-0.820	-0.012	0.003	-0.001	-0.505	-0.042	-0.160	-0.709	0.001	0.012	-0.432	-0.028	0.000	-0.262
SCARNA1	-106	1p35.3	-0.035	-0.814	-0.004	-0.493	-0.806	0.006	0.017	-0.074	0.189	0.015	-0.220	-0.013	0.002	-0.782	0.005	-0.271	-0.416	-0.077	-0.488	-0.411	-0.005	0.002	-0.018	0.023	-0.028	-0.201	-0.464	-0.400	0.007	0.000	-0.077	-0.453	0.003	-0.820	-0.012	0.003	-0.001	-0.505	-0.042	-0.160	-0.709	0.001	0.012	-0.432	-0.028	0.000	-0.262
THEMIS2	9473	1p35.3	-0.035	-0.814	-0.004	-0.493	-0.806	0.006	0.017	-0.074	0.189	0.015	-0.220	-0.013	0.002	-0.782	0.005	-0.271	-0.416	-0.077	-0.488	-0.411	-0.005	0.002	-0.018	0.023	-0.028	-0.201	-0.464	-0.400	0.007	0.000	-0.077	-0.453	0.003	-0.820	-0.012	0.003	-0.001	-0.505	-0.042	-0.160	-0.709	0.001	0.012	-0.432	-0.028	0.000	-0.262
RPA2	6118	1p35.3	-0.035	-0.814	-0.004	-0.493	-0.806	0.006	0.017	-0.074	0.189	0.015	-0.220	-0.013	0.002	-0.782	0.005	-0.271	-0.416	-0.077	-0.488	-0.411	-0.005	0.002	-0.018	0.023	-0.028	-0.201	-0.464	-0.400	0.007	0.000	-0.077	-0.453	0.003	-0.820	-0.012	0.003	-0.001	-0.505	-0.042	-0.160	-0.709	0.001	0.012	-0.432	-0.028	0.000	-0.262
SMPDL3B	27293	1p35.3	-0.035	-0.814	-0.004	-0.493	-0.806	0.006	0.017	-0.074	0.189	0.015	-0.220	-0.013	0.002	-0.782	0.005	-0.271	-0.416	-0.077	-0.488	-0.411	-0.005	0.002	-0.018	0.023	-0.028	-0.201	-0.464	-0.400	0.007	0.000	-0.077	-0.453	0.003	-0.820	-0.012	0.003	-0.001	-0.505	-0.042	-0.160	-0.709	0.001	0.012	-0.432	-0.028	0.000	-0.262
XKR8	55113	1p35.3	-0.035	-0.814	-0.004	-0.493	-0.806	0.006	0.017	-0.074	0.189	0.015	-0.220	-0.013	0.002	-0.782	0.005	-0.271	-0.416	-0.077	-0.488	-0.411	-0.005	0.002	-0.018	0.023	-0.028	-0.201	-0.464	-0.400	0.007	0.000	-0.077	-0.453	0.003	-0.820	-0.012	0.003	-0.001	-0.505	-0.042	-0.160	-0.709	0.001	0.012	-0.432	-0.028	0.000	-0.262
EYA3	2140	1p35.3	-0.035	-0.814	-0.004	-0.493	-0.806	0.006	0.017	-0.074	0.189	0.015	-0.220	-0.013	0.002	-0.782	0.005	-0.271	-0.416	-0.077	-0.488	-0.411	-0.005	0.002	-0.018	0.023	-0.028	-0.201	-0.464	-0.400	0.007	0.000	-0.077	-0.453	0.003	-0.820	-0.012	0.003	-0.001	-0.505	-0.042	-0.160	-0.709	0.001	0.012	-0.432	-0.028	0.000	-0.262
RN7SL559P	-107	1p35.3	-0.035	-0.814	-0.004	-0.493	-0.806	0.006	0.017	-0.074	0.189	0.015	-0.220	-0.013	0.002	-0.782	0.005	-0.271	-0.416	-0.077	-0.488	-0.411	-0.005	0.002	-0.018	0.023	-0.028	-0.201	-0.464	-0.400	0.007	0.000	-0.077	-0.453	0.003	-0.820	-0.012	0.003	-0.001	-0.505	-0.042	-0.160	-0.709	0.001	0.012	-0.432	-0.028	0.000	-0.262
PTAFR	5724	1p35.3	-0.035	-0.814	-0.004	-0.493	-0.806	0.006	0.017	-0.074	0.189	0.015	-0.220	-0.013	0.002	-0.782	0.005	-0.271	-0.416	-0.077	-0.488	-0.411	-0.005	0.002	-0.018	0.023	-0.028	-0.201	-0.464	-0.400	0.007	0.000	-0.077	-0.453	0.003	-0.820	-0.012	0.003	-0.001	-0.505	-0.042	-0.160	-0.709	0.001	0.012	-0.432	-0.028	0.000	-0.262
DNAJC8	22826	1p35.3	-0.035	-0.814	-0.004	-0.493	-0.806	0.006	0.017	-0.074	0.189	0.015	-0.220	-0.013	0.002	-0.782	0.005	-0.271	-0.416	-0.077	-0.488	-0.411	-0.005	0.002	-0.018	0.023	-0.028	-0.201	-0.464	-0.400	0.007	0.000	-0.077	-0.453	0.003	-0.820	-0.012	0.003	-0.001	-0.505	-0.042	-0.160	-0.709	0.001	0.012	-0.432	-0.028	0.000	-0.262
ATPIF1	93974	1p35.3	-0.035	-0.814	-0.004	-0.493	-0.806	0.006	0.017	-0.074	0.189	0.015	-0.220	-0.013	0.002	-0.782	0.005	-0.271	-0.416	-0.077	-0.488	-0.411	-0.005	0.002	-0.018	0.023	-0.028	-0.201	-0.464	-0.400	0.007	0.000	-0.077	-0.453	0.003	-0.820	-0.012	0.003	-0.001	-0.505	-0.042	-0.160	-0.709	0.001	0.012	-0.432	-0.028	0.000	-0.262
SESN2	83667	1p35.3	-0.035	-0.814	-0.004	-0.493	-0.806	0.006	0.017	-0.074	0.189	0.015	-0.220	-0.013	0.002	-0.782	0.005	-0.271	-0.416	-0.077	-0.488	-0.411	-0.005	0.002	-0.018	0.023	-0.028	-0.201	-0.464	-0.400	0.007	0.000	-0.077	-0.453	0.003	-0.820	-0.012	0.003	-0.001	-0.505	-0.042	-0.160	-0.709	0.001	0.012	-0.432	-0.028	0.000	-0.262
MED18	54797	1p35.3	-0.035	-0.814	-0.004	-0.493	-0.806	0.006	0.017	-0.074	0.189	0.015	-0.220	-0.013	0.002	-0.782	0.005	-0.271	-0.416	-0.077	-0.488	-0.411	-0.005	0.002	-0.018	0.023	-0.028	-0.201	-0.464	-0.400	0.007	0.000	-0.077	-0.453	0.003	-0.820	-0.012	0.003	-0.001	-0.505	-0.042	-0.160	-0.709	0.001	0.012	-0.432	-0.028	0.000	-0.262
PHACTR4	65979	1p35.3	-0.035	-0.814	-0.004	-0.493	-0.806	0.006	0.017	-0.074	0.189	0.015	-0.220	-0.013	0.002	-0.782	0.005	-0.271	-0.416	-0.077	-0.488	-0.411	-0.005	0.002	-0.018	0.023	-0.028	-0.201	-0.464	-0.400	0.007	0.000	-0.077	-0.453	0.003	-0.820	-0.012	0.003	-0.001	-0.505	-0.042	-0.160	-0.709	0.001	0.012	-0.432	-0.028	0.000	-0.262
RNU6ATAC27P	-108	1p35.3	-0.035	-0.814	-0.004	-0.493	-0.806	0.006	0.017	-0.074	0.189	0.015	-0.220	-0.013	0.002	-0.782	0.005	-0.271	-0.416	-0.077	-0.488	-0.411	-0.005	0.002	-0.018	0.023	-0.028	-0.201	-0.464	-0.400	0.007	0.000	-0.077	-0.453	0.003	-0.820	-0.012	0.003	-0.001	-0.505	-0.042	-0.160	-0.709	0.001	0.012	-0.432	-0.028	0.000	-0.262
RCC1	1104	1p35.3	-0.035	-0.814	-0.004	-0.493	-0.806	0.006	0.017	-0.074	0.189	0.015	-0.220	-0.013	0.002	-0.782	0.005	-0.271	-0.416	-0.077	-0.488	-0.411	-0.005	0.002	-0.018	0.023	-0.028	-0.201	-0.464	-0.400	0.007	0.000	-0.077	-0.453	0.003	-0.820	-0.012	0.003	-0.001	-0.505	-0.042	-0.160	-0.709	0.001	0.012	-0.432	-0.028	0.000	-0.262
SNHG3	8420	1p35.3	-0.035	-0.814	-0.004	-0.493	-0.806	0.006	0.017	-0.074	0.189	0.015	-0.220	-0.013	0.002	-0.782	0.005	-0.271	-0.416	-0.077	-0.488	-0.411	-0.005	0.002	-0.018	0.023	-0.028	-0.201	-0.464	-0.400	0.007	0.000	-0.077	-0.453	0.003	-0.820	-0.012	0.003	-0.001	-0.505	-0.042	-0.160	-0.709	0.001	0.012	-0.432	-0.028	0.000	-0.262
SNORA73B	-109	1p35.3	-0.035	-0.814	-0.004	-0.493	-0.806	0.006	0.017	-0.074	0.189	0.015	-0.220	-0.013	0.002	-0.782	0.005	-0.271	-0.416	-0.077	-0.488	-0.411	-0.005	0.002	-0.018	0.023	-0.028	-0.201	-0.464	-0.400	0.007	0.000	-0.077	-0.453	0.003	-0.820	-0.012	0.003	-0.001	-0.505	-0.042	-0.160	-0.709	0.001	0.012	-0.432	-0.028	0.000	-0.262
snoU13|ENSG00000238821.1	-110	1p35.3	-0.035	-0.814	-0.004	-0.493	-0.806	0.006	0.017	-0.074	0.189	0.015	-0.220	-0.013	0.002	-0.782	0.005	-0.271	-0.416	-0.077	-0.488	-0.411	-0.005	0.002	-0.018	0.023	-0.028	-0.201	-0.464	-0.400	0.007	0.000	-0.077	-0.453	0.003	-0.820	-0.012	0.003	-0.001	-0.505	-0.042	-0.160	-0.709	0.001	0.012	-0.432	-0.028	0.000	-0.262
TRNAU1AP	54952	1p35.3	-0.035	-0.814	-0.004	-0.493	-0.806	0.006	0.017	-0.074	0.189	0.015	-0.220	-0.013	0.002	-0.782	0.005	-0.271	-0.416	-0.077	-0.488	-0.411	-0.005	0.002	-0.018	0.023	-0.028	-0.201	-0.464	-0.400	0.007	0.000	-0.077	-0.453	0.003	-0.820	-0.012	0.003	-0.001	-0.505	-0.042	-0.160	-0.709	0.001	0.012	-0.432	-0.028	0.000	-0.262
SNHG12	-111	1p35.3	-0.035	-0.814	-0.004	-0.493	-0.806	0.006	0.017	-0.074	0.189	0.015	-0.220	-0.013	0.002	-0.782	0.005	-0.271	-0.416	-0.077	-0.488	-0.411	-0.005	0.002	-0.018	0.023	-0.028	-0.201	-0.464	-0.400	0.007	0.000	-0.077	-0.453	0.003	-0.820	-0.012	0.003	-0.001	-0.505	-0.042	-0.160	-0.709	0.001	0.012	-0.432	-0.028	0.000	-0.262
SNORD99	-112	1p35.3	-0.035	-0.814	-0.004	-0.493	-0.806	0.006	0.017	-0.074	0.189	0.015	-0.220	-0.013	0.002	-0.782	0.005	-0.271	-0.416	-0.077	-0.488	-0.411	-0.005	0.002	-0.018	0.023	-0.028	-0.201	-0.464	-0.400	0.007	0.000	-0.077	-0.453	0.003	-0.820	-0.012	0.003	-0.001	-0.505	-0.042	-0.160	-0.709	0.001	0.012	-0.432	-0.028	0.000	-0.262
TAF12	6883	1p35.3	-0.035	-0.814	-0.004	-0.493	-0.806	0.006	0.017	-0.074	0.189	0.015	-0.220	-0.013	0.002	-0.782	0.005	-0.271	-0.416	-0.077	-0.488	-0.411	-0.005	0.002	-0.018	0.023	-0.028	-0.201	-0.464	-0.400	0.007	0.000	-0.077	-0.453	0.003	-0.820	-0.012	0.003	-0.001	-0.505	-0.042	-0.160	-0.709	0.001	0.012	-0.432	-0.028	0.000	-0.262
RAB42	-113	1p35.3	-0.035	-0.814	-0.004	-0.493	-0.806	0.006	0.017	-0.074	0.189	0.015	-0.220	-0.013	0.002	-0.782	0.005	-0.271	-0.416	-0.077	-0.488	-0.411	-0.005	0.002	-0.018	0.023	-0.028	-0.201	-0.464	-0.400	0.007	0.000	-0.077	-0.453	0.003	-0.820	-0.012	0.003	-0.001	-0.505	-0.042	-0.160	-0.709	0.001	0.012	-0.432	-0.028	0.000	-0.262
RNU11	-114	1p35.3	-0.035	-0.814	-0.004	-0.493	-0.806	0.006	0.017	-0.074	0.189	0.015	-0.220	-0.013	0.002	-0.782	0.005	-0.271	-0.416	-0.077	-0.488	-0.411	-0.005	0.002	-0.018	0.023	-0.028	-0.201	-0.464	-0.400	0.007	0.000	-0.077	-0.453	0.003	-0.820	-0.012	0.003	-0.001	-0.505	-0.042	-0.160	-0.709	0.001	0.012	-0.432	-0.028	0.000	-0.262
GMEB1	10691	1p35.3	-0.035	-0.814	-0.004	-0.493	-0.806	0.006	0.017	-0.074	0.189	0.015	-0.220	-0.013	0.002	-0.782	0.005	-0.271	-0.416	-0.077	-0.488	-0.411	-0.005	0.002	-0.018	0.023	-0.028	-0.201	-0.464	-0.400	0.007	0.000	-0.077	-0.453	0.003	-0.820	-0.012	0.003	-0.001	-0.505	-0.042	-0.160	-0.709	0.001	0.012	-0.432	-0.028	0.000	-0.262
SCARNA24|ENSG00000252777.1	-115	1p35.3	-0.035	-0.814	-0.004	-0.493	-0.806	0.006	0.017	-0.074	0.189	0.015	-0.220	-0.013	0.002	-0.782	0.005	-0.271	-0.416	-0.077	-0.488	-0.411	-0.005	0.002	-0.018	0.023	-0.028	-0.201	-0.464	-0.400	0.007	0.000	-0.077	-0.453	0.003	-0.820	-0.012	0.003	-0.001	-0.505	-0.042	-0.160	-0.709	0.001	0.012	-0.432	-0.028	0.000	-0.262
YTHDF2	51441	1p35.3	-0.035	-0.814	-0.004	-0.493	-0.806	0.006	0.017	-0.074	0.189	0.015	-0.220	-0.013	0.002	-0.782	0.005	-0.271	-0.416	-0.077	-0.488	-0.411	-0.005	0.002	-0.018	0.023	-0.028	-0.201	-0.464	-0.400	0.007	0.000	-0.077	-0.453	0.003	-0.820	-0.012	0.003	-0.001	-0.505	-0.042	-0.160	-0.709	0.001	0.012	-0.432	-0.028	0.000	-0.262
OPRD1	4985	1p35.3	-0.035	-0.814	-0.004	-0.493	-0.806	0.006	0.017	-0.074	0.189	0.015	-0.220	-0.013	0.002	-0.782	0.005	-0.271	-0.416	-0.077	-0.488	-0.411	-0.005	0.002	-0.018	0.023	-0.028	-0.201	-0.464	-0.400	0.007	0.000	-0.077	-0.453	0.003	-0.820	-0.012	0.003	-0.001	-0.505	-0.042	-0.160	-0.709	0.001	0.012	-0.432	-0.028	0.000	-0.262
EPB41	2035	1p35.3	-0.035	-0.814	-0.004	-0.493	-0.806	0.006	0.017	-0.074	0.189	0.015	-0.220	-0.013	0.002	-0.782	0.005	-0.271	-0.416	-0.077	-0.488	-0.411	-0.005	0.002	-0.018	0.023	-0.028	-0.201	-0.464	-0.400	0.007	0.000	-0.077	-0.453	0.003	-0.820	-0.012	0.003	-0.001	-0.505	-0.042	-0.160	-0.709	0.001	0.012	-0.432	-0.028	0.000	-0.262
TMEM200B	399474	1p35.3	-0.035	-0.814	-0.004	-0.493	-0.806	0.006	0.017	-0.074	0.189	0.015	-0.220	-0.013	0.002	-0.782	0.005	-0.271	-0.416	-0.077	0.010	-0.411	-0.005	0.002	-0.018	0.023	-0.028	-0.201	-0.464	-0.400	0.007	0.000	-0.077	-0.453	0.003	-0.820	-0.012	0.003	-0.001	-0.505	-0.042	-0.160	-0.709	0.001	0.012	-0.432	-0.028	0.000	-0.262
SRSF4	6429	1p35.3	-0.035	-0.814	-0.004	-0.493	-0.806	0.006	0.017	-0.074	0.189	0.015	-0.220	-0.013	0.002	-0.782	0.005	-0.271	-0.416	-0.077	0.010	-0.411	-0.005	0.002	-0.018	0.023	-0.028	-0.201	-0.464	-0.400	0.007	0.000	-0.077	-0.453	0.003	-0.820	-0.012	0.003	-0.001	-0.505	-0.042	-0.160	-0.709	0.001	0.012	-0.432	-0.028	0.000	-0.262
MECR	51102	1p35.3	-0.035	-0.814	-0.004	-0.493	-0.806	0.006	0.017	-0.074	0.189	0.015	-0.220	-0.013	0.002	-0.782	0.005	-0.271	-0.416	-0.077	0.010	-0.411	-0.005	0.002	-0.018	0.023	-0.028	-0.201	-0.464	-0.400	0.007	0.000	-0.077	-0.453	0.003	-0.820	-0.012	0.003	-0.001	-0.505	-0.042	-0.160	-0.709	0.001	0.012	-0.432	-0.028	0.000	-0.262
PTPRU	10076	1p35.3	-0.035	-0.814	-0.004	-0.493	-0.806	0.006	0.017	-0.074	0.189	0.015	-0.220	-0.013	0.002	-0.782	0.005	-0.271	-0.416	-0.077	0.010	-0.411	-0.005	0.002	-0.018	0.023	-0.028	-0.201	-0.464	-0.400	0.007	0.000	-0.077	-0.453	0.003	-0.820	-0.012	0.003	-0.001	-0.505	-0.042	-0.160	-0.709	0.001	0.012	-0.432	-0.028	0.000	-0.262
LAPTM5	7805	1p35.2	-0.035	-0.814	-0.004	-0.493	-0.806	0.006	0.017	-0.074	0.189	0.015	-0.220	-0.013	0.002	-0.782	0.005	-0.271	-0.416	-0.077	0.010	-0.411	-0.005	0.002	-0.018	0.023	-0.028	-0.201	-0.464	-0.400	0.007	0.000	-0.064	-0.453	0.003	-0.820	-0.012	0.003	-0.001	-0.505	-0.042	-0.160	-0.709	0.001	0.012	-0.432	-0.028	0.000	-0.262
MATN1	4146	1p35.2	-0.035	-0.814	-0.004	-0.493	-0.806	0.006	0.017	-0.074	0.189	0.015	-0.220	-0.013	0.002	-0.782	0.005	-0.271	-0.416	-0.077	0.010	-0.411	-0.005	0.002	-0.018	0.023	-0.028	-0.201	-0.464	-0.400	0.007	0.000	-0.064	-0.453	0.003	-0.820	-0.012	0.003	-0.001	-0.505	-0.042	-0.160	-0.709	0.001	0.012	-0.432	-0.028	0.000	-0.262
MIR4420	-116	1p35.2	-0.035	-0.814	-0.004	-0.493	-0.806	0.006	0.017	-0.074	0.189	0.015	-0.220	-0.013	0.002	-0.782	0.005	-0.271	-0.416	-0.077	0.010	-0.411	-0.005	0.002	-0.018	0.023	-0.028	-0.201	-0.464	-0.400	0.007	0.000	-0.064	-0.453	0.003	-0.820	-0.012	0.003	-0.001	-0.505	-0.042	-0.160	-0.709	0.001	0.012	-0.432	-0.028	0.000	-0.262
RN7SKP91	-117	1p35.2	-0.035	-0.814	-0.004	-0.493	-0.806	0.006	0.017	-0.074	0.189	0.015	-0.220	-0.013	0.002	-0.782	0.005	-0.271	-0.416	-0.077	0.010	-0.411	-0.005	0.002	-0.018	0.023	-0.028	-0.201	-0.464	-0.400	0.007	0.000	-0.064	-0.453	0.003	-0.820	-0.012	0.003	-0.001	-0.505	-0.042	-0.160	-0.709	0.001	0.012	-0.432	-0.028	0.000	-0.262
SDC3	-118	1p35.2	-0.035	-0.814	-0.004	-0.493	-0.806	0.006	0.017	-0.074	0.189	0.015	-0.220	-0.013	0.002	-0.782	0.005	-0.271	-0.416	-0.077	0.010	-0.411	-0.005	0.002	-0.018	0.023	-0.028	-0.201	-0.464	-0.400	0.007	0.000	-0.064	-0.453	0.003	-0.820	-0.012	0.003	-0.001	-0.505	-0.042	-0.160	-0.709	0.001	0.012	-0.432	-0.028	0.000	-0.262
PUM1	9698	1p35.2	-0.035	-0.814	-0.004	-0.493	-0.806	0.006	0.017	-0.074	0.189	0.015	-0.220	-0.013	0.002	-0.782	0.005	-0.271	-0.416	-0.077	0.010	-0.411	-0.005	0.002	-0.018	0.023	-0.028	-0.201	-0.464	-0.400	0.007	0.000	-0.064	-0.453	0.003	-0.820	-0.012	0.003	-0.001	-0.505	-0.042	-0.160	-0.709	0.001	0.012	-0.432	-0.028	0.000	-0.262
SNORD103A	-119	1p35.2	-0.035	-0.814	-0.004	-0.493	-0.806	0.006	0.017	-0.074	0.189	0.015	-0.220	-0.013	0.002	-0.782	0.005	-0.271	-0.416	-0.077	0.010	-0.411	-0.005	0.002	-0.018	0.023	-0.028	-0.201	-0.464	-0.400	0.007	0.000	-0.064	-0.453	0.003	-0.820	-0.012	0.003	-0.001	-0.505	-0.042	-0.160	-0.709	0.001	0.012	-0.432	-0.028	0.000	-0.262
SNORD103B	-120	1p35.2	-0.035	-0.814	-0.004	-0.493	-0.806	0.006	0.017	-0.074	0.189	0.015	-0.220	-0.013	0.002	-0.782	0.005	-0.271	-0.416	-0.077	0.010	-0.411	-0.005	0.002	-0.018	0.023	-0.028	-0.201	-0.464	-0.400	0.007	0.000	-0.064	-0.453	0.003	-0.820	-0.012	0.003	-0.001	-0.505	-0.042	-0.160	-0.709	0.001	0.012	-0.432	-0.028	0.000	-0.262
SNORD85	-121	1p35.2	-0.035	-0.814	-0.004	-0.493	-0.806	0.006	0.017	-0.074	0.189	0.015	-0.220	-0.013	0.002	-0.782	0.005	-0.271	-0.416	-0.077	0.010	-0.411	-0.005	0.002	-0.018	0.023	-0.028	-0.201	-0.464	-0.400	0.007	0.000	-0.064	-0.453	0.003	-0.820	-0.012	0.003	-0.001	-0.505	-0.042	-0.160	-0.709	0.001	0.012	-0.432	-0.028	0.000	-0.262
NKAIN1	79570	1p35.2	-0.035	-0.814	-0.004	-0.493	-0.806	0.006	0.017	-0.074	0.189	0.015	-0.220	-0.013	0.002	-0.782	0.005	-0.271	-0.416	-0.077	0.010	-0.411	-0.005	0.002	-0.018	0.023	-0.028	-0.201	-0.464	-0.400	0.007	0.000	-0.064	-0.453	0.003	-0.820	-0.012	0.003	-0.001	-0.505	-0.042	-0.160	-0.709	0.001	0.012	-0.432	-0.028	0.000	-0.635
SNRNP40	9410	1p35.2	-0.035	-0.814	-0.004	-0.493	-0.806	0.006	0.017	-0.074	0.189	0.015	-0.220	-0.013	0.002	-0.782	0.005	-0.271	-0.416	-0.077	0.010	-0.411	-0.005	0.002	-0.018	0.023	-0.028	-0.201	-0.464	-0.400	0.007	0.000	-0.064	-0.453	0.003	-0.820	-0.012	0.003	-0.001	-0.505	-0.042	-0.160	-0.709	0.001	0.012	-0.432	-0.028	0.000	-0.245
ZCCHC17	51538	1p35.2	-0.035	-0.814	-0.004	-0.493	-0.806	0.006	0.017	-0.074	0.189	0.015	-0.220	-0.013	0.002	-0.782	0.005	-0.271	-0.416	-0.077	0.010	-0.411	-0.005	0.002	-0.018	0.023	-0.028	-0.201	-0.464	-0.400	0.007	0.000	-0.064	-0.453	0.003	-0.820	-0.012	0.003	-0.001	-0.505	-0.042	-0.160	-0.709	0.001	0.012	-0.432	-0.028	0.000	-0.245
FABP3	-122	1p35.2	-0.035	-0.814	-0.004	-0.493	-0.806	0.006	0.017	-0.074	0.189	0.015	-0.220	-0.013	0.002	-0.782	0.005	-0.271	-0.416	-0.077	0.010	-0.411	-0.005	0.002	-0.018	0.023	-0.028	-0.201	-0.464	-0.400	0.007	0.000	-0.064	-0.453	0.003	-0.820	-0.012	0.003	-0.001	-0.505	-0.042	-0.160	-0.709	0.001	0.012	-0.432	-0.028	0.000	-0.245
SERINC2	347735	1p35.2	-0.035	-0.814	-0.004	-0.493	-0.806	0.006	0.017	-0.074	0.189	0.015	-0.220	-0.013	0.002	-0.782	0.005	-0.271	-0.416	-0.077	0.010	-0.411	-0.005	0.002	-0.018	0.023	-0.028	-0.201	-0.464	-0.400	0.007	0.000	-0.064	-0.453	0.003	-0.820	-0.012	0.003	-0.001	-0.505	-0.042	-0.160	-0.709	0.001	0.012	-0.432	-0.028	0.000	-0.245
TINAGL1	64129	1p35.2	-0.035	-0.814	-0.004	-0.493	-0.806	0.006	0.017	-0.074	0.189	0.015	-0.220	-0.013	0.002	-0.782	0.005	-0.271	-0.416	-0.077	0.010	-0.411	-0.005	0.002	-0.018	0.023	-0.028	-0.201	-0.464	-0.400	0.007	0.000	-0.064	-0.453	0.003	-0.820	-0.012	0.003	-0.001	-0.505	-0.042	-0.160	-0.709	0.001	0.012	-0.432	-0.028	0.000	-0.245
HCRTR1	3061	1p35.2	-0.035	-0.814	-0.004	-0.493	-0.806	0.006	0.017	-0.074	0.189	0.015	-0.220	-0.013	0.002	-0.782	0.005	-0.271	-0.416	-0.077	0.010	-0.411	-0.005	0.002	-0.018	0.023	-0.028	-0.201	-0.464	-0.400	0.007	0.000	-0.064	-0.453	0.003	-0.820	-0.012	0.003	-0.001	-0.505	-0.042	-0.160	-0.709	0.001	0.012	-0.432	-0.028	0.000	-0.245
PEF1	553115	1p35.2	-0.035	-0.814	-0.004	-0.493	-0.806	0.006	0.017	-0.074	0.189	0.015	-0.220	-0.013	0.002	-0.782	0.005	-0.271	-0.416	-0.077	0.010	-0.411	-0.005	0.002	-0.018	0.023	-0.028	-0.201	-0.464	-0.400	0.007	0.000	-0.064	-0.453	0.003	-0.820	-0.012	0.003	-0.001	-0.505	-0.042	-0.160	-0.709	0.001	0.012	-0.432	-0.028	0.000	-0.245
COL16A1	1307	1p35.2	-0.035	-0.814	-0.004	-0.493	-0.806	0.006	0.017	-0.074	0.189	0.015	-0.220	-0.013	0.002	-0.782	0.005	-0.271	-0.416	-0.077	0.010	-0.411	-0.005	0.002	-0.018	0.023	-0.028	-0.201	-0.464	-0.400	0.007	0.000	-0.064	-0.453	0.003	-0.820	-0.012	0.003	-0.001	-0.505	-0.042	-0.160	-0.709	0.001	0.012	-0.432	-0.028	0.000	-0.245
BAI2	576	1p35.2	-0.035	-0.814	-0.004	-0.493	-0.806	0.006	0.017	-0.074	0.189	0.015	-0.220	-0.013	0.002	-0.782	0.005	-0.271	-0.416	-0.077	0.010	-0.411	-0.005	0.002	-0.018	0.023	-0.028	-0.201	-0.464	-0.400	0.007	0.000	-0.064	-0.453	0.003	-0.820	-0.012	0.003	-0.001	-0.505	-0.042	-0.160	-0.709	0.001	0.012	-0.432	-0.028	0.000	-0.245
MIR4254	-123	1p35.2	-0.035	-0.814	-0.004	-0.493	-0.806	0.006	0.017	-0.074	0.189	0.015	-0.220	-0.013	0.002	-0.782	0.005	-0.271	-0.416	-0.077	0.010	-0.411	-0.005	0.002	-0.018	0.023	-0.028	-0.201	-0.464	-0.400	0.007	0.000	-0.064	-0.453	0.003	-0.820	-0.012	0.003	-0.001	-0.505	-0.042	-0.160	-0.709	0.001	0.012	-0.432	-0.028	0.000	-0.245
SPOCD1	90853	1p35.2	-0.035	-0.814	-0.004	-0.493	-0.806	0.006	0.017	-0.074	0.189	0.015	-0.220	-0.013	0.002	-0.782	0.005	-0.271	-0.416	-0.077	0.010	-0.411	-0.005	0.002	-0.018	0.023	-0.028	-0.201	-0.464	-0.400	0.007	0.000	-0.064	-0.453	0.003	-0.820	-0.012	0.003	-0.001	-0.505	-0.042	-0.160	-0.709	0.001	0.012	-0.432	-0.028	0.000	-0.245
PTP4A2	8073	1p35.2	-0.035	-0.814	-0.004	-0.493	-0.806	0.006	0.017	-0.074	0.189	0.015	-0.220	-0.013	0.002	-0.782	0.005	-0.271	-0.416	-0.077	0.010	-0.411	-0.005	0.002	-0.018	0.023	-0.028	-0.201	-0.464	-0.400	0.007	0.000	-0.064	-0.453	0.003	-0.820	-0.012	0.003	-0.001	-0.505	-0.042	-0.160	-0.709	0.001	0.012	-0.432	-0.028	0.000	-0.245
KHDRBS1	10657	1p35.1	-0.035	-0.814	-0.004	-0.493	-0.806	0.006	0.017	-0.074	0.189	0.015	-0.220	-0.013	0.002	-0.782	0.005	-0.271	-0.416	-0.077	0.010	-0.411	-0.005	0.002	-0.018	0.023	-0.028	-0.201	-0.464	-0.400	0.007	0.000	-0.064	-0.453	0.003	-0.820	-0.012	0.003	-0.001	-0.505	-0.042	-0.160	-0.709	0.001	0.012	-0.432	-0.028	0.000	-0.245
TMEM39B	55116	1p35.1	-0.035	-0.814	-0.004	-0.493	-0.806	0.006	0.017	-0.074	0.189	0.015	-0.220	-0.013	0.002	-0.782	0.005	-0.271	-0.416	-0.077	0.010	-0.411	-0.005	0.002	-0.018	0.023	-0.028	-0.201	-0.464	-0.400	0.007	0.000	-0.064	-0.453	0.003	-0.820	-0.012	0.003	-0.001	-0.505	-0.042	-0.160	-0.709	0.001	0.012	-0.432	-0.028	0.000	-0.245
MIR5585	-124	1p35.1	-0.035	-0.814	-0.004	-0.493	-0.806	0.006	0.017	-0.074	0.189	0.015	-0.220	-0.013	0.002	-0.782	0.005	-0.271	-0.416	-0.077	0.010	-0.411	-0.005	0.002	-0.018	0.023	-0.028	-0.201	-0.464	-0.400	0.007	0.000	-0.064	-0.453	0.003	-0.820	-0.012	0.003	-0.001	-0.505	-0.042	-0.160	-0.709	0.001	0.012	-0.432	-0.028	0.000	-0.245
KPNA6	23633	1p35.1	-0.035	-0.814	-0.004	-0.493	-0.806	0.006	0.017	-0.074	0.189	0.015	-0.220	-0.013	0.002	-0.782	0.005	-0.271	-0.416	-0.077	0.010	-0.411	-0.005	0.002	-0.018	0.023	-0.028	-0.201	-0.464	-0.400	0.007	0.000	-0.064	-0.453	0.003	-0.820	-0.012	0.003	-0.001	-0.505	-0.042	-0.160	-0.709	0.001	0.012	-0.432	-0.028	0.000	-0.245
TXLNA	200081	1p35.1	-0.035	-0.814	-0.004	-0.493	-0.806	0.006	0.017	-0.074	0.189	0.015	-0.220	-0.013	0.002	-0.782	0.005	-0.271	-0.416	-0.077	0.010	-0.411	-0.005	0.002	-0.018	0.023	-0.028	-0.201	-0.464	-0.400	0.007	0.000	-0.064	-0.453	0.003	-0.820	-0.012	0.003	-0.001	-0.505	-0.042	-0.160	-0.709	0.001	0.012	-0.432	-0.028	0.000	-0.245
CCDC28B	79140	1p35.1	-0.035	-0.814	-0.004	-0.493	-0.806	0.006	0.017	-0.074	0.189	0.015	-0.220	-0.013	0.002	-0.782	0.005	-0.271	-0.416	-0.077	0.010	-0.411	-0.005	0.002	-0.018	0.023	-0.028	-0.201	-0.464	-0.400	0.007	0.000	-0.064	-0.453	0.003	-0.820	-0.012	0.003	-0.001	-0.505	-0.042	-0.160	-0.709	0.001	0.012	-0.432	-0.028	0.000	-0.245
IQCC	55721	1p35.1	-0.035	-0.814	-0.004	-0.493	-0.806	0.006	0.017	-0.074	0.189	0.015	-0.220	-0.013	0.002	-0.782	0.005	-0.271	-0.416	-0.077	0.010	-0.411	-0.005	0.002	-0.018	0.023	-0.028	-0.201	-0.464	-0.400	0.007	0.000	-0.064	-0.453	0.003	-0.820	-0.012	0.003	-0.001	-0.505	-0.042	-0.160	-0.709	0.001	0.012	-0.432	-0.028	0.000	-0.245
DCDC2B	149069	1p35.1	-0.035	-0.814	-0.004	-0.493	-0.806	0.006	0.017	-0.074	0.189	0.015	-0.220	-0.013	0.002	-0.782	0.005	-0.271	-0.416	-0.077	0.010	-0.411	-0.005	0.002	-0.018	0.023	-0.028	-0.201	-0.464	-0.400	0.007	0.000	-0.064	-0.453	0.003	-0.820	-0.012	0.003	-0.001	-0.505	-0.042	-0.160	-0.709	0.001	0.012	-0.432	-0.028	0.000	-0.245
TMEM234	56063	1p35.1	-0.035	-0.814	-0.004	-0.493	-0.806	0.006	0.017	-0.074	0.189	0.015	-0.220	-0.013	0.002	-0.782	0.005	-0.271	-0.416	-0.077	0.010	-0.411	-0.005	0.002	-0.018	0.023	-0.028	-0.201	-0.464	-0.400	0.007	0.000	-0.064	-0.453	0.003	-0.820	-0.012	0.003	-0.001	-0.505	-0.042	-0.160	-0.709	0.001	0.012	-0.057	-0.028	0.000	-0.245
EIF3I	8668	1p35.1	-0.035	-0.814	-0.004	-0.493	-0.806	0.006	0.017	-0.074	0.189	0.015	-0.220	-0.013	0.002	-0.782	0.005	-0.271	-0.416	-0.077	0.010	-0.411	-0.005	0.002	-0.018	0.023	-0.028	-0.201	-0.464	-0.400	0.007	0.000	-0.064	-0.453	0.003	-0.820	-0.012	0.003	-0.001	-0.505	-0.042	-0.160	-0.709	0.001	0.012	-0.057	-0.028	0.000	-0.245
MTMR9LP	-125	1p35.1	-0.035	-0.814	-0.004	-0.493	-0.806	0.006	0.017	-0.074	0.189	0.015	-0.220	-0.013	0.002	-0.782	0.005	-0.271	-0.416	-0.077	0.010	-0.411	-0.005	0.002	-0.018	0.023	-0.028	-0.201	-0.464	-0.400	0.007	0.000	-0.064	-0.453	0.003	-0.820	-0.012	0.003	-0.001	-0.505	-0.042	-0.160	-0.709	0.001	0.012	-0.057	-0.028	0.000	-0.245
FAM167B	84734	1p35.1	-0.035	-0.814	-0.004	-0.493	-0.806	0.006	0.017	-0.074	0.189	0.015	-0.220	-0.013	0.002	-0.782	0.005	-0.271	-0.416	-0.077	0.010	-0.411	-0.005	0.002	-0.018	0.023	-0.028	-0.201	-0.464	-0.400	0.007	0.000	-0.064	-0.453	0.003	-0.820	-0.012	0.003	-0.001	-0.505	-0.042	-0.160	-0.709	0.001	0.012	-0.057	-0.028	0.000	-0.245
LCK	3932	1p35.1	-0.035	-0.814	-0.004	-0.493	-0.806	0.006	0.017	-0.074	0.189	0.015	-0.220	-0.013	0.002	-0.782	0.005	-0.271	-0.416	-0.077	0.010	-0.411	-0.005	0.002	-0.018	0.023	-0.028	-0.201	-0.464	-0.400	0.007	0.000	-0.064	-0.453	0.003	-0.820	-0.012	0.003	-0.001	-0.505	-0.042	-0.160	-0.709	0.001	0.012	-0.057	-0.028	0.000	-0.245
HDAC1	3065	1p35.1	-0.035	-0.814	-0.004	-0.493	-0.806	0.006	0.017	-0.074	0.189	0.015	-0.220	-0.013	0.002	-0.782	0.005	-0.271	-0.416	-0.077	0.010	-0.411	-0.005	0.002	-0.018	0.023	-0.028	-0.201	-0.464	-0.400	0.007	0.000	-0.064	-0.453	0.003	-0.820	-0.012	0.003	-0.001	-0.505	-0.042	-0.160	-0.709	0.001	0.012	-0.057	-0.028	0.000	-0.245
MARCKSL1	65108	1p35.1	-0.035	-0.814	-0.004	-0.493	-0.806	0.006	0.017	-0.074	0.189	0.015	-0.220	-0.013	0.002	-0.782	0.005	-0.271	-0.416	-0.077	0.010	-0.411	-0.005	0.002	-0.018	0.023	-0.028	-0.201	-0.464	-0.400	0.007	0.000	-0.064	-0.453	0.003	-0.820	-0.012	0.003	-0.001	-0.505	-0.042	-0.160	-0.709	0.001	0.012	-0.057	-0.028	0.000	-0.245
TSSK3	81629	1p35.1	-0.035	-0.814	-0.004	-0.493	-0.806	0.006	0.017	-0.074	0.189	0.015	-0.220	-0.013	0.002	-0.782	0.005	-0.271	-0.416	-0.077	0.010	-0.411	-0.005	0.002	-0.018	0.023	-0.028	-0.201	-0.464	-0.400	0.007	0.000	-0.064	-0.453	0.003	-0.820	-0.012	0.003	-0.001	-0.505	-0.042	-0.160	-0.709	0.001	0.012	-0.057	-0.028	0.000	-0.245
BSDC1	55108	1p35.1	-0.035	-0.814	-0.004	-0.493	-0.806	0.006	0.017	-0.074	0.189	0.015	-0.220	-0.013	0.002	-0.782	0.005	-0.271	-0.416	-0.077	0.010	-0.411	-0.005	0.002	-0.018	0.023	-0.028	-0.201	-0.464	-0.400	0.007	0.000	-0.064	-0.453	0.003	-0.820	-0.012	0.003	-0.001	-0.505	-0.042	-0.160	-0.709	0.001	0.012	-0.057	-0.028	0.000	-0.245
FAM229A	100128071	1p35.1	-0.035	-0.814	-0.004	-0.493	-0.806	0.006	0.017	-0.074	0.189	0.015	-0.220	-0.013	0.002	-0.782	0.005	-0.271	-0.416	-0.077	0.010	-0.411	-0.005	0.002	-0.018	0.023	-0.028	-0.201	-0.464	-0.400	0.007	0.000	-0.064	-0.453	0.003	-0.820	-0.012	0.003	-0.001	-0.505	-0.042	-0.160	-0.709	0.001	0.012	-0.057	-0.028	0.000	-0.245
RN7SL122P	-126	1p35.1	-0.035	-0.814	-0.004	-0.493	-0.806	0.006	0.017	-0.074	0.189	0.015	-0.220	-0.013	0.002	-0.782	0.005	-0.271	-0.416	-0.077	0.010	-0.411	-0.005	0.002	-0.018	0.023	-0.028	-0.201	-0.464	-0.400	0.007	0.000	-0.064	-0.453	0.003	-0.820	-0.012	0.003	-0.001	-0.505	-0.042	-0.160	-0.709	0.001	0.012	-0.057	-0.028	0.000	-0.245
ZBTB8B	-127	1p35.1	-0.035	-0.814	-0.004	-0.493	-0.806	0.006	0.017	-0.074	0.189	0.015	-0.220	-0.013	0.002	-0.782	0.005	-0.271	-0.416	-0.077	0.010	-0.411	-0.005	0.002	-0.018	0.023	-0.028	-0.201	-0.464	-0.400	0.007	0.000	-0.064	-0.453	0.003	-0.820	-0.012	0.003	-0.001	-0.505	-0.042	-0.160	-0.709	0.001	0.012	-0.057	-0.028	0.000	-0.245
ZBTB8A	653121	1p35.1	-0.035	-0.814	-0.004	-0.493	-0.806	0.006	0.017	-0.074	0.189	0.015	-0.220	-0.013	0.002	-0.782	0.005	-0.271	-0.416	-0.077	0.010	-0.411	-0.005	0.002	-0.018	0.023	-0.028	-0.201	-0.464	-0.400	0.007	0.000	-0.064	-0.453	0.003	-0.820	-0.012	0.003	-0.001	-0.505	-0.042	-0.160	-0.709	0.001	0.012	-0.057	-0.028	0.000	-0.245
ZBTB8OS	-128	1p35.1	-0.035	-0.814	-0.004	-0.493	-0.806	0.006	0.017	-0.074	0.189	0.015	-0.220	-0.013	0.002	-0.782	0.005	-0.271	-0.416	-0.077	0.010	-0.411	-0.005	0.002	-0.018	0.023	-0.028	-0.201	-0.464	-0.400	0.007	0.000	-0.064	-0.453	0.003	-0.820	-0.012	0.003	-0.001	-0.505	-0.042	-0.160	-0.709	0.001	0.012	-0.057	-0.028	0.000	-0.245
RBBP4	5928	1p35.1	-0.035	-0.814	-0.004	-0.493	-0.806	0.006	0.017	-0.074	0.189	0.015	-0.220	-0.013	0.002	-0.782	0.005	-0.271	-0.416	-0.077	0.010	-0.411	-0.005	0.002	-0.018	0.023	-0.028	-0.201	-0.464	-0.400	0.007	0.000	-0.064	-0.453	0.003	-0.820	-0.012	0.003	-0.001	-0.505	-0.042	-0.160	-0.709	0.001	0.012	-0.057	-0.028	0.000	-0.245
SYNC	81493	1p35.1	-0.035	-0.814	-0.004	-0.493	-0.806	0.006	0.017	-0.074	0.189	0.015	-0.220	-0.013	0.002	-0.782	0.005	-0.271	-0.416	-0.077	0.010	-0.411	-0.005	0.002	-0.018	0.023	-0.028	-0.201	-0.464	-0.400	0.007	0.000	-0.064	-0.453	0.003	-0.820	-0.012	0.003	-0.001	-0.505	-0.042	-0.160	-0.709	0.001	0.012	-0.057	-0.028	0.000	-0.245
KIAA1522	57648	1p35.1	-0.035	-0.814	-0.004	-0.493	-0.806	0.006	0.017	-0.074	0.189	0.015	-0.220	-0.013	0.002	-0.782	0.005	0.152	-0.416	-0.077	0.010	-0.411	-0.005	0.002	-0.018	0.023	-0.028	-0.201	-0.464	-0.400	0.007	0.000	-0.064	-0.453	0.003	-0.820	-0.012	0.003	-0.001	-0.505	-0.042	-0.160	-0.709	0.001	0.012	-0.057	-0.028	0.000	-0.245
YARS	8565	1p35.1	-0.035	-0.814	-0.004	-0.493	-0.806	0.006	0.017	-0.074	0.189	0.015	-0.220	-0.013	0.002	-0.782	0.005	0.152	-0.416	-0.077	0.010	-0.411	-0.005	0.002	-0.018	0.023	-0.028	-0.201	-0.464	-0.400	0.007	0.000	-0.064	-0.453	0.003	-0.820	-0.012	0.003	-0.001	-0.505	-0.042	-0.160	-0.709	0.001	0.012	-0.057	-0.028	0.000	-0.245
S100PBP	64766	1p35.1	-0.035	-0.814	-0.004	-0.493	-0.806	0.006	0.017	-0.074	0.189	0.015	-0.220	-0.013	0.002	-0.782	0.005	0.152	-0.416	-0.077	0.010	-0.411	-0.005	0.002	-0.018	0.023	-0.028	-0.201	-0.464	-0.400	0.007	0.000	-0.064	-0.453	0.003	-0.820	-0.012	0.003	-0.001	-0.505	-0.042	-0.160	-0.709	0.001	0.012	-0.057	-0.028	0.000	-0.245
FNDC5	252995	1p35.1	-0.035	-0.814	-0.004	-0.493	-0.806	0.006	0.017	-0.074	0.189	0.015	-0.220	-0.013	0.002	-0.782	0.005	0.152	-0.416	-0.077	0.010	-0.411	-0.005	0.002	-0.018	0.023	-0.028	-0.201	-0.464	-0.400	0.007	0.000	-0.064	-0.453	0.003	-0.820	-0.012	0.003	-0.001	-0.505	-0.042	-0.160	-0.709	0.001	0.012	-0.057	-0.028	0.000	-0.245
HPCA	3208	1p35.1	-0.035	-0.814	-0.004	-0.493	-0.806	0.006	0.017	-0.074	0.189	0.015	-0.220	-0.013	0.002	-0.782	0.005	0.152	-0.416	-0.077	0.010	-0.411	-0.005	0.002	-0.018	0.023	-0.028	-0.201	-0.464	-0.400	0.007	0.000	-0.064	-0.453	0.003	-0.820	-0.012	0.003	-0.001	-0.505	-0.042	-0.160	-0.709	0.001	0.012	-0.057	-0.028	0.000	-0.245
TMEM54	113452	1p35.1	-0.035	-0.814	-0.004	-0.493	-0.806	0.006	0.017	-0.074	0.189	0.015	-0.220	-0.013	0.002	-0.782	0.005	0.152	-0.416	-0.077	0.010	-0.411	-0.005	0.002	-0.018	0.023	-0.028	-0.201	-0.464	-0.400	0.007	0.000	-0.064	-0.453	0.003	-0.820	-0.012	0.003	-0.001	-0.505	-0.042	-0.160	-0.709	0.001	0.012	-0.057	-0.028	0.000	-0.245
RNF19B	127544	1p35.1	-0.035	-0.814	-0.004	-0.493	-0.806	0.006	0.017	-0.074	0.189	0.015	-0.220	-0.013	0.002	-0.782	0.005	0.152	-0.416	-0.077	0.010	-0.411	-0.005	0.002	-0.018	0.023	-0.028	-0.201	-0.464	-0.400	0.007	0.000	-0.064	-0.453	0.003	-0.820	-0.012	0.003	-0.001	-0.505	-0.042	-0.160	-0.709	0.001	0.012	-0.057	-0.028	0.000	-0.245
FKSG48	-129	1p35.1	-0.035	-0.814	-0.004	-0.493	-0.806	0.006	0.017	-0.074	0.189	0.015	-0.220	-0.013	0.002	-0.782	0.005	0.152	-0.416	-0.077	0.010	-0.411	-0.005	0.002	-0.018	0.023	-0.028	-0.201	-0.464	-0.400	0.007	0.000	-0.064	-0.453	0.003	-0.820	-0.012	0.003	-0.001	-0.505	-0.042	-0.160	-0.709	0.001	0.012	-0.057	-0.028	0.000	-0.245
AK2	204	1p35.1	-0.035	-0.814	-0.004	-0.493	-0.806	0.006	0.017	-0.074	0.189	0.015	-0.220	-0.013	0.002	-0.782	0.005	0.152	-0.416	-0.077	0.010	-0.411	-0.005	0.002	-0.018	0.023	-0.028	-0.201	-0.464	-0.400	0.007	0.000	-0.064	-0.453	0.003	-0.820	-0.012	0.003	-0.001	-0.505	-0.042	-0.160	-0.709	0.001	0.012	-0.057	-0.028	0.000	-0.245
ADC	113451	1p35.1	-0.035	-0.814	-0.004	-0.493	-0.806	0.006	0.017	-0.074	0.189	0.015	-0.220	-0.013	0.002	-0.782	0.005	0.152	-0.416	-0.077	0.010	-0.411	-0.005	0.002	-0.018	0.023	-0.028	-0.201	-0.464	-0.400	0.007	0.000	-0.064	-0.453	0.003	-0.820	-0.012	0.003	-0.001	-0.505	-0.042	-0.160	-0.709	0.001	0.012	-0.057	-0.028	0.000	-0.245
TRIM62	55223	1p35.1	-0.035	-0.814	-0.004	-0.493	-0.806	0.006	0.017	-0.074	0.189	0.015	-0.220	-0.013	0.002	-0.782	0.005	0.152	-0.416	-0.077	0.010	-0.411	-0.005	0.002	-0.018	0.023	-0.028	-0.201	-0.464	-0.400	0.007	0.000	-0.064	-0.453	0.003	-0.820	-0.012	0.003	-0.001	-0.505	-0.042	-0.160	-0.709	0.001	0.012	-0.057	-0.028	0.000	-0.245
ZNF362	149076	1p35.1	-0.035	-0.814	-0.004	-0.493	-0.806	0.006	0.017	-0.074	0.189	0.015	-0.220	-0.013	0.002	-0.782	0.005	0.152	-0.416	-0.077	0.010	-0.411	-0.005	0.002	-0.018	0.023	-0.028	-0.201	-0.464	-0.400	0.007	0.000	-0.064	-0.453	0.003	-0.820	-0.012	0.003	-0.001	-0.505	-0.042	-0.160	-0.709	0.001	0.012	-0.057	-0.028	0.000	-0.245
A3GALT2	127550	1p35.1	-0.035	-0.814	-0.004	-0.493	-0.806	0.006	0.017	-0.074	0.189	0.015	-0.220	-0.013	0.002	-0.782	0.005	0.152	-0.416	-0.077	0.010	-0.411	-0.005	0.002	-0.018	0.023	-0.028	-0.201	-0.464	-0.400	0.007	0.000	-0.064	-0.453	0.003	-0.820	-0.012	0.003	-0.001	-0.505	-0.042	-0.160	-0.709	0.001	0.012	-0.057	-0.028	0.000	-0.245
PHC2	1912	1p35.1	-0.035	-0.814	-0.004	-0.493	-0.806	0.006	0.017	-0.074	0.189	0.015	-0.220	-0.013	0.002	-0.782	0.005	0.152	-0.416	-0.077	0.010	-0.411	-0.005	0.002	-0.018	0.023	-0.028	-0.201	-0.464	-0.400	0.007	0.000	-0.064	-0.453	0.003	-0.820	-0.012	0.003	-0.001	-0.505	-0.042	-0.160	-0.709	0.001	0.012	-0.057	-0.028	0.000	-0.245
MIR3605	-130	1p35.1	-0.035	-0.814	-0.004	-0.493	-0.806	0.006	0.017	-0.074	0.189	0.015	-0.220	-0.013	0.002	-0.782	0.005	0.152	-0.416	-0.077	0.010	-0.411	-0.005	0.002	-0.018	0.023	-0.028	-0.201	-0.464	-0.400	0.007	0.000	-0.064	-0.453	0.003	-0.820	-0.012	0.003	-0.001	-0.505	-0.042	-0.160	-0.709	0.001	0.012	-0.057	-0.028	0.000	-0.245
RN7SKP16	-131	1p35.1	-0.035	-0.814	-0.004	-0.493	-0.806	0.006	0.017	-0.074	0.189	0.015	-0.220	-0.013	0.002	-0.782	0.005	0.152	-0.416	-0.077	0.010	-0.411	-0.005	0.002	-0.018	0.023	-0.028	-0.201	-0.464	-0.400	0.007	0.000	-0.064	-0.453	0.003	-0.820	-0.012	0.003	-0.001	-0.505	-0.042	-0.160	-0.709	0.001	0.012	-0.057	-0.028	0.000	-0.245
ZSCAN20	7579	1p35.1	-0.035	-0.814	-0.004	-0.493	-0.806	0.006	0.017	-0.074	0.189	0.015	-0.220	-0.013	0.002	-0.782	0.005	0.152	-0.416	-0.077	0.010	-0.411	-0.005	0.002	-0.018	0.023	-0.028	-0.201	-0.464	-0.400	0.007	0.000	-0.064	-0.453	0.003	-0.820	-0.012	0.003	-0.001	-0.505	-0.042	-0.160	-0.709	0.001	0.012	-0.057	-0.028	0.000	-0.245
CSMD2	114784	1p35.1	-0.035	-0.814	-0.004	-0.493	-0.806	0.006	0.017	-0.074	0.189	0.015	-0.220	-0.013	0.002	-0.782	0.005	0.152	-0.416	-0.077	0.010	-0.411	-0.005	0.002	-0.018	0.023	-0.028	-0.201	-0.464	-0.400	0.007	0.000	-0.064	-0.453	0.003	-0.820	-0.012	0.003	-0.001	-0.505	-0.042	-0.160	-0.709	0.001	0.012	-0.057	-0.028	0.000	-0.245
HMGB4	127540	1p35.1	-0.035	-0.814	-0.004	-0.493	-0.806	0.006	0.017	-0.074	0.189	0.015	-0.220	-0.013	0.002	-0.782	0.005	0.152	-0.416	-0.077	0.010	-0.411	-0.005	0.002	-0.018	0.023	-0.028	-0.201	-0.464	-0.400	0.007	0.000	-0.064	-0.453	0.003	-0.820	-0.012	0.003	-0.001	-0.505	-0.042	-0.160	-0.709	0.001	0.012	-0.057	-0.028	0.000	-0.245
RNA5SP42	-132	1p35.1	-0.035	-0.814	-0.004	-0.493	-0.806	0.006	0.017	-0.074	0.189	0.015	-0.220	-0.013	0.002	-0.782	0.005	0.152	-0.416	-0.077	0.010	-0.411	-0.005	0.002	-0.018	0.023	-0.028	-0.201	-0.464	-0.400	0.007	0.000	-0.064	-0.453	0.003	-0.820	-0.012	0.003	-0.001	-0.505	-0.042	-0.160	-0.709	0.001	0.012	-0.057	-0.028	0.000	-0.245
C1orf94	84970	1p34.3	-0.035	-0.814	-0.004	-0.493	-0.806	0.006	0.017	-0.074	0.189	0.015	-0.220	-0.013	0.002	-0.782	0.005	0.152	-0.416	-0.077	0.010	-0.411	-0.005	0.002	-0.018	0.023	-0.028	-0.201	-0.464	-0.400	0.007	0.000	-0.064	-0.453	0.003	-0.820	-0.012	0.003	-0.001	-0.505	-0.042	-0.160	-0.709	0.001	0.012	-0.057	-0.028	0.000	-0.245
MIR552	693137	1p34.3	-0.035	-0.814	-0.004	-0.493	-0.806	0.006	0.017	-0.074	0.189	0.015	-0.220	-0.013	0.002	0.033	0.005	0.152	-0.416	-0.077	0.010	-0.411	-0.005	0.002	-0.018	0.023	-0.028	-0.201	-0.464	-0.400	0.007	0.000	-0.064	-0.453	0.003	-0.820	-0.012	0.003	-0.001	-0.505	-0.042	-0.160	-0.709	0.001	0.012	-0.057	-0.028	0.000	-0.245
SMIM12	-133	1p34.3	-0.035	-0.814	-0.004	-0.493	-0.806	0.006	0.017	-0.074	0.189	0.015	-0.220	-0.013	0.002	0.033	0.005	0.152	-0.416	-0.077	0.010	-0.411	-0.005	0.002	-0.018	0.023	-0.028	-0.201	-0.464	-0.400	0.007	0.000	-0.064	-0.453	0.003	-0.820	-0.012	0.003	-0.001	-0.505	-0.042	-0.160	-0.709	0.001	0.012	-0.057	-0.028	0.000	-0.245
GJB5	2709	1p34.3	-0.035	-0.814	-0.004	-0.493	-0.806	0.006	0.017	-0.074	0.189	0.015	-0.220	-0.013	0.002	0.033	0.005	0.152	-0.416	-0.077	0.010	-0.411	-0.005	0.002	-0.018	0.023	-0.028	-0.201	-0.464	-0.400	0.007	0.000	-0.064	-0.453	0.003	-0.820	-0.012	0.003	-0.001	-0.505	-0.042	-0.160	-0.709	0.001	0.012	-0.057	-0.028	0.000	-0.245
GJB4	127534	1p34.3	-0.035	-0.814	-0.004	-0.493	-0.806	0.006	0.017	-0.074	0.189	0.015	-0.220	-0.013	0.002	0.033	0.005	0.152	-0.416	-0.077	0.010	-0.411	-0.005	0.002	-0.018	0.023	-0.028	-0.201	-0.464	-0.400	0.007	0.000	-0.064	-0.453	0.003	-0.820	-0.012	0.003	-0.001	-0.505	-0.042	-0.160	-0.709	0.001	0.012	-0.057	-0.028	0.000	-0.245
GJB3	2707	1p34.3	-0.035	-0.814	-0.004	-0.493	-0.806	0.006	0.017	-0.074	0.189	0.015	-0.220	-0.013	0.002	0.033	0.005	0.152	-0.416	-0.077	0.010	-0.411	-0.005	0.002	-0.018	0.023	-0.028	-0.201	-0.464	-0.400	0.007	0.000	-0.064	-0.453	0.003	-0.820	-0.012	0.003	-0.001	-0.505	-0.042	-0.160	-0.709	0.001	0.012	-0.057	-0.028	0.000	-0.245
GJA4	2701	1p34.3	-0.035	-0.814	-0.004	-0.493	-0.806	0.006	0.017	-0.074	0.189	0.015	-0.220	-0.013	0.002	0.033	0.005	0.152	-0.416	-0.077	0.010	-0.411	-0.005	0.002	-0.018	0.023	-0.028	-0.201	-0.464	-0.400	0.007	0.000	-0.064	-0.453	0.003	-0.820	-0.012	0.003	-0.001	-0.505	-0.042	-0.160	-0.709	0.001	0.012	-0.057	-0.028	0.000	-0.245
DLGAP3	58512	1p34.3	-0.035	-0.814	-0.004	-0.493	-0.806	0.006	0.017	-0.074	0.189	0.015	-0.220	-0.013	0.002	0.033	0.005	0.152	-0.416	-0.077	0.010	-0.411	-0.005	0.002	-0.018	0.023	-0.028	-0.201	-0.464	-0.400	0.007	0.000	-0.064	-0.453	0.003	-0.820	-0.012	0.003	-0.001	-0.505	-0.042	-0.160	-0.709	0.001	0.012	-0.057	-0.028	0.000	-0.245
SNORD112|ENSG00000252728.1	-134	1p34.3	-0.035	-0.814	-0.004	-0.493	-0.806	0.006	0.017	-0.074	0.189	0.015	-0.220	-0.013	0.002	0.033	0.005	0.152	-0.416	-0.077	0.010	-0.411	-0.005	0.002	-0.018	0.023	-0.028	-0.201	-0.464	-0.400	0.007	0.000	-0.064	-0.453	0.003	-0.820	-0.012	0.003	-0.001	-0.505	-0.042	-0.160	-0.709	0.001	0.012	-0.057	-0.028	0.000	-0.245
ZMYM6NB	100506144	1p34.3	-0.035	-0.814	-0.004	-0.493	-0.806	0.006	0.017	-0.074	0.189	0.015	-0.220	-0.013	0.002	0.033	0.005	0.152	-0.416	-0.077	0.010	-0.411	-0.005	0.002	-0.018	0.023	-0.028	-0.201	-0.464	-0.400	0.007	0.000	-0.064	-0.453	0.003	-0.820	-0.012	0.003	-0.001	-0.505	-0.042	-0.160	-0.709	0.001	0.012	-0.057	-0.028	0.000	-0.245
ZMYM6	-135	1p34.3	-0.035	-0.814	-0.004	-0.493	-0.806	0.006	0.017	-0.074	0.189	0.015	-0.220	-0.013	0.002	0.033	0.005	0.152	-0.416	-0.077	0.010	-0.411	-0.005	0.002	-0.018	0.023	-0.028	-0.201	-0.464	-0.400	0.007	0.000	-0.064	-0.453	0.003	-0.820	-0.012	0.003	-0.001	-0.505	-0.042	-0.160	-0.709	0.001	0.012	-0.057	-0.028	0.000	-0.245
ZMYM1	79830	1p34.3	-0.035	-0.814	-0.004	-0.493	-0.806	0.006	0.017	-0.074	0.189	0.015	-0.220	-0.013	0.002	0.033	0.005	0.152	-0.416	-0.077	0.010	-0.411	-0.005	0.002	-0.018	0.023	-0.028	-0.201	-0.464	-0.400	0.007	0.000	-0.064	-0.453	0.003	-0.820	-0.012	0.003	-0.001	-0.505	-0.042	-0.160	-0.709	0.001	0.012	-0.057	-0.028	0.000	-0.245
SFPQ	6421	1p34.3	-0.035	-0.814	-0.004	-0.493	-0.806	0.006	0.017	-0.074	0.189	0.015	-0.220	-0.013	0.002	0.033	0.005	0.152	-0.416	-0.077	0.010	-0.411	-0.005	0.002	-0.018	0.023	-0.028	-0.201	-0.464	-0.400	0.007	0.000	-0.064	-0.453	0.003	-0.820	-0.012	0.003	-0.001	-0.505	-0.042	-0.160	-0.709	0.001	0.012	-0.057	-0.028	0.000	-0.245
RN7SL136P	-136	1p34.3	-0.035	-0.814	-0.004	-0.493	-0.806	0.006	0.017	-0.074	0.189	0.015	-0.220	-0.013	0.002	0.033	0.005	0.152	-0.416	-0.077	0.010	-0.411	-0.005	0.002	-0.018	0.023	-0.028	-0.201	-0.464	-0.400	0.007	0.000	-0.064	-0.453	0.003	-0.820	-0.012	0.003	-0.001	-0.505	-0.042	-0.160	-0.709	0.001	0.012	-0.057	-0.028	0.000	-0.245
ZMYM4	9202	1p34.3	-0.035	-0.814	-0.004	-0.493	-0.806	0.006	0.017	-0.074	0.189	0.015	-0.220	-0.013	0.002	0.033	0.005	0.152	-0.416	-0.077	0.010	-0.411	-0.005	0.002	-0.018	0.023	-0.028	-0.201	-0.464	-0.400	0.007	0.000	-0.064	-0.453	0.003	-0.820	-0.012	0.003	-0.001	-0.505	-0.042	-0.160	-0.709	0.001	0.012	-0.057	-0.028	0.000	-0.245
RN7SL503P	-137	1p34.3	-0.035	-0.814	-0.004	-0.493	-0.806	0.006	0.017	-0.074	0.189	0.015	-0.220	-0.013	0.002	0.033	0.005	0.152	-0.416	-0.077	0.010	-0.411	-0.005	0.002	-0.018	0.023	-0.028	-0.201	-0.464	-0.400	0.007	0.000	-0.064	-0.453	0.003	-0.820	-0.012	0.003	-0.001	-0.505	-0.042	-0.160	-0.709	0.001	0.012	-0.057	-0.028	0.000	-0.245
SNORA62|ENSG00000201542.1	-138	1p34.3	-0.035	-0.814	-0.004	-0.493	-0.806	0.006	0.017	-0.074	0.189	0.015	-0.220	-0.013	0.002	0.033	0.005	0.152	-0.416	-0.077	0.010	-0.411	-0.005	0.002	-0.018	0.023	-0.028	-0.201	-0.464	-0.400	0.007	0.000	-0.064	-0.453	0.003	-0.820	-0.012	0.003	-0.001	-0.505	-0.042	-0.160	-0.709	0.001	0.012	-0.057	-0.028	0.000	-0.245
RNY5P1	-139	1p34.3	-0.035	-0.814	-0.004	-0.493	-0.806	0.006	0.017	-0.074	0.189	0.015	-0.220	-0.013	0.002	0.033	0.005	0.152	-0.416	-0.077	0.010	-0.411	-0.005	0.002	-0.018	0.023	-0.028	-0.201	-0.464	-0.400	0.007	0.000	-0.064	-0.453	0.003	-0.820	-0.012	0.003	-0.001	-0.505	-0.042	-0.160	-0.709	0.001	0.012	-0.057	-0.028	0.000	-0.245
KIAA0319L	79932	1p34.3	-0.035	-0.814	-0.004	-0.493	-0.806	0.006	0.017	-0.074	0.189	0.015	-0.220	-0.013	0.002	0.033	0.005	0.152	-0.416	-0.077	0.010	-0.411	-0.005	0.002	-0.018	0.023	-0.028	-0.201	-0.464	-0.400	0.007	0.000	-0.064	-0.453	0.003	-0.820	-0.012	0.003	-0.001	-0.505	-0.042	-0.160	-0.709	0.001	0.012	-0.057	-0.028	0.000	-0.245
NCDN	23154	1p34.3	-0.035	-0.814	-0.004	-0.493	-0.806	0.006	0.017	-0.074	0.189	0.015	-0.220	-0.013	0.002	0.033	0.005	0.152	-0.416	-0.077	0.010	-0.411	-0.005	0.002	-0.018	0.023	-0.028	-0.201	-0.464	-0.400	0.007	0.000	-0.064	-0.453	0.003	-0.820	-0.012	0.003	-0.001	-0.505	-0.042	-0.160	-0.709	0.001	0.012	-0.057	-0.028	0.000	-0.245
TFAP2E	339488	1p34.3	-0.035	-0.814	-0.004	-0.493	-0.806	0.006	0.017	-0.074	0.189	0.015	-0.220	-0.013	0.002	0.033	0.005	0.152	-0.416	-0.077	0.010	-0.411	-0.005	0.002	-0.018	0.023	-0.028	-0.201	-0.464	-0.400	0.007	0.000	-0.064	-0.453	0.003	-0.820	-0.012	0.003	-0.001	-0.505	-0.042	-0.160	-0.709	0.001	0.012	-0.057	-0.028	0.000	-0.245
PSMB2	-140	1p34.3	-0.035	-0.814	-0.004	-0.493	-0.806	0.006	0.017	-0.074	0.189	0.015	-0.220	-0.013	0.002	0.033	0.005	0.152	-0.416	-0.077	0.010	-0.411	-0.005	0.002	-0.018	0.023	-0.028	-0.201	-0.464	-0.400	0.007	0.000	-0.064	-0.453	0.003	-0.820	-0.012	0.003	-0.001	-0.505	-0.042	-0.160	-0.709	0.001	0.012	-0.057	-0.028	0.000	-0.245
RN7SL281P	-141	1p34.3	-0.035	-0.814	-0.004	-0.493	-0.806	0.006	0.017	-0.074	0.189	0.015	-0.220	-0.013	0.002	0.033	0.005	0.152	-0.416	-0.077	0.010	-0.411	-0.005	0.002	-0.018	0.023	-0.028	-0.201	-0.464	-0.400	0.007	0.000	-0.064	-0.453	0.003	-0.820	-0.012	0.003	-0.001	-0.505	-0.042	-0.160	-0.709	0.001	0.012	-0.057	-0.028	0.000	-0.245
C1orf216	127703	1p34.3	-0.035	-0.814	-0.004	-0.493	-0.806	0.006	0.017	-0.074	0.189	0.015	-0.220	-0.013	0.002	0.033	0.005	0.152	-0.416	-0.077	0.010	-0.411	-0.005	0.002	-0.018	0.023	-0.028	-0.201	-0.464	-0.400	0.007	0.000	-0.064	-0.453	0.003	-0.820	-0.012	0.003	-0.001	-0.505	-0.042	-0.160	-0.709	0.001	0.012	-0.057	-0.028	0.000	-0.245
CLSPN	63967	1p34.3	-0.035	-0.814	-0.004	-0.493	-0.806	0.006	0.017	-0.074	0.189	0.015	-0.220	-0.013	0.002	0.033	0.005	0.152	-0.416	-0.077	0.010	-0.411	-0.005	0.002	-0.018	0.023	-0.028	-0.201	-0.464	-0.400	0.007	0.000	-0.064	-0.453	0.003	-0.820	-0.012	0.003	-0.001	-0.505	-0.042	-0.160	-0.709	0.001	0.012	-0.057	-0.028	0.000	-0.245
AGO4	192670	1p34.3	-0.035	-0.814	-0.004	-0.493	-0.806	0.006	0.017	-0.074	0.189	0.015	-0.220	-0.013	0.002	0.033	0.005	0.152	-0.416	-0.077	0.010	-0.411	-0.005	0.002	-0.018	0.023	-0.028	-0.201	-0.464	-0.400	0.007	0.000	-0.064	-0.453	0.003	-0.820	-0.012	0.003	-0.001	-0.505	-0.042	-0.160	-0.709	0.001	0.012	-0.057	-0.028	0.000	-0.245
AGO1	26523	1p34.3	-0.035	-0.814	-0.004	-0.493	-0.806	0.006	0.017	-0.074	0.189	0.015	-0.220	-0.013	0.002	0.033	0.005	0.152	-0.416	-0.077	0.010	-0.411	-0.005	0.002	-0.018	0.023	-0.028	-0.201	-0.464	-0.400	0.007	0.000	-0.064	-0.453	0.003	-0.820	-0.012	0.003	-0.001	-0.505	-0.042	-0.160	-0.709	0.001	0.012	-0.057	-0.028	0.000	-0.245
AGO3	192669	1p34.3	-0.035	-0.814	-0.004	-0.493	-0.806	0.006	0.017	-0.074	0.189	0.015	-0.220	-0.013	0.002	0.033	0.005	0.152	-0.416	-0.077	0.010	-0.411	-0.005	0.002	-0.018	0.023	-0.028	-0.201	-0.464	-0.400	0.007	0.000	-0.064	-0.453	0.003	-0.820	-0.012	0.003	-0.001	-0.505	-0.042	-0.160	-0.709	0.001	0.012	-0.057	-0.028	0.000	-0.245
TEKT2	27285	1p34.3	-0.035	-0.814	-0.004	-0.493	-0.034	0.006	0.017	-0.074	0.189	0.015	-0.220	-0.013	0.002	0.033	0.005	0.152	-0.416	-0.077	0.010	-0.411	-0.005	0.002	-0.018	0.023	-0.028	-0.201	-0.464	-0.400	0.007	0.000	-0.064	-0.453	0.003	-0.820	-0.012	0.003	-0.001	-0.505	-0.042	-0.160	-0.709	0.001	0.012	-0.057	-0.028	0.000	-0.245
ADPRHL2	54936	1p34.3	-0.035	-0.814	-0.004	-0.493	-0.034	0.006	0.017	-0.074	0.189	0.015	-0.220	-0.013	0.002	0.033	0.005	0.152	-0.416	-0.077	0.010	-0.411	-0.005	0.002	-0.018	0.023	-0.028	-0.201	-0.464	-0.400	0.007	0.000	-0.064	-0.453	0.003	-0.820	-0.012	0.003	-0.001	-0.505	-0.042	-0.160	-0.709	0.001	0.012	-0.057	-0.028	0.000	-0.245
COL8A2	1296	1p34.3	-0.035	-0.814	-0.004	-0.493	-0.034	0.006	0.017	-0.074	0.189	0.015	-0.220	-0.013	0.002	0.033	0.005	0.152	-0.416	-0.077	0.010	-0.411	-0.005	0.002	-0.018	0.023	-0.028	-0.201	-0.464	-0.400	0.007	0.000	-0.064	-0.453	0.003	-0.820	-0.012	0.003	-0.001	-0.505	-0.042	-0.160	-0.709	0.001	0.012	-0.057	-0.028	0.000	-0.245
TRAPPC3	27095	1p34.3	-0.035	-0.814	-0.004	-0.493	-0.034	0.006	0.017	-0.074	0.189	0.015	-0.220	-0.013	0.002	0.033	0.005	0.152	-0.416	-0.077	0.010	-0.411	-0.005	0.002	-0.018	0.023	-0.028	-0.201	-0.464	-0.400	0.007	0.000	-0.064	-0.453	0.003	-0.820	-0.012	0.003	-0.001	-0.505	-0.042	-0.160	-0.709	0.001	0.012	-0.057	-0.028	0.000	-0.245
MAP7D1	55700	1p34.3	-0.035	-0.814	-0.004	-0.493	-0.956	0.006	0.017	-0.074	0.189	0.015	-0.220	-0.013	0.002	0.033	0.005	0.152	-0.416	-0.077	0.010	-0.411	-0.005	0.002	-0.018	0.023	-0.028	-0.201	-0.464	-0.400	0.007	0.000	-0.064	-0.453	0.003	-0.820	-0.012	0.003	-0.001	-0.505	-0.042	-0.160	-0.709	0.001	0.012	-0.057	-0.028	0.000	-0.245
RN7SL131P	-142	1p34.3	-0.035	-0.814	-0.004	-0.493	0.085	0.006	0.017	-0.074	0.189	0.015	-0.220	-0.013	0.002	0.033	0.005	0.152	-0.416	-0.077	0.010	-0.411	-0.005	0.002	-0.018	0.023	-0.028	-0.201	-0.464	-0.400	0.007	0.000	-0.064	-0.453	0.003	-0.820	-0.012	0.003	-0.001	-0.505	-0.042	-0.160	-0.709	0.001	0.012	-0.057	-0.028	0.000	-0.245
THRAP3	9967	1p34.3	-0.035	-0.814	-0.004	-0.493	0.085	0.006	0.017	-0.074	0.189	0.015	-0.220	-0.013	0.002	0.033	0.005	0.152	-0.416	-0.077	0.010	-0.411	-0.005	0.002	-0.018	0.023	-0.028	-0.201	-0.464	-0.400	0.007	0.000	-0.064	-0.453	0.003	-0.820	-0.012	0.003	-0.001	-0.505	-0.042	-0.160	-0.709	0.001	0.012	-0.057	-0.028	0.000	-0.245
SH3D21	79729	1p34.3	-0.035	-0.814	-0.004	-0.493	0.085	0.006	0.017	-0.074	0.189	0.015	-0.220	-0.013	0.002	0.033	0.005	0.152	-0.416	-0.077	0.010	-0.411	-0.005	0.002	-0.018	0.023	-0.028	-0.201	-0.464	-0.400	0.007	0.000	-0.064	-0.453	0.003	-0.820	-0.012	0.003	-0.001	-0.505	-0.042	-0.160	-0.709	0.001	0.012	-0.057	-0.028	0.000	-0.245
EVA1B	55194	1p34.3	-0.035	-0.814	-0.004	-0.493	0.085	0.006	0.017	-0.074	0.189	0.015	-0.220	-0.013	0.002	0.033	0.005	0.152	-0.416	-0.077	0.010	-0.411	-0.005	0.002	-0.018	0.023	-0.028	-0.201	-0.464	-0.400	0.007	0.000	-0.064	-0.453	0.003	-0.820	-0.012	0.003	-0.001	-0.505	-0.042	-0.160	-0.709	0.001	0.012	-0.057	-0.028	0.000	-0.245
STK40	83931	1p34.3	-0.035	-0.814	-0.004	-0.493	0.085	0.006	0.017	-0.074	0.189	0.015	-0.220	-0.013	0.002	0.033	0.005	0.152	-0.416	-0.077	0.010	-0.411	-0.005	0.002	-0.018	0.023	-0.028	-0.201	-0.464	-0.400	0.007	0.000	-0.064	-0.453	0.003	-0.820	-0.012	0.003	-0.001	-0.505	-0.042	-0.160	-0.709	0.001	0.012	-0.057	-0.028	0.000	-0.245
LSM10	84967	1p34.3	-0.035	-0.814	-0.004	-0.493	0.085	0.006	0.017	-0.074	0.189	0.015	-0.220	-0.013	0.002	0.033	0.005	0.152	-0.416	-0.077	0.010	-0.411	-0.005	0.002	-0.018	0.023	-0.028	-0.201	-0.464	-0.400	0.007	0.000	-0.064	-0.453	0.003	-0.820	-0.012	0.003	-0.001	-0.505	-0.042	-0.160	-0.709	0.001	0.012	-0.057	-0.028	0.000	-0.245
OSCP1	127700	1p34.3	-0.035	-0.814	-0.004	-0.493	0.085	0.006	0.017	-0.074	0.189	0.015	-0.220	-0.013	0.002	0.033	0.005	0.152	-0.416	-0.077	0.010	-0.411	-0.005	0.002	-0.018	0.023	-0.028	-0.201	-0.464	-0.400	0.007	0.000	-0.064	-0.453	0.003	-0.820	-0.012	0.003	-0.001	-0.505	-0.042	-0.160	-0.709	0.001	0.012	-0.057	-0.028	0.000	-0.245
SNORA63|ENSG00000201448.1	-143	1p34.3	-0.035	-0.814	-0.004	-0.493	0.085	0.006	0.017	-0.074	0.189	0.015	-0.220	-0.013	0.002	0.033	0.005	0.152	-0.416	-0.077	0.010	-0.411	-0.005	0.002	-0.018	0.023	-0.028	-0.201	-0.464	-0.400	0.007	0.000	-0.064	-0.453	0.003	-0.820	-0.012	0.003	-0.001	-0.505	-0.042	-0.160	-0.709	0.001	0.012	-0.057	-0.028	0.000	-0.245
MRPS15	64960	1p34.3	-0.035	-0.814	-0.004	-0.493	0.085	0.006	0.017	-0.074	0.189	0.015	-0.220	-0.013	0.002	0.033	0.005	0.152	-0.416	-0.077	0.010	-0.411	-0.005	0.002	-0.018	0.023	-0.028	-0.201	-0.464	-0.400	0.007	0.000	-0.064	-0.453	0.003	-0.820	-0.012	0.003	-0.001	-0.505	-0.042	-0.160	-0.709	0.001	0.012	-0.057	-0.028	0.000	-0.245
CSF3R	1441	1p34.3	-0.035	-0.814	-0.004	-0.493	0.085	0.006	0.017	-0.074	0.189	0.015	-0.220	-0.013	0.002	0.033	0.005	0.152	-0.416	-0.077	0.010	-0.411	-0.005	0.002	-0.018	0.023	-0.028	-0.201	-0.464	-0.400	0.007	0.000	-0.064	-0.453	0.003	-0.820	-0.012	0.003	-0.001	-0.505	-0.042	-0.160	-0.709	0.001	0.012	-0.057	-0.028	0.000	-0.245
GRIK3	2899	1p34.3	-0.035	-0.814	-0.004	-0.493	0.085	0.006	0.017	-0.074	0.189	0.015	-0.220	-0.013	0.002	0.033	0.005	0.152	-0.416	-0.077	0.010	-0.411	-0.005	0.002	-0.018	0.023	-0.028	-0.201	-0.464	-0.154	0.007	0.000	-0.064	-0.453	0.003	-0.820	-0.012	0.003	-0.001	-0.505	-0.042	-0.160	-0.709	0.001	0.012	-0.057	-0.028	0.000	-0.245
MIR4255	100422898	1p34.3	-0.035	-0.814	-0.004	-0.493	0.085	0.006	0.017	-0.074	0.189	0.015	-0.220	-0.013	0.002	0.033	0.005	0.152	-0.416	-0.077	0.010	-0.411	-0.005	0.002	-0.018	0.023	-0.028	-0.201	-0.464	-0.154	0.007	0.000	-0.064	-0.453	0.003	-0.820	-0.012	0.003	-0.001	-0.505	-0.042	-0.160	-0.709	0.001	0.012	-0.057	-0.028	0.000	-0.245
RNA5SP43	-144	1p34.3	-0.035	-0.814	-0.004	-0.493	0.085	0.006	0.017	-0.074	0.189	0.015	-0.220	-0.013	0.002	0.033	0.005	0.152	-0.416	-0.077	0.010	-0.411	-0.005	0.002	-0.018	0.023	-0.028	-0.201	-0.464	-0.154	0.007	0.000	-0.064	-0.453	0.003	-0.820	-0.012	0.003	-0.001	-0.505	-0.042	-0.160	-0.709	0.001	0.012	-0.057	-0.028	0.000	-0.245
ZC3H12A	80149	1p34.3	-0.035	-0.814	-0.004	-0.493	0.085	0.006	0.017	-0.074	0.189	0.015	-0.220	-0.013	0.002	0.033	0.005	0.152	-0.416	-0.077	0.010	-0.411	-0.005	0.002	-0.018	0.023	-0.028	-0.201	-0.464	-0.154	0.007	0.000	-0.064	-0.453	0.003	-0.820	-0.012	0.003	-0.001	-0.505	-0.042	-0.160	-0.709	0.001	0.012	-0.057	-0.028	0.000	-0.245
MEAF6	-145	1p34.3	-0.035	-0.814	-0.004	-0.493	0.085	0.006	0.017	-0.074	0.189	0.015	-0.220	-0.013	0.002	0.033	0.005	0.152	-0.416	-0.077	0.010	-0.411	-0.005	0.002	-0.018	0.023	-0.028	-0.201	-0.464	-0.154	0.007	0.000	-0.064	-0.453	0.003	-0.820	-0.012	0.003	-0.001	-0.505	-0.042	-0.160	-0.709	0.001	0.012	-0.057	-0.028	0.000	-0.245
MIR5581	-146	1p34.3	-0.035	-0.814	-0.004	-0.493	0.085	0.006	0.017	-0.074	0.189	0.015	-0.220	-0.013	0.002	0.033	0.005	0.152	-0.416	-0.077	0.010	-0.411	-0.005	0.002	-0.018	0.023	-0.028	-0.201	-0.464	-0.154	0.007	0.000	-0.064	-0.453	0.003	-0.820	-0.012	0.003	-0.001	-0.505	-0.042	-0.160	-0.709	0.001	0.012	-0.057	-0.028	0.000	-0.245
SNIP1	79753	1p34.3	-0.035	-0.814	-0.004	-0.493	0.085	0.006	0.017	-0.074	0.189	0.015	-0.220	-0.013	0.002	0.033	0.005	0.152	-0.416	-0.077	0.010	-0.411	-0.005	0.002	-0.018	0.023	-0.028	-0.201	-0.464	-0.154	0.007	0.000	-0.064	-0.453	0.003	-0.820	-0.012	0.003	-0.001	-0.505	-0.042	-0.160	-0.709	0.001	0.012	-0.057	-0.028	0.000	-0.245
DNALI1	7802	1p34.3	-0.035	-0.814	-0.004	-0.493	0.085	0.006	0.017	-0.074	0.189	0.015	-0.220	-0.013	0.002	0.033	0.005	0.152	-0.416	-0.077	0.010	-0.411	-0.005	0.002	-0.018	0.023	-0.028	-0.201	-0.464	-0.154	0.007	0.000	-0.064	-0.453	0.003	-0.820	-0.012	0.003	-0.001	-0.505	-0.042	-0.160	-0.709	0.001	0.012	-0.057	-0.028	0.000	-0.245
GNL2	29889	1p34.3	-0.035	-0.814	-0.004	-0.493	0.085	0.006	0.017	-0.074	0.189	0.015	-0.220	-0.013	0.002	0.033	0.005	0.152	-0.416	-0.077	0.010	-0.411	-0.005	0.002	-0.018	0.023	-0.028	-0.201	-0.464	-0.154	0.007	0.000	-0.064	-0.453	0.003	-0.820	-0.012	0.003	-0.001	-0.505	-0.042	-0.160	-0.709	0.001	0.012	-0.057	-0.028	0.000	-0.245
RSPO1	284654	1p34.3	-0.035	-0.814	-0.004	-0.493	0.085	0.006	0.017	-0.074	0.189	0.015	-0.220	-0.013	0.002	0.033	0.005	0.152	-0.416	-0.077	0.010	-0.411	-0.005	0.002	-0.018	0.023	-0.028	-0.201	-0.464	-0.154	0.007	0.000	-0.064	-0.453	0.003	-0.820	-0.012	0.003	-0.001	-0.505	-0.042	-0.160	-0.709	0.001	0.012	-0.057	-0.028	0.000	-0.245
C1orf109	54955	1p34.3	-0.035	-0.814	-0.004	-0.493	0.085	0.006	0.017	-0.074	0.189	0.015	-0.220	-0.013	0.002	0.033	0.005	0.152	-0.416	-0.077	0.010	-0.411	-0.005	0.002	-0.018	0.023	-0.028	-0.201	-0.464	-0.154	0.007	0.000	-0.064	-0.453	0.003	-0.820	-0.012	0.003	-0.001	-0.505	-0.042	-0.160	-0.709	0.001	0.012	-0.057	-0.028	0.000	-0.245
CDCA8	55143	1p34.3	-0.035	-0.814	-0.004	-0.493	0.085	0.006	0.017	-0.074	0.189	0.015	-0.220	-0.013	0.002	0.033	0.005	0.152	-0.416	-0.077	0.010	-0.411	-0.005	0.002	-0.018	0.023	-0.028	-0.201	-0.464	-0.154	0.007	0.000	-0.064	-0.453	0.003	-0.820	-0.012	0.003	-0.001	-0.505	-0.042	-0.160	-0.709	0.001	0.012	-0.057	-0.028	0.000	-0.245
EPHA10	284656	1p34.3	-0.035	-0.814	-0.004	-0.493	0.085	0.006	0.017	-0.074	0.189	0.015	-0.220	-0.013	0.002	0.033	0.005	0.152	-0.416	-0.077	0.010	-0.411	-0.005	0.002	-0.018	0.023	-0.028	-0.201	-0.464	-0.154	0.007	0.000	-0.064	-0.453	0.003	-0.820	-0.012	0.003	-0.001	-0.505	-0.042	-0.160	-0.709	0.001	0.012	-0.057	-0.028	0.000	-0.245
snoU13|ENSG00000238871.1	-147	1p34.3	-0.035	-0.814	-0.004	-0.493	0.085	0.006	0.017	-0.074	0.189	0.015	-0.220	-0.013	0.002	0.033	0.005	0.152	-0.416	-0.077	0.010	-0.411	-0.005	0.002	-0.018	0.023	-0.028	-0.201	-0.464	-0.154	0.007	0.000	-0.064	-0.453	0.003	-0.820	-0.012	0.003	-0.001	-0.505	-0.042	-0.160	-0.709	0.001	0.012	-0.057	-0.028	0.000	-0.245
MANEAL	149175	1p34.3	-0.035	-0.814	-0.004	-0.493	0.085	0.006	0.017	-0.074	0.189	0.015	-0.220	-0.013	0.002	0.033	0.005	0.152	-0.416	-0.077	0.010	-0.411	-0.005	0.002	-0.018	0.023	-0.028	-0.201	-0.464	-0.154	0.007	0.000	-0.064	-0.453	0.003	-0.820	-0.012	0.003	-0.001	-0.505	-0.042	-0.160	-0.709	0.001	0.012	-0.057	-0.028	0.000	-0.245
YRDC	79693	1p34.3	-0.035	-0.814	-0.004	-0.493	0.085	0.006	0.017	-0.074	0.189	0.015	-0.220	-0.013	0.002	0.033	0.005	0.152	-0.416	-0.077	0.010	-0.411	-0.005	0.002	-0.018	0.023	-0.028	-0.201	-0.464	-0.154	0.007	0.000	-0.064	-0.453	0.003	-0.820	-0.012	0.003	-0.001	-0.505	-0.042	-0.160	-0.709	0.001	0.012	-0.057	-0.028	0.000	-0.245
C1orf122	127687	1p34.3	-0.035	-0.814	-0.004	-0.493	0.085	0.006	0.017	-0.074	0.189	0.015	-0.220	-0.013	0.002	0.033	0.005	0.152	-0.416	-0.077	0.010	-0.411	-0.005	0.002	-0.018	0.023	-0.028	-0.201	-0.464	-0.154	0.007	0.000	-0.064	-0.453	0.003	-0.820	-0.012	0.003	-0.001	-0.505	-0.042	-0.160	-0.709	0.001	0.012	-0.057	-0.028	0.000	-0.245
MTF1	4520	1p34.3	-0.035	-0.814	-0.004	-0.493	0.085	0.006	0.017	-0.074	0.189	0.015	-0.220	-0.013	0.002	0.033	0.005	0.152	-0.416	-0.077	0.010	-0.411	-0.005	0.002	-0.018	0.023	-0.028	-0.201	-0.464	-0.154	0.007	0.000	-0.064	-0.453	0.003	-0.820	-0.012	0.003	-0.001	-0.505	-0.042	-0.160	-0.709	0.001	0.012	-0.057	-0.028	0.000	-0.245
INPP5B	3633	1p34.3	-0.035	-0.814	-0.004	-0.493	0.085	0.006	0.017	-0.074	0.189	0.015	-0.220	-0.013	0.002	0.033	0.005	0.152	-0.416	-0.077	0.010	-0.411	-0.005	0.002	-0.018	0.023	-0.028	-0.201	-0.464	-0.154	0.007	0.000	-0.064	-0.453	0.003	-0.820	-0.012	0.003	-0.001	-0.505	-0.042	-0.160	-0.709	0.001	0.012	-0.057	-0.028	0.000	-0.245
SNORA63|ENSG00000252448.1	-148	1p34.3	-0.035	-0.814	-0.004	-0.493	0.085	0.006	0.017	-0.074	0.189	0.015	-0.220	-0.013	0.002	0.033	0.005	0.152	-0.416	-0.077	0.010	-0.411	-0.005	0.002	-0.018	0.023	-0.028	-0.201	-0.464	-0.154	0.007	0.000	-0.064	-0.453	0.003	-0.820	-0.012	0.003	-0.001	-0.505	-0.042	-0.160	-0.709	0.001	0.012	-0.057	-0.028	0.000	-0.245
SF3A3	10946	1p34.3	-0.035	-0.814	-0.004	-0.493	0.085	0.006	0.017	-0.074	0.189	0.015	-0.220	-0.013	0.002	0.033	0.005	0.152	-0.416	-0.077	0.010	-0.411	-0.005	0.002	-0.018	0.023	-0.028	-0.201	-0.464	-0.154	0.007	0.000	-0.064	-0.453	0.003	-0.820	-0.012	0.003	-0.001	-0.505	-0.042	-0.160	-0.709	0.001	0.012	-0.057	-0.028	0.000	-0.245
FHL3	2275	1p34.3	-0.035	-0.814	-0.004	-0.493	0.085	0.006	0.017	-0.074	0.189	0.015	-0.220	-0.013	0.002	0.033	0.005	0.152	-0.416	-0.077	0.010	-0.411	-0.005	0.002	-0.018	0.023	-0.028	-0.201	-0.464	-0.154	0.007	0.000	-0.064	-0.453	0.003	-0.820	-0.012	0.003	-0.001	-0.505	-0.042	-0.160	-0.709	0.001	0.012	-0.057	-0.028	0.000	-0.245
UTP11L	51118	1p34.3	-0.035	-0.814	-0.004	-0.493	0.085	0.006	0.017	-0.074	0.189	0.015	-0.220	-0.013	0.002	0.033	0.005	0.152	-0.416	-0.077	0.010	-0.411	-0.005	0.002	-0.018	0.023	-0.028	-0.201	-0.464	-0.154	0.007	0.000	-0.064	-0.453	0.003	-0.820	-0.012	0.003	-0.001	-0.505	-0.042	-0.160	-0.709	0.001	0.012	-0.057	-0.028	0.000	-0.245
POU3F1	5453	1p34.3	-0.035	-0.814	-0.004	-0.493	0.085	0.006	0.017	-0.074	0.189	0.015	-0.220	-0.013	0.002	0.033	0.005	0.152	-0.416	-0.077	0.010	-0.411	-0.005	0.002	-0.018	0.023	-0.028	-0.201	-0.464	-0.154	0.007	0.000	-0.064	-0.453	0.003	-0.820	-0.012	0.003	-0.001	-0.505	-0.042	-0.160	-0.709	0.001	0.012	-0.057	-0.028	0.000	-0.245
MIR3659	100500801	1p34.3	-0.035	-0.814	-0.004	-0.493	0.085	0.006	0.017	-0.074	0.189	0.015	-0.220	-0.013	0.002	0.033	0.005	0.152	-0.416	-0.077	0.010	-0.411	-0.005	0.002	-0.018	0.023	-0.028	-0.201	-0.464	-0.154	0.007	0.000	-0.064	-0.453	0.003	-0.820	-0.012	0.003	-0.001	-0.505	-0.042	-0.160	-0.709	0.001	0.012	-0.057	-0.028	0.000	-0.245
RRAGC	64121	1p34.3	-0.035	-0.814	-0.004	-0.493	0.085	0.006	0.017	-0.074	0.189	0.015	-0.220	-0.013	0.002	0.033	0.005	0.152	-0.416	-0.077	0.010	-0.411	-0.005	0.002	-0.018	0.023	-0.028	-0.201	-0.464	-0.154	0.007	0.000	-0.064	-0.453	0.003	-0.820	-0.012	0.003	-0.001	-0.505	-0.042	-0.160	-0.709	0.001	0.012	-0.057	-0.028	0.000	-0.245
MYCBP	-149	1p34.3	-0.035	-0.814	-0.004	-0.493	0.085	0.006	0.017	-0.074	0.189	0.015	-0.220	-0.013	0.002	0.033	0.005	0.152	-0.416	-0.077	0.010	-0.411	-0.005	0.002	-0.018	0.023	-0.028	-0.201	-0.464	-0.154	0.007	0.000	-0.064	-0.453	0.003	-0.820	-0.012	0.003	-0.001	-0.505	-0.042	-0.160	-0.709	0.001	0.012	-0.057	-0.028	0.000	-0.245
GJA9	81025	1p34.3	-0.035	-0.814	-0.004	-0.493	0.085	0.006	0.017	-0.074	0.189	0.015	-0.220	-0.013	0.002	0.033	0.005	0.152	-0.416	-0.077	0.010	-0.411	-0.005	0.002	-0.018	0.023	-0.028	-0.201	-0.464	-0.154	0.007	0.000	-0.064	-0.453	0.003	-0.820	-0.012	0.003	-0.001	-0.505	-0.042	-0.160	-0.709	0.001	0.012	-0.057	-0.028	0.000	-0.245
RHBDL2	54933	1p34.3	-0.035	-0.814	-0.004	-0.493	0.085	0.006	0.017	-0.074	0.189	0.015	-0.220	-0.013	0.002	0.033	0.005	0.152	-0.416	-0.077	0.010	-0.411	-0.005	0.002	-0.018	0.023	-0.028	-0.201	-0.464	-0.154	0.007	0.000	-0.064	-0.453	0.003	-0.820	-0.012	0.003	-0.001	-0.505	-0.042	-0.160	-0.709	0.001	0.012	-0.057	-0.028	0.000	-0.245
AKIRIN1	79647	1p34.3	-0.035	-0.814	-0.004	-0.493	0.085	0.006	0.017	-0.074	0.189	0.015	-0.220	-0.013	0.002	0.033	0.005	0.152	-0.416	-0.077	0.010	-0.411	-0.005	0.002	-0.018	0.023	-0.028	-0.201	-0.464	-0.154	0.007	0.000	-0.064	-0.453	0.003	-0.820	-0.012	0.003	-0.001	-0.505	-0.042	-0.160	-0.709	0.001	0.012	-0.057	-0.028	0.000	-0.245
NDUFS5	4725	1p34.3	-0.035	-0.814	-0.004	-0.493	0.085	0.006	0.017	-0.074	0.189	0.015	-0.220	-0.013	0.002	0.033	0.005	0.152	-0.416	-0.077	0.010	-0.411	-0.005	0.002	-0.018	0.023	-0.028	-0.201	-0.464	-0.154	0.007	0.000	-0.064	-0.453	0.003	-0.820	-0.012	0.003	-0.001	-0.505	-0.042	-0.160	-0.709	0.001	0.012	-0.057	-0.028	0.000	-0.245
MACF1	23499	1p34.3	-0.035	-0.814	-0.004	-0.493	0.085	0.006	0.017	-0.074	0.189	0.015	-0.220	-0.013	0.002	0.033	0.005	0.152	-0.416	-0.077	0.010	-0.411	-0.005	0.002	-0.018	0.023	-0.028	-0.201	-0.464	-0.154	0.007	0.000	-0.064	-0.453	0.003	-0.820	-0.012	0.003	-0.001	-0.505	-0.042	-0.160	-0.709	0.001	0.012	-0.057	-0.028	0.000	-0.245
RNA5SP44	-150	1p34.3	-0.035	-0.814	-0.004	-0.493	0.085	0.006	0.017	-0.074	0.189	0.015	-0.220	-0.013	0.002	0.033	0.005	0.152	-0.416	-0.077	0.010	-0.411	-0.005	0.002	-0.018	0.023	-0.028	-0.201	-0.464	-0.154	0.007	0.000	-0.064	-0.453	0.003	-0.820	-0.012	0.003	-0.001	-0.505	-0.042	-0.160	-0.709	0.001	0.012	-0.057	-0.028	0.000	-0.245
KIAA0754	643314	1p34.3	-0.035	-0.814	-0.004	-0.493	0.085	0.006	0.017	-0.074	0.189	0.015	-0.220	-0.013	0.002	0.033	0.005	0.152	-0.416	-0.077	0.010	-0.411	-0.005	0.002	-0.018	0.023	-0.028	-0.201	-0.464	-0.154	0.007	0.000	-0.064	-0.453	0.003	-0.820	-0.012	0.003	-0.001	-0.505	-0.042	-0.160	-0.709	0.001	0.012	-0.057	-0.028	0.000	-0.245
BMP8A	-151	1p34.3	-0.035	-0.814	-0.004	-0.493	0.085	0.006	0.017	-0.074	0.189	0.015	-0.220	-0.013	0.002	0.033	0.005	0.152	-0.416	-0.077	0.010	-0.411	-0.005	0.002	-0.018	0.023	-0.028	-0.201	-0.464	-0.154	0.007	0.000	-0.064	-0.453	0.003	-0.820	-0.012	0.003	-0.001	-0.505	-0.042	-0.160	0.013	0.001	0.012	-0.057	-0.028	0.000	-0.245
PABPC4	8761	1p34.3	-0.035	-0.814	-0.004	-0.493	0.085	0.006	0.017	-0.074	0.189	0.015	-0.220	-0.013	0.002	0.033	0.005	0.152	-0.416	-0.077	0.010	-0.411	-0.005	0.002	-0.018	0.023	-0.028	-0.201	-0.464	-0.154	0.007	0.000	-0.064	-0.453	0.003	-0.820	-0.012	0.003	-0.001	-0.505	-0.042	-0.160	0.013	0.001	0.012	-0.057	-0.028	0.000	-0.245
SNORA55	-152	1p34.3	-0.035	-0.814	-0.004	-0.493	0.085	0.006	0.017	-0.074	0.189	0.015	-0.220	-0.013	0.002	0.033	0.005	0.152	-0.416	-0.077	0.010	-0.411	-0.005	0.002	-0.018	0.023	-0.028	-0.201	-0.464	-0.154	0.007	0.000	-0.064	-0.453	0.003	-0.820	-0.012	0.003	-0.001	-0.505	-0.042	-0.160	0.013	0.001	0.012	-0.057	-0.028	0.000	-0.245
HEYL	26508	1p34.3	-0.035	-0.814	-0.004	-0.493	0.085	0.006	0.017	-0.074	0.189	0.015	-0.220	-0.013	0.002	0.033	0.005	0.152	-0.416	-0.077	0.010	-0.411	-0.005	0.002	-0.018	0.023	-0.028	-0.201	-0.464	-0.154	0.007	0.000	-0.064	-0.453	0.003	-0.820	-0.012	0.003	-0.001	-0.505	-0.042	-0.160	0.013	0.001	0.012	-0.057	-0.028	0.000	-0.245
HPCAL4	51440	1p34.2	-0.035	-0.814	-0.004	-0.493	0.085	0.006	0.017	-0.074	0.189	0.015	-0.220	-0.013	0.002	0.033	0.005	0.152	-0.416	-0.077	0.010	-0.411	-0.005	0.002	-0.018	0.023	-0.028	-0.201	-0.464	-0.154	0.007	0.000	-0.064	-0.453	0.003	-0.820	-0.012	0.003	-0.001	-0.505	-0.042	-0.160	0.013	0.001	0.012	-0.057	-0.028	0.000	-0.245
NT5C1A	84618	1p34.2	-0.035	-0.814	-0.004	-0.493	0.085	0.006	0.017	-0.074	0.189	0.015	-0.220	-0.013	0.002	0.033	0.005	0.152	-0.416	-0.077	0.010	-0.411	-0.005	0.002	-0.018	0.023	-0.028	-0.201	-0.464	-0.154	0.007	0.000	-0.064	-0.453	0.003	-0.820	-0.012	0.003	-0.001	-0.505	-0.042	-0.160	0.013	0.001	0.012	-0.057	-0.028	0.000	-0.245
PPIE	10450	1p34.2	-0.035	-0.814	-0.004	-0.493	0.085	0.006	0.017	-0.074	0.189	0.015	-0.220	-0.013	0.002	0.033	0.005	0.152	-0.416	-0.077	0.010	-0.411	-0.005	0.002	-0.018	0.023	-0.028	-0.201	-0.464	-0.154	0.007	0.000	-0.064	-0.453	0.003	-0.820	-0.012	0.003	-0.001	-0.505	-0.042	-0.160	0.013	0.001	0.012	-0.057	-0.028	0.000	-0.245
BMP8B	-153	1p34.2	-0.035	-0.814	-0.004	-0.493	0.085	0.006	0.017	-0.074	0.189	0.015	-0.220	-0.013	0.002	0.033	0.005	0.152	-0.416	-0.077	0.010	-0.411	-0.005	0.002	-0.018	0.023	-0.028	-0.201	-0.464	-0.154	0.007	0.000	-0.064	-0.453	0.003	-0.820	-0.012	0.003	-0.001	-0.505	-0.042	-0.160	0.013	0.001	0.012	-0.057	-0.028	0.000	-0.245
OXCT2	64064	1p34.2	-0.035	-0.814	-0.004	-0.493	0.085	0.006	0.017	-0.074	0.189	0.015	-0.220	-0.013	0.002	0.033	0.005	0.152	-0.416	-0.077	0.010	-0.411	-0.005	0.002	-0.018	0.023	-0.028	-0.201	-0.464	-0.154	0.007	0.000	-0.064	-0.453	0.003	-0.820	-0.012	0.003	-0.001	-0.505	-0.042	-0.160	0.013	0.001	0.012	-0.057	-0.028	0.000	-0.245
TRIT1	54802	1p34.2	-0.035	-0.814	-0.004	-0.493	0.085	0.006	0.017	-0.074	0.189	0.015	-0.220	-0.013	0.002	0.033	0.005	0.152	-0.416	-0.077	0.010	-0.411	-0.005	0.002	-0.018	0.023	-0.028	-0.201	-0.464	-0.154	0.007	0.000	-0.064	-0.453	0.003	-0.820	-0.012	0.003	-0.001	-0.505	-0.042	-0.160	0.013	0.001	0.012	-0.057	-0.028	0.000	-0.245
MYCL	4610	1p34.2	-0.035	-0.814	-0.004	-0.493	0.085	0.006	0.017	-0.074	0.189	0.015	-0.220	-0.013	0.002	0.033	0.005	0.152	-0.416	-0.077	0.010	-0.411	-0.005	0.002	-0.018	0.023	-0.028	-0.201	-0.464	-0.154	0.007	0.000	-0.064	-0.453	0.003	-0.820	-0.012	0.003	-0.001	-0.505	-0.042	-0.160	0.013	0.001	0.012	-0.057	-0.028	0.000	-0.245
MFSD2A	84879	1p34.2	-0.035	-0.814	-0.004	-0.493	0.085	0.006	0.017	-0.074	0.189	0.015	-0.220	-0.013	0.002	0.033	0.005	0.152	-0.416	-0.077	0.010	-0.411	-0.005	0.002	-0.018	0.023	-0.028	-0.201	-0.464	-0.154	0.007	0.000	-0.064	-0.453	0.003	-0.820	-0.012	0.003	-0.001	-0.505	-0.042	-0.160	0.013	0.001	0.012	-0.057	-0.028	0.000	-0.245
CAP1	10487	1p34.2	-0.035	-0.814	-0.004	-0.493	0.085	0.006	0.017	-0.074	0.189	0.015	-0.220	-0.013	0.002	0.033	0.005	0.152	-0.416	-0.077	0.010	-0.411	-0.005	0.002	-0.018	0.023	-0.028	-0.201	-0.464	-0.154	0.007	0.000	-0.064	-0.453	0.003	-0.820	-0.012	0.003	-0.001	-0.505	-0.042	-0.160	0.013	0.001	0.012	-0.057	-0.028	0.000	-0.245
PPT1	5538	1p34.2	-0.035	-0.814	-0.004	-0.493	0.085	0.006	0.017	-0.074	0.189	0.015	-0.220	-0.013	0.002	0.033	0.005	0.152	-0.416	-0.077	0.010	-0.411	-0.005	0.002	-0.018	0.023	-0.028	-0.201	-0.464	-0.154	0.007	0.000	-0.064	-0.453	0.003	-0.820	-0.012	0.003	-0.001	-0.505	-0.042	-0.160	0.013	0.001	0.012	-0.057	-0.028	0.000	-0.245
RLF	6018	1p34.2	-0.035	-0.814	-0.004	-0.493	0.085	0.006	0.017	-0.074	0.189	0.015	-0.220	-0.013	0.002	0.033	0.005	0.152	-0.416	-0.077	0.010	-0.411	-0.005	0.002	-0.018	0.023	-0.028	-0.201	-0.464	-0.154	0.007	0.000	-0.064	-0.453	0.003	-0.820	-0.012	0.003	-0.001	-0.505	-0.042	-0.160	0.013	0.001	0.012	-0.057	-0.028	0.000	-0.245
TMCO2	127391	1p34.2	-0.035	-0.814	-0.004	-0.493	0.085	0.006	0.017	-0.074	0.189	0.015	-0.220	-0.013	0.002	0.033	0.005	0.152	-0.416	-0.077	0.010	-0.411	-0.005	0.002	-0.018	0.023	-0.028	-0.201	-0.464	-0.154	0.007	0.000	-0.064	-0.453	0.003	-0.820	-0.012	0.003	-0.001	-0.505	-0.042	-0.160	0.013	0.001	0.012	-0.057	-0.028	0.000	-0.245
ZMPSTE24	10269	1p34.2	-0.035	-0.814	-0.004	-0.493	0.085	0.006	0.017	-0.074	0.189	0.015	-0.220	-0.013	0.002	0.033	0.005	0.152	-0.416	-0.077	0.010	-0.411	-0.005	0.002	-0.018	0.023	-0.028	-0.201	-0.464	-0.154	0.007	0.000	-0.064	-0.453	0.003	-0.820	-0.012	0.003	-0.001	-0.505	-0.042	-0.160	0.013	0.001	0.012	-0.057	-0.028	0.000	-0.245
COL9A2	1298	1p34.2	-0.035	-0.814	-0.004	-0.493	0.085	0.006	0.017	-0.074	0.189	0.015	-0.220	-0.013	0.002	0.033	0.005	0.152	-0.416	-0.077	0.010	-0.411	-0.005	0.002	-0.018	0.023	-0.028	-0.201	-0.464	-0.154	0.007	0.000	-0.064	-0.453	0.003	-0.820	-0.012	0.003	-0.001	-0.505	-0.042	-0.160	0.013	0.001	0.012	-0.057	-0.028	0.000	-0.245
SMAP2	64744	1p34.2	-0.035	-0.814	-0.004	-0.493	0.085	0.006	0.017	-0.074	0.189	0.015	-0.220	-0.013	0.002	0.033	0.005	0.152	-0.416	-0.077	0.010	-0.411	-0.005	0.002	-0.018	0.023	-0.028	-0.201	-0.464	-0.154	0.007	0.000	-0.064	-0.453	0.003	-0.820	-0.012	0.003	-0.001	-0.505	-0.042	-0.160	0.013	0.001	0.012	-0.057	-0.028	0.000	-0.245
ZFP69B	65243	1p34.2	-0.035	-0.814	-0.004	-0.493	0.085	0.006	0.017	-0.074	0.189	0.015	-0.220	-0.013	0.002	0.033	0.005	0.152	-0.416	-0.077	0.010	-0.411	-0.005	0.002	-0.018	0.023	-0.028	-0.201	-0.464	-0.154	0.007	0.000	-0.064	-0.453	0.003	-0.820	-0.012	0.003	-0.001	-0.505	-0.042	-0.160	0.013	0.001	0.012	-0.057	-0.028	0.000	-0.245
ZFP69	339559	1p34.2	-0.035	-0.814	-0.004	-0.493	0.085	0.006	0.017	-0.074	0.189	0.015	-0.220	-0.013	0.002	0.033	0.005	0.152	-0.416	-0.077	0.010	-0.411	-0.005	0.002	-0.018	0.023	-0.028	-0.201	-0.464	-0.154	0.007	0.000	-0.064	-0.453	0.003	-0.820	-0.012	0.003	-0.001	-0.505	-0.042	-0.160	0.013	0.001	0.012	-0.057	-0.028	0.000	-0.245
EXO5	64789	1p34.2	-0.035	-0.814	-0.004	-0.493	0.085	0.006	0.017	-0.074	0.189	0.015	-0.220	-0.013	0.002	0.033	0.005	0.152	-0.416	-0.077	0.010	-0.411	-0.005	0.002	-0.018	0.023	-0.028	-0.201	-0.464	-0.154	0.007	0.000	-0.064	-0.453	0.003	-0.820	-0.012	0.003	-0.001	-0.505	-0.042	-0.160	0.013	0.001	0.012	-0.057	-0.028	0.000	-0.245
ZNF684	127396	1p34.2	-0.035	-0.814	-0.004	-0.493	0.085	0.006	0.017	-0.074	0.189	0.015	-0.220	-0.013	0.002	0.033	0.005	0.152	-0.416	-0.077	0.010	-0.411	-0.005	0.002	-0.018	0.023	-0.028	-0.201	-0.464	-0.154	0.007	0.000	-0.064	-0.453	0.003	-0.820	-0.012	0.003	-0.001	-0.505	-0.042	-0.160	0.013	0.001	0.012	-0.057	-0.028	0.000	-0.245
RIMS3	9783	1p34.2	-0.035	-0.814	-0.004	-0.493	0.085	0.006	0.017	-0.074	0.189	0.015	-0.220	-0.013	0.002	0.033	0.005	0.152	-0.416	-0.077	0.010	-0.411	-0.005	0.002	-0.018	0.023	-0.028	-0.201	-0.464	-0.154	0.007	0.000	-0.064	-0.453	0.003	-0.820	-0.012	0.003	-0.001	-0.505	-0.042	-0.160	0.013	0.001	0.012	-0.057	-0.028	0.000	-0.245
NFYC	4802	1p34.2	-0.035	-0.814	-0.004	-0.493	0.085	0.006	0.017	-0.074	0.189	0.015	-0.220	-0.013	0.002	0.033	0.005	0.152	-0.416	-0.077	0.010	-0.411	-0.005	0.002	-0.018	0.023	-0.028	-0.201	-0.464	-0.154	0.007	0.000	-0.064	-0.453	0.003	-0.820	-0.012	0.003	-0.001	-0.505	-0.042	-0.160	0.013	0.001	0.012	-0.057	-0.028	0.000	-0.245
MIR30E	-154	1p34.2	-0.035	-0.814	-0.004	-0.493	0.085	0.006	0.017	-0.074	0.189	0.015	-0.220	-0.013	0.002	0.033	0.005	0.152	-0.416	-0.077	0.010	-0.411	-0.005	0.002	-0.018	0.023	-0.028	-0.201	-0.464	-0.154	0.007	0.000	-0.064	-0.453	0.003	-0.820	-0.012	0.003	-0.001	-0.505	-0.042	-0.160	0.013	0.001	0.012	-0.057	-0.028	0.000	-0.245
MIR30C1	-155	1p34.2	-0.035	-0.814	-0.004	-0.493	0.085	0.006	0.017	-0.074	0.189	0.015	-0.220	-0.013	0.002	0.033	0.005	0.152	-0.416	-0.077	0.010	-0.411	-0.005	0.002	-0.018	0.023	-0.028	-0.201	-0.464	-0.154	0.007	0.000	-0.064	-0.453	0.003	-0.820	-0.012	0.003	-0.001	-0.505	-0.042	-0.160	0.013	0.001	0.012	-0.057	-0.028	0.000	-0.245
KCNQ4	9132	1p34.2	-0.035	-0.814	-0.004	-0.493	0.085	0.006	0.017	-0.074	0.189	0.015	-0.220	-0.013	0.002	0.033	0.005	0.152	-0.416	-0.077	0.010	-0.411	-0.005	0.002	-0.018	0.023	-0.028	-0.201	-0.464	-0.154	0.007	0.000	-0.064	-0.453	0.003	-0.820	-0.012	0.003	-0.001	-0.505	-0.042	-0.160	0.013	0.001	0.012	-0.057	-0.028	0.000	-0.245
RN7SL326P	-156	1p34.2	-0.035	-0.814	-0.004	-0.493	0.085	0.006	0.017	-0.074	0.189	0.015	-0.220	-0.013	0.002	0.033	0.005	0.152	-0.416	-0.077	0.010	-0.411	-0.005	0.002	-0.018	0.023	-0.028	-0.201	-0.464	-0.154	0.007	0.000	-0.064	-0.453	0.003	-0.820	-0.012	0.003	-0.001	-0.505	-0.042	-0.160	0.013	0.001	0.012	-0.057	-0.028	0.000	-0.245
CITED4	163732	1p34.2	-0.035	-0.814	-0.004	-0.493	0.085	0.006	0.017	-0.074	0.189	0.015	-0.220	-0.013	0.002	0.033	0.005	0.152	-0.416	-0.077	0.010	-0.411	-0.005	0.002	-0.018	0.023	-0.028	-0.201	-0.464	-0.154	0.007	0.000	-0.064	-0.453	0.003	-0.820	-0.012	0.003	-0.001	-0.505	-0.042	-0.160	0.013	0.001	0.012	-0.057	-0.028	0.000	-0.245
CTPS1	1503	1p34.2	-0.035	-0.814	-0.004	-0.493	0.085	0.006	0.017	-0.074	0.189	0.015	-0.220	-0.013	0.002	0.033	0.005	0.152	-0.416	-0.077	0.010	-0.411	-0.005	0.002	-0.018	0.023	-0.028	-0.201	-0.464	-0.154	0.007	0.000	-0.064	-0.453	0.003	-0.820	-0.012	0.003	-0.001	-0.505	-0.042	-0.160	0.013	0.001	0.012	-0.057	-0.028	0.000	-0.245
SLFNL1	200172	1p34.2	-0.035	-0.814	-0.004	-0.493	0.085	0.006	0.017	-0.074	0.189	0.015	-0.220	-0.013	0.002	0.033	0.005	0.152	-0.416	-0.077	0.010	-0.411	-0.005	0.002	-0.018	0.023	-0.028	-0.201	-0.464	-0.154	0.007	0.000	-0.064	-0.453	0.003	-0.820	-0.012	0.003	-0.001	-0.505	-0.042	-0.160	0.013	0.001	0.012	-0.057	-0.028	0.000	-0.245
SCMH1	22955	1p34.2	-0.035	-0.814	-0.004	-0.493	0.085	0.006	0.017	-0.074	0.189	0.015	-0.220	-0.013	0.002	0.033	0.005	0.152	-0.416	-0.077	0.010	-0.411	-0.005	0.002	-0.018	0.023	-0.028	-0.201	-0.464	-0.154	0.007	0.000	-0.064	-0.453	0.003	-0.820	-0.012	0.003	-0.001	-0.505	-0.042	-0.160	0.013	0.001	0.012	-0.057	-0.028	0.000	-0.245
FOXO6	100132074	1p34.2	-0.035	-0.814	-0.004	-0.493	0.085	0.006	0.017	-0.074	0.189	0.015	-0.220	-0.013	0.002	0.033	0.005	0.152	-0.416	-0.077	0.010	-0.411	-0.005	0.002	-0.018	0.023	-0.028	-0.201	-0.464	-0.154	0.007	0.000	-0.064	-0.453	0.003	-0.820	-0.012	0.003	-0.001	-0.505	-0.042	-0.160	0.013	0.001	0.012	-0.057	-0.028	0.000	-0.245
RNA5SP45	-157	1p34.2	-0.035	-0.814	-0.004	-0.493	0.085	0.006	0.017	-0.074	0.189	0.015	-0.220	-0.013	0.002	0.033	0.005	0.152	-0.416	-0.077	0.010	-0.411	-0.005	0.002	-0.018	0.023	-0.028	-0.201	-0.464	-0.154	0.007	0.000	-0.064	-0.453	0.003	-0.820	-0.012	0.003	-0.001	-0.505	-0.042	-0.160	0.013	0.001	0.012	-0.057	-0.028	0.000	-0.245
EDN2	1907	1p34.2	-0.035	-0.814	-0.004	-0.493	0.085	0.006	0.017	-0.074	0.189	0.015	-0.220	-0.013	0.002	0.033	0.005	0.152	-0.416	-0.077	0.010	-0.411	-0.005	0.002	-0.018	0.023	-0.028	-0.201	-0.464	-0.154	0.007	0.000	-0.064	-0.453	0.003	-0.820	-0.012	0.003	-0.001	-0.505	-0.042	-0.160	0.013	0.001	0.012	-0.057	-0.028	0.000	-0.245
HIVEP3	59269	1p34.2	-0.035	-0.814	-0.004	-0.493	0.085	0.006	0.017	-0.074	0.189	0.015	-0.220	-0.013	0.002	0.033	0.005	0.152	-0.416	-0.077	0.010	-0.411	-0.005	0.002	-0.018	0.023	-0.028	-0.201	-0.464	-0.154	0.007	0.000	-0.064	-0.453	0.003	-0.820	-0.012	0.003	-0.001	-0.505	-0.042	-0.160	0.013	0.001	0.012	-0.057	-0.028	0.000	-0.245
GUCA2B	2981	1p34.2	-0.035	-0.807	-0.004	-0.493	0.085	0.006	0.017	-0.074	0.189	0.015	-0.220	-0.013	0.002	0.033	0.005	0.152	-0.416	-0.077	0.010	-0.411	-0.005	0.002	-0.018	0.023	-0.028	-0.201	-0.464	-0.154	0.007	0.000	-0.064	-0.453	0.003	-0.820	-0.012	0.003	-0.001	-0.505	-0.042	-0.160	0.013	0.001	0.012	-0.057	-0.028	0.000	-0.245
GUCA2A	2980	1p34.2	-0.035	-0.807	-0.004	-0.493	0.085	0.006	0.017	-0.074	0.189	0.015	-0.220	-0.013	0.002	0.033	0.005	0.152	-0.416	-0.077	0.010	-0.411	-0.005	0.002	-0.018	0.023	-0.028	-0.201	-0.464	-0.154	0.007	0.000	-0.064	-0.453	0.003	-0.820	-0.012	0.003	-0.001	-0.505	-0.042	-0.160	0.013	0.001	0.012	-0.057	-0.028	0.000	-0.245
FOXJ3	22887	1p34.2	-0.035	-0.807	-0.004	-0.493	0.085	0.006	0.017	-0.074	0.189	0.015	-0.220	-0.013	0.002	0.033	0.005	0.152	-0.416	-0.077	0.010	-0.411	-0.005	0.002	-0.018	0.023	-0.028	-0.201	-0.464	-0.154	0.007	0.000	-0.064	-0.453	0.003	-0.820	-0.012	0.003	-0.001	-0.505	-0.042	-0.160	0.013	0.001	0.012	-0.057	-0.028	0.000	-0.245
RIMKLA	284716	1p34.2	-0.035	-0.807	-0.004	-0.493	0.085	0.006	0.017	-0.074	0.189	0.015	-0.220	-0.013	0.002	0.033	0.005	0.152	-0.416	-0.077	0.010	-0.411	-0.005	0.002	-0.018	0.023	-0.028	-0.201	-0.464	-0.154	0.007	0.000	-0.064	-0.453	0.003	-0.820	-0.012	0.003	-0.001	-0.505	-0.042	-0.160	0.013	0.001	0.012	-0.057	-0.028	0.000	-0.245
ZMYND12	84217	1p34.2	-0.035	-0.807	-0.004	-0.493	0.085	0.006	0.017	-0.074	0.189	0.015	-0.220	-0.013	0.002	0.033	0.005	0.152	-0.416	-0.077	0.010	-0.411	-0.005	0.002	-0.018	0.023	-0.028	-0.201	-0.464	-0.154	0.007	0.000	-0.064	-0.453	0.003	-0.820	-0.012	0.003	-0.001	-0.505	-0.042	-0.160	0.013	0.001	0.012	-0.057	-0.028	0.000	-0.245
PPCS	79717	1p34.2	-0.035	-0.807	-0.004	-0.493	0.085	0.006	0.017	-0.074	0.189	0.015	-0.220	-0.013	0.002	0.033	0.005	0.152	-0.416	-0.077	0.010	-0.411	-0.005	0.002	-0.018	0.023	-0.028	-0.201	-0.464	-0.154	0.007	0.000	-0.064	-0.453	0.003	-0.820	-0.012	0.003	-0.001	-0.505	-0.042	-0.160	0.013	0.001	0.012	-0.057	-0.028	0.000	-0.245
CCDC30	728621	1p34.2	-0.035	-0.807	-0.004	-0.493	0.085	0.006	0.017	-0.074	0.189	0.015	-0.220	-0.013	0.002	0.033	0.005	0.152	-0.416	-0.077	0.010	-0.411	-0.005	0.002	-0.018	0.023	-0.028	-0.201	-0.464	-0.154	0.007	0.000	-0.064	-0.453	0.003	-0.820	-0.012	0.003	-0.001	-0.505	-0.042	-0.160	0.013	0.001	0.012	-0.057	-0.028	0.000	-0.245
PPIH	10465	1p34.2	-0.035	-0.807	-0.004	-0.493	0.085	0.006	0.017	-0.074	0.189	0.015	-0.220	-0.013	0.002	0.033	0.005	0.152	-0.416	-0.077	0.010	-0.411	-0.005	0.002	-0.018	0.023	-0.028	-0.201	-0.464	-0.154	0.007	0.000	-0.064	-0.453	0.003	-0.820	-0.012	0.003	-0.001	-0.505	-0.042	-0.160	0.013	0.001	0.012	-0.057	-0.028	0.000	-0.245
YBX1	4904	1p34.2	-0.035	-0.807	-0.004	-0.493	0.085	0.006	0.017	-0.074	0.189	0.015	-0.220	-0.013	0.002	0.033	0.005	0.152	-0.416	-0.077	0.010	-0.411	-0.005	0.002	-0.018	0.023	-0.028	-0.201	-0.464	-0.154	0.007	0.000	-0.064	-0.453	0.003	-0.820	-0.012	0.003	-0.001	-0.505	-0.042	-0.160	0.013	0.001	0.012	-0.057	-0.028	0.000	-0.245
CLDN19	149461	1p34.2	-0.035	-0.807	-0.004	-0.493	0.085	0.006	0.017	-0.074	0.189	0.015	-0.220	-0.013	0.002	0.033	0.005	0.152	-0.416	-0.077	0.010	-0.411	-0.005	0.002	-0.018	0.023	-0.028	-0.201	-0.464	-0.154	0.007	0.000	-0.064	-0.453	0.003	-0.820	-0.012	0.003	-0.001	-0.505	-0.042	-0.160	0.013	0.001	0.012	-0.057	-0.028	0.000	-0.245
LEPRE1	64175	1p34.2	-0.035	-0.807	-0.004	-0.493	0.085	0.006	0.017	-0.074	0.189	0.015	-0.220	-0.013	0.002	0.033	0.005	0.152	-0.416	-0.077	0.010	-0.411	-0.005	0.002	-0.018	0.023	-0.028	-0.201	-0.464	-0.154	0.007	0.000	-0.064	-0.453	0.003	-0.820	-0.012	0.003	-0.001	-0.505	-0.042	-0.160	0.013	0.001	0.012	-0.057	-0.028	0.000	-0.245
C1orf50	79078	1p34.2	-0.035	-0.807	-0.004	-0.493	0.085	0.006	0.017	-0.074	0.189	0.015	-0.220	-0.013	0.002	0.033	0.005	0.152	-0.416	-0.077	0.010	-0.411	-0.005	0.002	-0.018	0.023	-0.028	-0.201	-0.464	-0.154	0.007	0.000	-0.064	-0.453	0.003	-0.820	-0.012	0.003	-0.001	-0.505	-0.042	-0.160	0.013	0.001	0.012	-0.057	-0.028	0.000	-0.245
CCDC23	374969	1p34.2	-0.035	-0.807	-0.004	-0.493	0.085	0.006	0.017	-0.074	0.189	0.015	-0.220	-0.013	0.002	0.033	0.005	0.152	-0.416	-0.077	0.010	-0.411	-0.005	0.002	-0.018	0.023	-0.028	-0.201	-0.464	-0.154	0.007	0.000	-0.064	-0.453	0.003	-0.820	-0.012	0.003	-0.001	-0.505	-0.042	-0.160	0.013	0.001	0.012	-0.057	-0.028	0.000	-0.245
ERMAP	114625	1p34.2	-0.035	-0.807	-0.004	-0.493	0.085	0.006	0.017	-0.074	0.189	0.015	-0.220	-0.013	0.002	0.033	0.005	0.152	-0.416	-0.077	0.010	-0.411	-0.005	0.002	-0.018	0.023	-0.028	-0.201	-0.464	-0.154	0.007	0.000	-0.064	-0.453	0.003	-0.820	-0.012	0.003	-0.001	-0.505	-0.042	-0.160	0.013	0.001	0.012	-0.057	-0.028	0.000	-0.245
ZNF691	51058	1p34.2	-0.035	-0.807	-0.004	-0.493	0.085	0.006	0.017	-0.074	0.189	0.015	-0.220	-0.013	0.002	0.033	0.005	0.152	-0.416	-0.077	0.010	-0.411	-0.005	0.002	-0.018	0.023	-0.028	-0.201	-0.464	-0.154	0.007	0.000	-0.064	-0.453	0.003	-0.820	-0.012	0.003	-0.001	-0.505	-0.042	-0.160	0.013	0.001	0.012	-0.057	-0.028	0.000	-0.245
SLC2A1	6513	1p34.2	-0.035	-0.807	-0.004	-0.493	0.085	0.006	0.017	-0.074	0.189	0.015	-0.220	-0.013	0.002	0.033	0.005	0.152	-0.416	-0.077	0.010	-0.411	-0.005	0.002	-0.018	0.023	-0.028	-0.201	-0.464	-0.154	0.007	0.000	-0.064	-0.453	0.003	-0.820	-0.012	0.003	-0.001	-0.505	-0.042	-0.160	0.013	0.001	0.012	-0.057	-0.028	0.000	-0.245
FAM183A	440585	1p34.2	-0.035	-0.807	-0.004	-0.493	0.085	0.006	0.017	-0.074	0.189	0.015	-0.220	-0.013	0.002	0.033	0.005	0.152	-0.416	-0.077	0.010	-0.411	-0.005	0.002	-0.018	0.023	-0.028	-0.201	-0.464	-0.154	0.007	0.000	-0.064	-0.453	0.003	-0.820	-0.012	0.003	-0.001	-0.505	-0.042	-0.160	0.013	0.001	0.012	-0.057	-0.028	0.000	-0.245
EBNA1BP2	10969	1p34.2	-0.035	-0.807	-0.004	-0.493	0.085	0.006	0.017	-0.074	0.189	0.015	-0.220	-0.013	0.002	0.033	0.005	0.152	-0.416	-0.077	0.010	-0.411	-0.005	0.002	-0.018	0.023	-0.028	-0.201	-0.464	-0.154	0.007	0.000	-0.064	-0.453	0.003	-0.820	-0.012	0.003	-0.001	-0.505	-0.042	-0.160	0.013	0.001	0.012	-0.057	-0.028	0.000	-0.245
WDR65	149465	1p34.2	-0.035	-0.807	-0.004	-0.493	0.085	0.006	0.017	-0.074	0.189	0.015	-0.220	-0.013	0.002	0.033	0.005	0.152	-0.416	-0.077	0.010	-0.411	-0.005	0.002	-0.018	0.023	-0.028	-0.201	-0.464	-0.154	0.007	0.000	-0.064	-0.453	0.003	-0.820	-0.012	0.003	-0.001	-0.505	-0.042	-0.160	0.013	0.001	0.012	-0.057	-0.028	0.000	-0.245
RNA5SP46	-158	1p34.2	-0.035	-0.807	-0.004	-0.493	0.085	0.006	0.017	-0.074	0.189	0.015	-0.220	-0.013	0.002	0.033	0.005	0.152	-0.416	-0.077	0.010	-0.411	-0.005	0.002	-0.018	0.023	-0.028	-0.201	-0.464	-0.154	0.007	0.000	-0.064	-0.453	0.003	-0.820	-0.012	0.003	-0.001	-0.505	-0.042	-0.160	0.013	0.001	0.012	-0.057	-0.028	0.000	-0.245
TMEM125	128218	1p34.2	-0.035	-0.807	-0.004	-0.493	0.085	0.006	0.017	-0.074	0.189	0.015	-0.220	-0.013	0.002	0.033	0.005	0.152	-0.416	-0.077	0.010	-0.411	-0.005	0.002	-0.018	0.023	-0.028	-0.201	-0.464	-0.154	0.007	0.000	-0.064	-0.453	0.003	-0.820	-0.012	0.003	-0.001	-0.505	-0.042	-0.160	0.013	0.001	0.012	-0.057	-0.028	0.000	-0.245
C1orf210	149466	1p34.2	-0.035	-0.807	-0.004	-0.493	0.085	0.006	0.017	-0.074	0.189	0.015	-0.220	-0.013	0.002	0.033	0.005	0.152	-0.416	-0.077	0.010	-0.411	-0.005	0.002	-0.018	0.023	-0.028	-0.201	-0.464	-0.154	0.007	0.000	-0.064	-0.453	0.003	-0.820	-0.012	0.003	-0.001	-0.505	-0.042	-0.160	0.013	0.001	0.012	-0.057	-0.028	0.000	-0.245
TIE1	7075	1p34.2	-0.035	-0.807	-0.004	-0.493	0.085	0.006	0.017	-0.074	0.189	0.015	-0.220	-0.013	0.002	0.033	0.005	0.152	-0.416	-0.077	0.010	-0.411	-0.005	0.002	-0.018	0.023	-0.028	-0.201	-0.464	-0.154	0.007	0.000	-0.064	-0.453	0.003	-0.820	-0.012	0.003	-0.001	-0.505	-0.042	-0.160	0.013	0.001	0.012	-0.057	-0.028	0.000	-0.245
MPL	4352	1p34.2	-0.035	-0.807	-0.004	-0.493	0.085	0.006	0.017	-0.074	0.189	0.015	-0.220	-0.013	0.002	0.033	0.005	0.152	-0.416	-0.077	0.010	-0.411	-0.005	0.002	-0.018	0.023	-0.028	-0.201	-0.464	-0.154	0.007	0.000	-0.064	-0.453	0.003	-0.820	-0.012	0.003	-0.001	-0.505	-0.042	-0.160	0.013	0.001	0.012	-0.057	-0.028	0.000	-0.245
CDC20	991	1p34.2	-0.035	-0.807	-0.004	-0.493	0.085	0.006	0.017	-0.074	0.189	0.015	-0.220	-0.013	0.002	0.033	0.005	0.152	-0.416	-0.077	0.010	-0.411	-0.005	0.002	-0.018	0.023	-0.028	-0.201	-0.464	-0.154	0.007	0.000	-0.064	-0.453	0.003	-0.820	-0.012	0.003	-0.001	-0.505	-0.042	-0.160	0.013	0.001	0.012	-0.057	-0.028	0.000	-0.245
ELOVL1	64834	1p34.2	-0.035	-0.807	-0.004	-0.493	0.085	0.006	0.017	-0.074	0.189	0.015	-0.220	-0.013	0.002	0.033	0.005	0.152	-0.416	-0.077	0.010	-0.411	-0.005	0.002	-0.018	0.023	-0.028	-0.201	-0.464	-0.154	0.007	0.000	-0.064	-0.453	0.003	-0.820	-0.012	0.003	-0.001	-0.505	-0.042	-0.160	0.013	0.001	0.012	-0.057	-0.028	0.000	-0.245
MED8	112950	1p34.2	-0.035	-0.807	-0.004	-0.493	0.085	0.006	0.017	-0.074	0.189	0.015	-0.220	-0.013	0.002	0.033	0.005	0.152	-0.416	-0.077	0.010	-0.411	-0.005	0.002	-0.018	0.023	-0.028	-0.201	-0.464	-0.154	0.007	0.000	-0.064	-0.453	0.003	-0.820	-0.012	0.003	-0.001	-0.505	-0.042	-0.160	0.013	0.001	0.012	-0.057	-0.028	0.000	-0.245
SZT2	23334	1p34.2	-0.035	-0.807	-0.004	-0.493	0.085	0.006	0.017	-0.074	0.189	0.015	-0.220	-0.013	0.002	0.033	0.005	0.152	-0.416	-0.077	0.010	-0.411	-0.005	0.002	-0.018	0.023	-0.028	-0.201	-0.464	-0.154	0.007	0.000	-0.064	-0.453	0.003	-0.820	-0.012	0.003	-0.001	-0.505	-0.042	-0.160	0.013	0.001	0.012	-0.057	-0.028	0.000	-0.245
HYI	81888	1p34.2	-0.035	-0.807	-0.004	-0.493	0.085	0.006	0.017	-0.074	0.189	0.015	-0.220	-0.013	0.002	0.033	0.005	0.152	-0.416	-0.077	0.010	-0.411	-0.005	0.002	-0.018	0.023	-0.028	-0.201	-0.464	-0.154	0.007	0.000	-0.064	-0.453	0.003	-0.820	-0.012	0.003	-0.001	-0.505	-0.042	-0.160	0.013	0.001	0.012	-0.057	-0.028	0.000	-0.245
PTPRF	5792	1p34.2	-0.035	-0.807	-0.004	-0.493	0.085	0.006	0.017	-0.074	0.189	0.015	-0.220	-0.013	0.002	0.033	0.005	0.152	-0.416	-0.077	0.010	-0.411	-0.005	0.002	-0.018	0.023	-0.028	-0.201	-0.464	-0.154	0.007	0.000	-0.064	-0.453	0.003	-0.820	-0.012	0.003	-0.001	-0.505	-0.042	-0.160	0.013	0.001	0.012	-0.057	-0.028	0.000	-0.245
KDM4A	9682	1p34.1	-0.035	-0.807	-0.004	-0.493	0.085	0.006	0.017	-0.074	0.189	0.015	-0.220	-0.013	0.002	0.033	0.005	0.152	-0.416	-0.077	0.010	-0.411	-0.005	0.002	-0.018	0.023	-0.028	-0.201	-0.464	-0.154	0.007	0.000	-0.064	-0.453	0.003	-0.820	-0.012	0.003	-0.001	-0.505	-0.042	-0.160	0.013	0.001	0.012	-0.057	-0.028	0.000	-0.245
ST3GAL3	6487	1p34.1	-0.035	-0.807	-0.004	-0.493	0.085	0.006	0.017	-0.074	0.189	0.015	-0.220	-0.013	0.002	0.033	0.005	0.152	-0.416	-0.077	0.010	-0.411	-0.005	0.002	-0.018	0.023	-0.028	-0.201	-0.464	-0.154	0.007	0.000	-0.064	-0.453	0.003	-0.820	-0.012	0.003	-0.001	-0.505	-0.042	-0.160	0.013	0.001	0.012	-0.057	-0.028	0.000	-0.245
ARTN	9048	1p34.1	-0.035	-0.807	-0.004	-0.493	0.085	0.006	0.017	-0.074	0.189	0.015	-0.220	-0.013	0.002	0.033	0.005	0.152	-0.416	-0.077	0.010	-0.411	-0.005	0.002	-0.018	0.023	-0.028	-0.201	-0.464	-0.154	0.007	0.000	-0.064	-0.453	0.003	-0.820	-0.012	0.003	-0.001	-0.505	-0.042	-0.160	0.013	0.001	0.012	-0.057	-0.028	0.000	-0.245
IPO13	9670	1p34.1	-0.035	-0.807	-0.004	-0.493	0.085	0.006	0.017	-0.074	0.189	0.015	-0.220	-0.013	0.002	0.033	0.005	0.152	-0.416	-0.077	0.010	-0.411	-0.005	0.002	-0.018	0.023	-0.028	-0.201	-0.464	-0.154	0.007	0.000	-0.064	-0.453	0.003	-0.820	-0.012	0.003	-0.001	-0.505	-0.042	-0.160	0.013	0.001	0.012	-0.057	-0.028	0.000	-0.245
DPH2	1802	1p34.1	-0.035	-0.807	-0.004	-0.493	0.085	0.006	0.017	-0.074	0.189	0.015	-0.220	-0.013	0.002	0.033	0.005	0.152	-0.416	-0.077	0.010	-0.411	-0.005	0.002	-0.018	0.023	-0.028	-0.201	-0.464	-0.154	0.007	0.000	-0.064	-0.453	0.003	-0.820	-0.012	0.003	-0.001	-0.505	-0.042	-0.160	0.013	0.001	0.012	-0.057	-0.028	0.000	-0.245
ATP6V0B	533	1p34.1	-0.035	-0.807	-0.004	-0.493	0.085	0.006	0.017	-0.074	0.189	0.015	-0.220	-0.013	0.002	0.033	0.005	0.152	-0.416	-0.077	0.010	-0.411	-0.005	0.002	-0.018	0.023	-0.028	-0.201	-0.464	-0.154	0.007	0.000	-0.064	-0.453	0.003	-0.820	-0.012	0.003	-0.001	-0.505	-0.042	-0.160	0.013	0.001	0.012	-0.057	-0.028	0.000	-0.245
B4GALT2	8704	1p34.1	-0.035	-0.807	-0.004	-0.493	0.085	0.006	0.017	-0.074	0.189	0.015	-0.220	-0.013	0.002	0.033	0.005	0.152	-0.416	-0.077	0.010	-0.411	-0.005	0.002	-0.018	0.023	-0.028	-0.201	-0.464	-0.154	0.007	0.000	-0.064	-0.453	0.003	-0.820	-0.012	0.003	-0.001	-0.505	-0.042	-0.160	0.013	0.001	0.012	-0.057	-0.028	0.000	-0.245
CCDC24	149473	1p34.1	-0.035	-0.807	-0.004	-0.493	0.085	0.006	0.017	-0.074	0.189	0.015	-0.220	-0.013	0.002	0.033	0.005	0.152	-0.416	-0.077	0.010	-0.411	-0.005	0.002	-0.018	0.023	-0.028	-0.201	-0.464	-0.154	0.007	0.000	-0.064	-0.453	0.003	-0.820	-0.012	0.003	-0.001	-0.505	-0.042	-0.160	0.013	0.001	0.012	-0.057	-0.028	0.000	-0.245
SLC6A9	6536	1p34.1	-0.035	-0.807	-0.004	-0.493	0.085	0.006	0.017	-0.074	0.189	0.015	-0.220	-0.013	0.002	0.033	0.005	0.152	-0.416	-0.077	0.010	-0.411	-0.005	0.002	-0.018	0.023	-0.028	-0.201	-0.464	-0.154	0.007	0.000	-0.064	-0.453	0.003	-0.820	-0.012	0.003	-0.001	-0.505	-0.042	-0.160	0.013	0.001	0.012	-0.057	-0.028	0.000	-0.245
KLF17	128209	1p34.1	-0.035	-0.807	-0.004	-0.493	0.085	0.006	0.017	-0.074	0.189	0.015	-0.220	-0.013	0.002	0.033	0.005	0.152	-0.416	-0.077	0.010	-0.411	-0.005	0.002	-0.018	0.023	-0.028	-0.201	-0.464	-0.154	0.007	0.000	-0.064	-0.453	0.003	-0.820	-0.012	0.003	-0.001	-0.505	-0.042	-0.160	0.013	0.001	0.012	-0.057	-0.028	0.000	-0.245
RN7SL479P	-159	1p34.1	-0.035	-0.807	-0.004	-0.493	0.085	0.006	0.017	-0.074	0.189	0.015	-0.220	-0.013	0.002	0.033	0.005	0.152	-0.416	-0.077	0.010	-0.411	-0.005	0.002	-0.018	0.023	-0.028	-0.201	-0.464	-0.154	0.007	0.000	-0.064	-0.453	0.003	-0.820	-0.012	0.003	-0.001	-0.505	-0.042	-0.160	0.013	0.001	0.012	-0.057	-0.028	0.000	-0.245
DMAP1	55929	1p34.1	-0.035	-0.807	-0.004	-0.493	0.085	0.006	0.017	-0.074	0.189	0.015	-0.220	-0.013	0.002	0.033	0.005	0.152	-0.416	-0.077	0.010	-0.411	-0.005	0.002	-0.018	0.023	-0.028	-0.201	-0.464	-0.154	0.007	0.000	-0.064	-0.453	0.003	-0.820	-0.012	0.003	-0.001	-0.505	-0.042	-0.160	0.013	0.001	0.012	-0.057	-0.028	0.000	-0.245
ERI3	79033	1p34.1	-0.035	-0.807	-0.004	-0.493	0.085	0.006	0.017	-0.074	0.189	0.015	-0.220	-0.013	0.002	0.033	0.005	0.152	-0.416	-0.077	0.010	-0.411	-0.005	0.002	-0.018	0.023	-0.028	-0.201	-0.464	-0.154	0.007	0.000	-0.064	-0.453	0.003	-0.820	-0.012	0.003	-0.001	-0.505	-0.042	-0.160	0.013	0.001	0.012	-0.057	-0.028	0.000	-0.245
RNF220	55182	1p34.1	-0.035	-0.807	-0.004	-0.493	0.085	0.006	0.017	-0.074	0.189	0.015	-0.220	-0.013	0.002	0.033	0.005	0.152	-0.416	-0.077	0.010	-0.411	-0.005	0.002	-0.018	0.023	-0.028	-0.201	-0.464	-0.154	0.007	0.000	-0.064	-0.453	0.003	-0.820	-0.012	0.003	-0.001	-0.505	-0.042	-0.160	0.013	0.001	0.012	-0.057	-0.028	0.000	-0.245
MIR5584	-160	1p34.1	-0.035	-0.807	-0.004	-0.493	0.085	0.006	0.017	-0.074	0.189	0.015	-0.220	-0.013	0.002	0.033	0.005	0.152	-0.416	-0.077	0.010	-0.411	-0.005	0.002	-0.018	0.023	-0.028	-0.201	-0.464	-0.154	0.007	0.000	-0.064	-0.453	0.003	-0.820	-0.012	0.003	-0.001	-0.505	-0.042	-0.160	0.013	0.001	0.012	-0.057	-0.028	0.000	-0.245
TMEM53	79639	1p34.1	-0.035	-0.807	-0.004	-0.493	0.085	0.006	0.017	-0.074	0.189	0.015	-0.220	-0.013	0.002	0.033	0.005	0.152	-0.416	-0.077	0.010	-0.411	-0.005	0.002	-0.018	0.023	-0.028	-0.201	-0.464	-0.154	0.007	0.000	-0.064	-0.453	0.003	-0.820	-0.012	0.003	-0.001	-0.505	-0.042	-0.160	0.013	0.001	0.012	-0.057	-0.028	0.000	-0.245
C1orf228	339541	1p34.1	-0.035	-0.807	-0.004	-0.493	0.085	0.006	0.017	-0.074	0.189	0.015	-0.220	-0.013	0.002	0.033	0.005	0.152	-0.416	-0.077	0.010	-0.411	-0.005	0.002	-0.018	0.023	-0.028	-0.201	-0.464	-0.154	0.007	0.000	-0.064	-0.453	0.003	-0.820	-0.012	0.003	-0.001	-0.505	-0.042	-0.160	0.013	0.001	0.012	-0.057	-0.028	0.000	-0.245
KIF2C	11004	1p34.1	-0.035	-0.807	-0.004	-0.493	0.085	0.006	0.017	-0.074	0.189	0.015	-0.220	-0.013	0.002	0.033	0.005	0.152	-0.416	-0.077	0.010	-0.411	-0.005	0.002	-0.018	0.023	-0.028	-0.201	-0.464	-0.154	0.007	0.000	-0.064	-0.453	0.003	-0.820	-0.012	0.003	-0.001	-0.505	-0.042	-0.160	0.013	0.001	0.012	-0.057	-0.028	0.000	-0.245
BEST4	266675	1p34.1	-0.035	-0.807	-0.004	-0.493	0.085	0.006	0.017	-0.074	0.189	0.015	-0.220	-0.013	0.002	0.033	0.005	0.152	-0.416	-0.077	0.010	-0.411	-0.005	0.002	-0.018	0.023	-0.028	-0.201	-0.464	-0.154	0.007	0.000	-0.064	-0.453	0.003	-0.820	-0.012	0.003	-0.001	-0.505	-0.042	-0.160	0.013	0.001	0.012	-0.057	-0.028	0.000	-0.245
BTBD19	-165	1p34.1	-0.035	-0.807	-0.004	-0.493	0.085	0.006	0.017	-0.074	0.189	0.015	-0.220	-0.013	0.002	0.033	0.005	0.152	-0.416	-0.077	0.010	-0.411	-0.005	0.002	-0.018	0.023	-0.028	-0.201	-0.464	-0.154	0.007	0.000	-0.064	-0.453	0.003	-0.820	-0.012	0.003	-0.001	-0.505	-0.042	-0.160	0.013	0.001	0.012	-0.057	-0.028	0.000	-0.245
PLK3	1263	1p34.1	-0.035	-0.807	-0.004	-0.493	0.085	0.006	0.017	-0.074	0.189	0.015	-0.220	-0.013	0.002	0.033	0.005	0.152	-0.416	-0.077	0.010	-0.411	-0.005	0.002	-0.018	0.023	-0.028	-0.201	-0.464	-0.154	0.007	0.000	-0.064	-0.453	0.003	-0.820	-0.012	0.003	-0.001	-0.505	-0.042	-0.160	0.013	0.001	0.012	-0.057	-0.028	0.000	-0.245
RPS8	6202	1p34.1	-0.035	-0.807	-0.004	-0.493	0.085	0.006	0.017	-0.074	0.189	0.015	-0.220	-0.013	0.002	0.033	0.005	0.152	-0.416	-0.077	0.010	-0.411	-0.005	0.002	-0.018	0.023	-0.028	-0.201	-0.464	-0.154	0.007	0.000	-0.064	-0.453	0.003	-0.820	-0.012	0.003	-0.001	-0.505	-0.042	-0.160	0.013	0.001	0.012	-0.057	-0.028	0.000	-0.245
SNORD38A	-163	1p34.1	-0.035	-0.807	-0.004	-0.493	0.085	0.006	0.017	-0.074	0.189	0.015	-0.220	-0.013	0.002	0.033	0.005	0.152	-0.416	-0.077	0.010	-0.411	-0.005	0.002	-0.018	0.023	-0.028	-0.201	-0.464	-0.154	0.007	0.000	-0.064	-0.453	0.003	-0.820	-0.012	0.003	-0.001	-0.505	-0.042	-0.160	0.013	0.001	0.012	-0.057	-0.028	0.000	-0.245
SNORD38B	-164	1p34.1	-0.035	-0.807	-0.004	-0.493	0.085	0.006	0.017	-0.074	0.189	0.015	-0.220	-0.013	0.002	0.033	0.005	0.152	-0.416	-0.077	0.010	-0.411	-0.005	0.002	-0.018	0.023	-0.028	-0.201	-0.464	-0.154	0.007	0.000	-0.064	-0.453	0.003	-0.820	-0.012	0.003	-0.001	-0.505	-0.042	-0.160	0.013	0.001	0.012	-0.057	-0.028	0.000	-0.245
SNORD46|ENSG00000200913.1	-162	1p34.1	-0.035	-0.807	-0.004	-0.493	0.085	0.006	0.017	-0.074	0.189	0.015	-0.220	-0.013	0.002	0.033	0.005	0.152	-0.416	-0.077	0.010	-0.411	-0.005	0.002	-0.018	0.023	-0.028	-0.201	-0.464	-0.154	0.007	0.000	-0.064	-0.453	0.003	-0.820	-0.012	0.003	-0.001	-0.505	-0.042	-0.160	0.013	0.001	0.012	-0.057	-0.028	0.000	-0.245
SNORD55	-161	1p34.1	-0.035	-0.807	-0.004	-0.493	0.085	0.006	0.017	-0.074	0.189	0.015	-0.220	-0.013	0.002	0.033	0.005	0.152	-0.416	-0.077	0.010	-0.411	-0.005	0.002	-0.018	0.023	-0.028	-0.201	-0.464	-0.154	0.007	0.000	-0.064	-0.453	0.003	-0.820	-0.012	0.003	-0.001	-0.505	-0.042	-0.160	0.013	0.001	0.012	-0.057	-0.028	0.000	-0.245
TCTEX1D4	343521	1p34.1	-0.035	-0.807	-0.004	-0.493	0.085	0.006	0.017	-0.074	0.189	0.015	-0.220	-0.013	0.002	0.033	0.005	0.152	-0.416	-0.077	0.010	-0.411	-0.005	0.002	-0.018	0.023	-0.028	-0.201	-0.464	-0.154	0.007	0.000	-0.064	-0.453	0.003	-0.820	-0.012	0.003	-0.001	-0.505	-0.042	-0.160	0.013	0.001	0.012	-0.057	-0.028	0.000	-0.245
PTCH2	8643	1p34.1	-0.035	-0.807	-0.004	-0.493	0.085	0.006	0.017	-0.074	0.189	0.015	-0.220	-0.013	0.002	0.033	0.005	0.152	-0.416	-0.077	0.010	-0.411	-0.005	0.002	-0.018	0.023	-0.028	-0.201	-0.464	-0.154	0.007	0.000	-0.064	-0.453	0.003	-0.820	-0.012	0.003	-0.001	-0.505	-0.042	-0.160	0.013	0.001	0.012	-0.057	-0.028	0.000	-0.245
EIF2B3	8891	1p34.1	-0.035	-0.807	-0.004	-0.493	0.085	0.006	0.017	-0.074	0.189	0.015	-0.220	-0.013	0.002	0.033	0.005	0.152	-0.416	-0.077	0.010	-0.411	-0.005	0.002	-0.018	0.023	-0.028	-0.201	-0.464	-0.154	0.007	0.000	-0.064	-0.453	0.003	-0.820	-0.012	0.003	-0.001	-0.505	-0.042	-0.160	0.013	0.001	0.012	-0.057	-0.028	0.000	-0.245
RNA5SP47	-166	1p34.1	-0.035	-0.807	-0.004	-0.493	0.085	0.006	0.017	-0.074	0.189	0.015	-0.220	-0.013	0.002	0.033	0.005	0.152	-0.416	-0.077	0.010	-0.411	-0.005	0.002	-0.018	0.023	-0.028	-0.201	-0.464	-0.154	0.007	0.000	-0.064	-0.453	0.003	-0.820	-0.012	0.003	-0.001	-0.505	-0.042	-0.160	0.013	0.001	0.012	-0.057	-0.028	0.000	-0.245
HECTD3	79654	1p34.1	-0.035	-0.807	-0.004	-0.493	0.085	0.006	0.017	-0.074	0.189	0.015	-0.220	-0.013	0.002	0.033	0.005	0.152	-0.416	-0.077	0.010	-0.411	-0.005	0.002	-0.018	0.023	-0.028	-0.201	-0.464	-0.154	0.007	0.000	-0.064	-0.453	0.003	-0.820	-0.012	0.003	-0.001	-0.505	-0.042	-0.160	0.013	0.001	0.012	-0.057	-0.028	0.000	-0.245
UROD	7389	1p34.1	-0.035	-0.807	-0.004	-0.493	0.085	0.006	0.017	-0.074	0.189	0.015	-0.220	-0.013	0.002	0.033	0.005	0.152	-0.416	-0.077	0.010	-0.411	-0.005	0.002	-0.018	0.023	-0.028	-0.201	-0.464	-0.154	0.007	0.000	-0.064	-0.453	0.003	-0.820	-0.012	0.003	-0.001	-0.505	-0.042	-0.160	0.013	0.001	0.012	-0.057	-0.028	0.000	-0.245
ZSWIM5	57643	1p34.1	-0.035	-0.807	-0.004	-0.493	0.085	0.006	0.017	-0.074	0.189	0.015	-0.220	-0.013	0.002	0.033	0.005	0.152	-0.416	-0.077	0.010	-0.411	-0.005	0.002	-0.018	0.023	-0.028	-0.201	-0.464	-0.154	0.007	0.000	-0.064	-0.453	0.003	-0.820	-0.012	0.003	-0.001	-0.505	-0.042	-0.160	0.013	0.001	0.012	-0.057	-0.028	0.000	-0.245
HPDL	84842	1p34.1	-0.035	-0.807	-0.004	-0.493	0.085	0.006	0.017	-0.074	0.189	0.015	-0.220	-0.013	0.002	0.033	0.005	0.152	-0.416	-0.077	0.010	-0.411	-0.005	0.002	-0.018	0.023	-0.028	-0.201	-0.464	-0.154	0.007	0.000	-0.064	-0.453	0.003	-0.820	-0.012	0.003	-0.001	-0.505	-0.042	-0.160	0.013	0.001	0.012	0.006	-0.028	0.000	-0.245
MUTYH	4595	1p34.1	-0.035	-0.807	-0.004	-0.493	0.085	0.006	0.017	-0.074	0.189	0.015	-0.220	-0.013	0.002	0.033	0.005	0.152	-0.416	-0.077	0.010	-0.411	-0.005	0.002	-0.018	0.023	-0.028	-0.201	-0.464	-0.154	0.007	0.000	-0.064	-0.453	0.003	-0.820	-0.012	0.003	-0.001	-0.505	-0.042	-0.160	0.013	0.001	0.012	0.006	-0.028	0.000	-0.245
TESK2	10420	1p34.1	-0.035	-0.807	-0.004	-0.493	0.085	0.006	0.017	-0.074	0.189	0.015	-0.220	-0.013	0.002	0.033	0.005	0.152	-0.416	-0.077	0.010	-0.411	-0.005	0.002	-0.018	0.023	-0.028	-0.201	-0.464	-0.154	0.007	0.000	-0.064	-0.453	0.003	-0.820	-0.012	0.003	-0.001	-0.505	-0.042	-0.160	0.013	0.001	0.012	0.006	-0.028	0.000	-0.245
TOE1	114034	1p34.1	-0.035	-0.807	-0.004	-0.493	0.085	0.006	0.017	-0.074	0.189	0.015	-0.220	-0.013	0.002	0.033	0.005	0.152	-0.416	-0.077	0.010	-0.411	-0.005	0.002	-0.018	0.023	-0.028	-0.201	-0.464	-0.154	0.007	0.000	-0.064	-0.453	0.003	-0.820	-0.012	0.003	-0.001	-0.505	-0.042	-0.160	0.013	0.001	0.012	0.006	-0.028	0.000	-0.245
snoU13|ENSG00000238945.1	-167	1p34.1	-0.035	-0.807	-0.004	-0.493	0.085	0.006	0.017	-0.074	0.189	0.015	-0.220	-0.013	0.002	0.033	0.005	0.152	-0.416	-0.077	0.010	-0.411	-0.005	0.002	-0.018	0.023	-0.028	-0.201	-0.464	-0.154	0.007	0.000	-0.064	-0.453	0.003	-0.820	-0.012	0.003	-0.001	-0.505	-0.042	-0.160	0.013	0.001	0.012	0.006	-0.028	0.000	-0.245
CCDC163P	126661	1p34.1	-0.035	-0.807	-0.004	-0.493	0.085	0.006	0.017	-0.074	0.189	0.015	-0.220	-0.013	0.002	0.033	0.005	0.152	-0.416	-0.077	0.010	-0.411	-0.005	0.002	-0.018	0.023	-0.028	-0.201	-0.464	-0.154	0.007	0.000	-0.064	-0.453	0.003	-0.820	-0.012	0.003	-0.001	-0.505	-0.042	-0.160	0.013	0.001	0.012	0.006	-0.028	0.000	-0.245
MMACHC	25974	1p34.1	-0.035	-0.807	-0.004	-0.493	0.085	0.006	0.017	-0.074	0.189	0.015	-0.220	-0.013	0.002	0.033	0.005	0.152	-0.416	-0.077	0.010	-0.411	-0.005	0.002	-0.018	0.023	-0.028	-0.201	-0.464	-0.154	0.007	0.000	-0.064	-0.453	0.003	-0.820	-0.012	0.003	-0.001	-0.505	-0.042	-0.160	0.013	0.001	0.012	0.006	-0.028	0.000	-0.245
PRDX1	5052	1p34.1	-0.035	-0.807	-0.004	-0.493	0.085	0.006	0.017	-0.074	0.189	0.015	-0.220	-0.013	0.002	0.033	0.005	0.152	-0.416	-0.077	0.010	-0.411	-0.005	0.002	-0.018	0.023	-0.028	-0.201	-0.464	-0.154	0.007	0.000	-0.064	-0.453	0.003	-0.820	-0.012	0.003	-0.001	-0.505	-0.042	-0.160	0.013	0.001	0.012	0.006	-0.028	0.000	-0.245
AKR1A1	10327	1p34.1	-0.035	-0.807	-0.004	-0.493	0.085	0.006	0.017	-0.074	0.189	0.015	-0.220	-0.013	0.002	0.033	0.005	0.152	-0.416	-0.077	0.010	-0.411	-0.005	0.002	-0.018	0.023	-0.028	-0.201	-0.464	-0.154	0.007	0.000	-0.064	-0.453	0.003	-0.820	-0.012	0.003	-0.001	-0.505	-0.042	-0.160	0.013	0.001	0.012	0.006	-0.028	0.000	-0.245
NASP	4678	1p34.1	-0.035	-0.807	-0.004	-0.493	0.085	0.006	0.017	-0.074	0.189	0.015	-0.220	-0.013	0.002	0.033	0.005	0.152	-0.416	-0.077	0.010	-0.411	-0.005	0.002	-0.018	0.023	-0.028	-0.201	-0.464	-0.154	0.007	0.000	-0.064	-0.453	0.003	-0.820	-0.012	0.003	-0.001	-0.505	-0.042	-0.160	0.013	0.001	0.012	0.006	-0.028	0.000	-0.245
CCDC17	149483	1p34.1	-0.035	-0.807	-0.004	-0.493	0.085	0.006	0.017	-0.074	0.189	0.015	-0.220	-0.013	0.002	0.033	0.005	0.152	-0.416	-0.077	0.010	-0.411	-0.005	0.002	-0.018	0.023	-0.028	-0.201	-0.464	-0.154	0.007	0.000	-0.064	-0.453	0.003	-0.820	-0.012	0.003	-0.001	-0.505	-0.042	-0.160	0.013	0.001	0.012	0.006	-0.028	0.000	-0.245
GPBP1L1	60313	1p34.1	-0.035	-0.807	-0.004	-0.493	0.085	0.006	0.017	-0.074	0.189	0.015	-0.220	-0.013	0.002	0.033	0.005	0.152	-0.416	-0.077	0.010	-0.411	-0.005	0.002	-0.018	0.023	-0.028	-0.201	-0.464	-0.154	0.007	0.000	-0.064	-0.453	0.003	-0.820	-0.012	0.003	-0.001	-0.505	-0.042	-0.160	0.013	0.001	0.012	0.006	-0.028	0.000	-0.245
TMEM69	-168	1p34.1	-0.035	-0.807	-0.004	-0.493	0.085	0.006	0.017	-0.074	0.189	0.015	-0.220	-0.013	0.002	0.033	0.005	0.152	-0.416	-0.077	0.010	-0.411	-0.005	0.002	-0.018	0.023	-0.028	-0.201	-0.464	-0.154	0.007	0.000	-0.064	-0.453	0.003	-0.820	-0.012	0.003	-0.001	-0.505	-0.042	-0.160	0.013	0.001	0.012	0.006	-0.028	0.000	-0.245
IPP	3652	1p34.1	-0.035	-0.807	-0.004	-0.493	0.085	0.006	0.017	-0.074	0.189	0.015	-0.220	-0.013	0.002	0.033	0.005	0.152	-0.416	-0.077	0.010	-0.411	-0.005	0.002	-0.018	0.023	-0.028	-0.201	-0.464	-0.154	0.007	0.000	-0.064	-0.453	0.003	-0.820	-0.012	0.003	-0.001	-0.505	-0.042	-0.160	0.013	0.001	0.012	0.006	-0.028	0.000	-0.245
MAST2	23139	1p34.1	-0.035	-0.807	-0.004	-0.493	0.085	0.006	0.017	-0.074	0.189	0.015	-0.220	-0.013	0.002	0.033	0.005	0.152	-0.416	-0.077	0.010	-0.411	-0.005	0.002	-0.018	0.023	-0.028	-0.201	-0.464	-0.154	0.007	0.000	-0.064	-0.453	0.003	-0.820	-0.012	0.003	-0.001	-0.505	-0.042	-0.160	0.013	0.001	0.012	0.006	-0.028	0.000	-0.245
PIK3R3	8503	1p34.1	-0.035	-0.807	-0.004	-0.493	0.085	0.006	0.017	-0.074	0.189	0.015	-0.220	-0.013	0.002	0.033	0.005	0.152	-0.416	-0.077	0.010	-0.411	-0.005	0.002	-0.018	0.023	-0.028	-0.201	-0.464	-0.154	0.007	0.000	-0.064	-0.453	0.003	-0.820	-0.012	0.003	-0.001	-0.505	-0.042	-0.160	0.013	0.001	0.012	0.006	-0.028	0.000	-0.245
TSPAN1	10103	1p34.1	-0.035	-0.807	-0.004	-0.493	0.085	0.006	0.017	-0.074	0.189	0.015	-0.220	-0.013	0.002	0.033	0.005	0.152	-0.416	-0.077	0.010	-0.411	-0.005	0.002	-0.018	0.023	-0.028	-0.201	-0.464	-0.154	0.007	0.000	-0.064	-0.453	0.003	-0.820	-0.012	0.003	-0.001	-0.505	-0.042	-0.160	0.013	0.001	0.012	0.006	-0.028	0.000	-0.245
POMGNT1	55624	1p34.1	-0.035	-0.807	-0.004	-0.493	0.085	0.006	0.017	-0.074	0.189	0.015	-0.220	-0.013	0.002	0.033	0.005	0.152	-0.416	-0.077	0.010	-0.411	-0.005	0.002	-0.018	0.023	-0.028	-0.201	-0.464	-0.154	0.007	0.000	-0.064	-0.453	0.003	-0.820	-0.012	0.003	-0.001	-0.505	-0.042	-0.160	0.013	0.001	0.012	0.006	-0.028	0.000	-0.245
LURAP1	541468	1p34.1	-0.035	-0.807	-0.004	-0.493	0.085	0.006	0.017	-0.074	0.189	0.015	-0.220	-0.013	0.002	0.033	0.005	0.152	-0.416	-0.077	0.010	-0.411	-0.005	0.002	-0.018	0.023	-0.028	-0.201	-0.464	-0.154	0.007	0.000	-0.064	-0.453	0.003	-0.820	-0.012	0.003	-0.001	-0.505	-0.042	-0.160	0.013	0.001	0.012	0.006	-0.028	0.000	-0.245
RAD54L	8438	1p34.1	-0.035	-0.807	-0.004	-0.493	0.085	0.006	0.017	-0.074	0.189	0.015	-0.220	-0.013	0.002	0.033	0.005	0.152	-0.416	-0.077	0.010	-0.411	-0.005	0.002	-0.018	0.023	-0.028	-0.201	-0.464	-0.154	0.007	0.000	-0.064	-0.453	0.003	-0.820	-0.012	0.003	-0.001	-0.505	-0.042	-0.160	0.013	0.001	0.012	0.006	-0.028	0.000	-0.245
LRRC41	10489	1p34.1	-0.035	-0.807	-0.004	-0.493	0.085	0.006	0.017	-0.074	0.189	0.015	-0.220	-0.013	0.002	0.033	0.005	0.152	-0.416	-0.077	0.010	-0.411	-0.005	0.002	-0.018	0.023	-0.028	-0.201	-0.464	-0.154	0.007	0.000	-0.064	-0.453	0.003	-0.820	-0.012	0.003	-0.001	-0.505	-0.042	-0.160	0.013	0.001	0.012	0.006	-0.028	0.000	-0.245
UQCRH	7388	1p34.1	-0.035	-0.807	-0.004	-0.493	0.085	0.006	0.017	-0.074	0.189	0.015	-0.220	-0.013	0.002	0.033	0.005	0.152	-0.416	-0.077	0.010	-0.411	-0.005	0.002	-0.018	0.023	-0.028	-0.201	-0.464	-0.154	0.007	0.000	-0.064	-0.453	0.003	-0.820	-0.012	0.003	-0.001	-0.505	-0.042	-0.160	0.013	0.001	0.012	0.006	-0.028	0.000	-0.245
NSUN4	-169	1p33	-0.035	-0.807	-0.004	-0.493	0.085	0.006	0.017	-0.074	0.189	0.015	-0.220	-0.013	0.002	0.033	0.005	0.152	-0.416	-0.077	0.010	-0.411	-0.005	0.002	-0.018	0.023	-0.028	-0.201	-0.464	-0.154	0.007	0.000	-0.064	-0.453	0.003	-0.820	-0.012	0.003	-0.001	-0.505	-0.042	-0.160	0.013	0.001	0.012	0.006	-0.028	0.000	-0.245
FAAH	2166	1p33	-0.035	-0.807	-0.004	-0.493	0.085	0.006	0.017	-0.074	0.189	0.015	-0.220	-0.013	0.002	0.033	0.005	0.152	-0.416	-0.077	0.010	-0.411	-0.005	0.002	-0.018	0.023	-0.028	-0.201	-0.464	-0.154	0.007	0.000	-0.064	-0.453	0.003	-0.820	-0.012	0.003	-0.001	-0.505	-0.042	-0.160	0.013	0.001	0.012	0.006	-0.028	0.000	-0.245
LINC00505	-170	1p33	-0.035	-0.807	-0.004	-0.493	0.085	0.006	0.017	-0.074	0.189	0.015	-0.220	-0.013	0.002	0.033	0.005	0.152	-0.416	-0.077	0.010	-0.411	-0.005	0.002	-0.018	0.023	-0.028	-0.201	-0.464	-0.154	0.007	0.000	-0.064	-0.453	0.003	-0.820	-0.012	0.003	-0.001	-0.505	-0.042	-0.160	0.013	0.001	0.012	0.006	-0.028	0.000	-0.245
DMBX1	127343	1p33	-0.035	-0.807	-0.004	-0.493	0.085	0.006	0.017	-0.074	0.189	0.015	-0.220	-0.013	0.002	0.033	0.005	0.152	-0.416	-0.077	0.010	-0.411	-0.005	0.002	-0.018	0.023	-0.028	-0.201	-0.464	-0.154	0.007	0.000	-0.064	-0.453	0.003	-0.820	-0.012	0.003	-0.001	-0.505	-0.042	-0.160	0.013	0.001	0.012	0.006	-0.028	0.000	-0.245
KNCN	-171	1p33	-0.035	-0.807	-0.004	-0.493	0.085	0.006	0.017	-0.074	0.189	0.015	-0.220	-0.013	0.002	0.033	0.005	0.152	-0.416	-0.077	0.010	-0.411	-0.005	0.002	-0.018	0.023	-0.028	-0.201	-0.464	-0.154	0.007	0.000	-0.064	-0.453	0.003	-0.820	-0.012	0.003	-0.001	-0.505	-0.042	-0.160	0.013	0.001	0.012	0.006	-0.028	0.000	-0.245
MKNK1	8569	1p33	-0.035	-0.807	-0.004	-0.493	0.085	0.006	0.017	-0.074	0.189	0.015	-0.220	-0.013	0.002	0.033	0.005	0.152	-0.416	-0.077	0.010	-0.411	-0.005	0.002	-0.018	0.023	-0.028	-0.201	-0.464	-0.154	0.007	0.000	-0.064	-0.453	0.003	-0.820	-0.012	0.003	-0.001	-0.505	-0.042	-0.160	0.013	0.001	0.012	0.006	-0.028	0.000	-0.245
MOB3C	148932	1p33	-0.035	-0.807	-0.004	-0.493	0.085	0.006	0.017	-0.074	0.189	0.015	-0.220	-0.013	0.002	0.033	0.005	0.152	-0.416	-0.077	0.010	-0.411	-0.005	0.002	-0.018	0.023	-0.028	-0.201	-0.464	-0.154	0.007	0.000	-0.064	-0.453	0.003	-0.820	-0.012	0.003	-0.001	-0.505	-0.042	-0.160	0.013	0.001	0.012	0.006	-0.028	0.000	-0.245
ATPAF1	64756	1p33	-0.035	-0.807	-0.004	-0.493	0.085	0.006	0.017	-0.074	0.189	0.015	-0.220	-0.013	0.002	0.033	0.005	0.152	-0.416	-0.077	0.010	-0.411	-0.005	0.002	-0.018	0.023	-0.028	-0.201	-0.464	-0.154	0.007	0.000	-0.064	-0.453	0.003	-0.820	-0.012	0.003	-0.001	-0.505	-0.042	-0.160	0.013	0.001	0.012	0.006	-0.028	0.000	-0.245
EFCAB14	9813	1p33	-0.035	-0.807	-0.004	-0.493	0.085	0.006	0.017	-0.074	0.189	0.015	-0.220	-0.013	0.002	0.033	0.005	0.152	-0.416	-0.077	0.010	-0.411	-0.005	0.002	-0.018	0.023	-0.028	-0.201	-0.464	-0.154	0.007	0.000	-0.064	-0.453	0.003	-0.820	-0.012	0.003	-0.001	-0.505	-0.042	-0.160	0.013	0.001	0.012	0.006	-0.028	0.000	-0.245
TEX38	374973	1p33	-0.035	-0.807	-0.004	-0.493	0.085	0.006	0.017	-0.074	0.189	0.015	-0.220	-0.013	0.002	0.033	0.005	0.152	-0.416	-0.077	0.010	-0.411	-0.005	0.002	-0.018	0.023	-0.028	-0.201	-0.464	-0.154	0.007	0.000	-0.064	-0.453	0.003	-0.820	-0.012	0.003	-0.001	-0.505	-0.042	-0.160	0.013	0.001	0.012	0.006	-0.028	0.000	-0.245
CYP4B1	1580	1p33	-0.035	-0.807	-0.004	-0.493	0.085	0.006	0.017	-0.074	0.189	0.015	-0.220	-0.013	0.002	0.033	0.005	0.152	-0.416	-0.077	0.010	-0.411	-0.005	0.002	-0.018	0.023	-0.028	-0.201	-0.464	-0.154	0.007	0.000	-0.064	-0.453	0.003	-0.820	-0.012	0.003	-0.001	-0.505	-0.042	-0.160	0.013	0.001	0.012	0.006	-0.028	0.000	-0.245
CYP4Z2P	-172	1p33	-0.035	-0.807	-0.004	-0.493	0.085	0.006	0.017	-0.074	0.189	0.015	-0.220	-0.013	0.002	0.033	0.005	0.152	-0.416	-0.077	0.010	-0.411	-0.005	0.002	-0.018	0.023	-0.028	-0.201	-0.464	-0.154	0.007	0.000	-0.064	-0.453	0.003	-0.820	-0.012	0.003	-0.001	-0.505	-0.042	-0.160	0.013	0.001	0.012	0.006	-0.028	0.000	-0.245
CYP4A11	1579	1p33	-0.035	-0.807	-0.004	-0.493	0.085	0.006	0.017	-0.074	0.189	0.015	-0.220	-0.013	0.002	0.033	0.005	0.152	-0.416	-0.077	0.010	-0.411	-0.005	0.002	-0.018	0.023	-0.028	-0.201	-0.464	-0.154	0.007	0.000	-0.064	-0.453	0.003	-0.820	-0.012	0.003	-0.001	-0.505	-0.042	-0.160	0.013	0.001	0.012	0.006	-0.028	0.000	-0.245
CYP4X1	260293	1p33	-0.035	-0.807	-0.004	-0.493	0.085	0.006	0.017	-0.074	0.189	0.015	-0.220	-0.013	0.002	0.033	0.005	0.152	-0.416	-0.077	0.010	-0.411	-0.005	0.002	-0.018	0.023	-0.028	-0.201	-0.464	-0.154	0.007	0.000	-0.064	-0.453	0.003	-0.820	-0.012	0.003	-0.001	-0.505	-0.042	-0.160	0.013	0.001	0.012	0.006	-0.028	0.000	-0.245
CYP4Z1	199974	1p33	-0.035	-0.807	-0.004	-0.493	0.085	0.006	0.017	-0.074	0.189	0.015	-0.220	-0.013	0.002	0.033	0.005	0.152	-0.416	-0.077	0.010	-0.411	-0.005	0.002	-0.018	0.023	-0.028	-0.201	-0.464	-0.154	0.007	0.000	-0.064	-0.453	0.003	-0.820	-0.012	0.003	-0.001	-0.505	-0.042	-0.160	0.013	0.001	0.012	0.006	-0.028	0.000	-0.245
CYP4A22	-173	1p33	-0.035	-0.807	-0.004	-0.493	0.085	0.006	0.017	-0.074	0.189	0.015	-0.220	-0.013	0.002	0.033	0.005	0.152	-0.416	-0.077	0.010	-0.411	-0.005	0.002	-0.018	0.023	-0.028	-0.201	-0.464	-0.154	0.007	0.000	-0.064	-0.453	0.003	-0.820	-0.012	0.003	-0.001	-0.505	-0.042	-0.160	0.013	0.001	0.012	0.006	-0.028	0.000	-0.245
LINC00853	-174	1p33	-0.035	-0.807	-0.004	-0.493	0.085	0.006	0.017	-0.074	0.189	0.015	-0.220	-0.013	0.002	0.033	0.005	0.152	-0.416	-0.077	0.010	-0.411	-0.005	0.002	-0.018	0.023	-0.028	-0.201	-0.464	-0.154	0.007	0.000	-0.064	-0.453	0.003	-0.820	-0.012	0.003	-0.001	-0.505	-0.042	-0.160	0.013	0.001	0.012	0.006	-0.028	0.000	-0.245
PDZK1IP1	10158	1p33	-0.035	-0.807	-0.004	-0.493	0.085	0.006	0.017	-0.074	0.189	0.015	-0.220	-0.013	0.002	0.033	0.005	0.152	-0.416	-0.077	0.010	-0.411	-0.005	0.002	-0.018	0.023	-0.028	-0.201	-0.464	-0.154	0.007	0.000	-0.064	-0.453	0.003	-0.820	-0.012	0.003	-0.001	-0.505	-0.042	-0.160	0.013	0.001	0.012	0.006	-0.028	0.000	-0.245
TAL1	6886	1p33	-0.035	-0.807	-0.004	-0.493	0.085	0.006	0.017	-0.074	0.189	0.015	-0.220	-0.013	0.002	0.033	0.005	0.152	-0.416	-0.077	0.010	-0.411	-0.005	0.002	-0.018	0.023	-0.028	-0.201	-0.464	-0.154	0.007	0.000	-0.064	-0.453	0.003	-0.820	-0.012	0.003	-0.001	-0.505	-0.042	-0.160	0.013	0.001	0.012	0.006	-0.028	0.000	-0.245
STIL	6491	1p33	-0.035	-0.807	-0.004	-0.493	0.085	0.006	0.017	-0.074	0.189	0.015	-0.220	-0.013	0.002	0.033	0.005	0.152	-0.416	-0.077	0.010	-0.411	-0.005	0.002	-0.018	0.023	-0.028	-0.201	-0.464	-0.154	0.007	0.000	-0.064	-0.453	0.003	-0.820	-0.012	0.003	-0.001	-0.505	-0.042	-0.160	0.013	0.001	0.012	0.006	-0.028	0.000	-0.245
CMPK1	51727	1p33	-0.035	-0.807	-0.004	-0.493	0.085	0.006	0.017	-0.074	0.189	0.015	-0.220	-0.013	0.002	0.033	0.005	0.152	-0.416	-0.077	0.010	-0.411	-0.005	0.002	-0.018	0.023	-0.028	-0.201	-0.464	-0.154	0.007	0.000	-0.064	-0.453	0.003	-0.820	-0.012	0.003	-0.001	-0.505	-0.042	-0.160	0.013	0.001	0.012	0.006	-0.028	0.000	-0.245
FOXE3	2301	1p33	-0.035	-0.807	-0.004	-0.493	0.085	0.006	0.017	-0.074	0.189	0.015	-0.220	-0.013	0.002	0.033	0.005	0.152	-0.416	-0.077	0.010	-0.411	-0.005	0.002	-0.018	0.023	-0.028	-0.201	-0.464	-0.154	0.007	0.000	-0.064	-0.453	0.003	-0.820	-0.012	0.003	-0.001	-0.505	-0.042	-0.160	0.013	0.001	0.012	0.006	-0.028	0.000	-0.245
FOXD2	2306	1p33	-0.035	-0.807	-0.004	-0.493	0.085	0.006	0.017	-0.074	0.189	0.015	-0.220	-0.013	0.002	0.033	0.005	0.152	-0.416	-0.077	0.010	-0.411	-0.005	0.002	-0.018	0.023	-0.028	-0.201	-0.464	-0.154	0.007	0.000	-0.064	-0.453	0.003	-0.820	-0.012	0.003	-0.001	-0.505	-0.042	-0.160	0.013	0.001	0.012	0.006	-0.028	0.000	-0.245
TRABD2B	-175	1p33	-0.035	-0.807	-0.004	-0.493	0.085	0.006	0.017	-0.074	0.189	0.015	-0.220	-0.013	0.002	0.033	0.005	0.152	-0.416	-0.077	0.010	-0.411	-0.005	0.002	-0.018	0.023	-0.028	-0.201	-0.464	-0.154	0.007	0.000	-0.064	-0.453	0.003	-0.820	-0.012	0.003	-0.001	-0.505	-0.042	-0.160	0.013	0.001	0.012	0.006	-0.028	0.000	-0.245
SKINTL	-176	1p33	-0.035	-0.807	-0.004	-0.493	0.085	0.006	0.017	-0.074	0.189	0.015	-0.220	-0.013	0.002	0.033	0.005	0.152	-0.416	-0.077	0.010	-0.411	-0.005	0.002	-0.018	0.023	-0.028	-0.201	-0.464	-0.154	0.007	0.000	-0.064	-0.453	0.003	-0.820	-0.012	0.003	-0.001	-0.505	-0.042	-0.160	0.013	0.001	0.012	0.006	-0.028	0.000	-0.245
SLC5A9	200010	1p33	-0.035	-0.807	-0.004	-0.493	0.085	0.006	0.017	-0.074	0.189	0.015	-0.220	-0.013	0.002	0.033	0.005	0.152	-0.416	-0.077	0.010	-0.411	-0.005	0.002	-0.018	0.023	-0.028	-0.201	-0.464	-0.154	0.007	0.000	-0.064	-0.453	0.003	-0.820	-0.012	0.003	-0.001	-0.505	-0.042	-0.160	0.013	0.001	0.012	0.006	-0.028	0.000	-0.245
SPATA6	54558	1p33	-0.035	-0.807	-0.004	-0.493	0.085	0.006	0.017	-0.074	0.189	0.015	-0.220	-0.013	0.002	0.033	0.005	0.152	-0.416	-0.077	0.010	-0.411	-0.005	0.002	-0.018	0.023	-0.028	-0.201	-0.464	-0.154	0.007	0.000	-0.064	-0.453	0.003	-0.820	-0.012	0.003	-0.001	-0.505	-0.042	-0.160	0.013	0.001	0.012	0.006	-0.028	0.000	-0.245
AGBL4	84871	1p33	-0.035	-0.807	-0.004	-1.116	0.085	0.006	0.017	-0.074	0.189	-0.547	-0.220	-0.013	0.002	0.033	0.005	0.152	-0.416	-0.077	0.010	-0.852	-0.005	-0.348	-0.851	0.023	-0.621	-0.201	-1.235	-0.154	0.007	0.000	-0.064	-0.453	-0.402	-0.820	-0.012	0.003	-0.001	-0.505	-0.042	-0.772	0.013	0.001	0.012	0.006	-0.028	0.000	-0.245
BEND5	-177	1p33	-0.035	-0.807	-0.004	-0.493	0.085	0.006	0.017	-0.074	0.189	0.015	-0.220	-0.013	0.002	0.033	0.005	0.152	-0.416	-0.077	0.010	-0.852	-0.005	0.002	-0.018	0.023	-0.028	-0.201	-0.464	-0.154	0.007	0.000	-0.064	-0.453	0.003	-0.820	-0.012	0.003	-0.001	-0.505	-0.042	-0.160	0.013	0.001	0.012	0.006	-0.028	0.000	-0.245
snoU13|ENSG00000239144.1	-178	1p33	-0.035	-0.807	-0.004	-0.493	0.085	0.006	0.017	-0.074	0.189	-0.547	-0.220	-0.013	0.002	0.033	0.005	0.152	-0.416	-0.077	0.010	-0.372	-0.005	-0.348	0.009	0.023	-0.028	-0.201	-0.464	-0.154	0.007	0.000	-0.064	-0.453	0.003	-0.820	-0.012	0.003	-0.001	-0.505	-0.042	-0.190	0.013	0.001	0.012	0.006	-0.028	0.000	-0.245
ELAVL4	1996	1p33	-0.035	-0.807	-0.004	-0.479	0.085	0.006	0.017	-0.074	0.189	0.008	-0.220	-0.013	0.002	0.033	0.005	0.152	-0.416	-0.077	0.010	-0.372	-0.005	-0.348	0.009	0.023	0.005	-0.201	-0.428	-0.154	0.007	0.000	-0.064	-0.453	-0.002	-0.820	-0.012	0.003	-0.001	-0.505	-0.042	-0.167	0.013	0.001	0.012	0.006	-0.028	0.000	-0.245
DMRTA2	63950	1p32.3	-0.035	-0.807	-0.004	-0.479	0.085	0.006	0.017	-0.074	0.189	0.008	-0.220	-0.013	0.002	0.033	0.005	0.152	-0.416	-0.077	0.010	-0.372	-0.005	-0.348	0.009	0.023	0.005	-0.201	-0.428	-0.154	0.007	0.000	-0.038	-0.453	-0.002	-0.820	-0.012	0.003	-0.001	-0.505	-0.042	-0.167	0.013	0.001	0.012	0.006	-0.028	0.000	-0.245
FAF1	11124	1p32.3	-0.035	-0.807	-0.004	-0.479	0.085	0.006	0.017	-0.074	0.189	0.008	-0.220	-0.013	0.002	0.033	0.005	0.152	-0.416	-0.077	0.010	-0.372	-0.005	-0.348	0.009	0.023	0.005	-0.201	-0.428	-0.154	0.007	0.000	-0.038	-0.453	-0.002	-0.820	-0.012	0.003	-0.001	-0.505	-0.042	-0.167	0.013	0.001	0.012	0.006	-0.028	0.000	-0.245
CDKN2C	1031	1p32.3	-0.035	-0.807	-0.004	-0.479	0.085	0.006	0.017	-0.074	0.189	0.008	-0.220	-0.013	0.002	0.033	0.005	0.152	-0.416	-0.077	0.010	-0.372	-0.005	-0.348	0.009	0.023	0.005	-0.201	-0.428	-0.154	0.007	0.000	-0.038	-0.453	-0.002	-0.820	-0.012	0.003	-0.001	-0.505	-0.042	-0.167	0.013	0.001	0.012	0.006	-0.028	0.000	-0.245
MIR4421	-179	1p32.3	-0.035	-0.807	-0.004	-0.479	0.085	0.006	0.017	-0.074	0.189	0.008	-0.220	-0.013	0.002	0.033	0.005	0.152	-0.416	-0.077	0.010	-0.372	-0.005	-0.348	0.009	0.023	0.005	-0.201	-0.428	-0.154	0.007	0.000	-0.038	-0.453	-0.002	-0.820	-0.012	0.003	-0.001	-0.505	-0.042	-0.167	0.013	0.001	0.012	0.006	-0.028	0.000	-0.245
C1orf185	284546	1p32.3	-0.035	-0.807	-0.004	-0.479	0.085	0.006	0.017	-0.074	0.189	0.008	-0.220	-0.013	0.002	0.033	0.005	0.152	-0.416	-0.077	0.010	-0.372	-0.005	-0.348	0.009	0.023	0.005	-0.201	-0.428	-0.154	0.007	0.000	-0.038	-0.453	-0.002	-0.820	-0.012	0.003	-0.001	-0.505	-0.042	-0.167	0.013	0.001	0.012	0.006	-0.028	0.000	-0.245
snoU13|ENSG00000238618.1	-180	1p32.3	-0.035	-0.807	-0.004	-0.479	0.085	0.006	0.017	-0.074	0.189	0.008	-0.220	-0.013	0.002	0.033	0.005	0.152	-0.416	-0.077	0.010	-0.372	-0.005	-0.348	0.009	0.023	0.005	-0.201	-0.428	-0.154	0.007	0.000	-0.038	-0.453	-0.002	-0.820	-0.012	0.003	-0.001	-0.505	-0.042	-0.167	0.013	0.001	0.012	0.006	-0.028	0.000	-0.245
RNF11	26994	1p32.3	-0.035	-0.807	-0.004	-0.479	0.085	0.006	0.017	-0.074	0.189	0.008	-0.220	-0.013	0.002	0.033	0.005	0.152	-0.416	-0.077	0.010	-0.372	-0.005	-0.348	0.009	0.023	0.005	-0.201	-0.428	-0.154	0.007	0.000	-0.038	-0.453	-0.002	-0.820	-0.012	0.003	-0.001	-0.505	-0.042	-0.167	0.013	0.001	0.012	0.006	-0.028	0.000	-0.245
TTC39A	22996	1p32.3	-0.035	-0.807	-0.004	-0.479	0.085	0.006	0.017	-0.074	0.189	0.008	-0.220	-0.013	0.002	0.033	0.005	0.152	-0.416	-0.077	0.010	-0.372	-0.005	-0.348	0.009	0.023	0.005	-0.201	-0.428	-0.154	0.007	0.000	-0.038	-0.453	-0.002	-0.820	-0.012	0.003	-0.001	-0.505	-0.042	-0.167	0.013	0.001	0.012	0.006	-0.028	0.000	-0.245
EPS15	2060	1p32.3	-0.035	-0.807	-0.004	-0.479	0.085	0.006	0.017	-0.074	0.189	0.008	-0.220	-0.013	0.002	0.033	0.005	0.152	-0.416	-0.077	0.010	-0.372	-0.005	-0.348	0.009	0.023	0.005	-0.201	-0.428	-0.154	0.007	0.000	-0.038	-0.453	-0.002	-0.820	-0.012	0.003	-0.001	-0.505	-0.042	-0.167	0.013	0.001	0.012	0.006	-0.028	0.000	-0.245
OSBPL9	114883	1p32.3	-0.035	-0.807	-0.004	-0.479	0.085	0.006	0.017	-0.074	0.189	0.008	-0.220	-0.013	0.002	0.033	0.005	0.152	-0.416	-0.077	0.010	-0.372	-0.005	-0.348	0.009	0.023	0.005	-0.201	-0.428	-0.154	0.007	0.000	-0.038	-0.453	-0.002	-0.820	-0.012	0.003	-0.001	-0.505	-0.042	-0.167	0.013	0.001	0.012	0.006	-0.028	0.000	-0.245
SNORA26|ENSG00000212624.1	-181	1p32.3	-0.035	-0.807	-0.004	-0.479	0.085	0.006	0.017	-0.074	0.189	0.008	-0.220	-0.013	0.002	0.033	0.005	0.152	-0.416	-0.077	0.010	-0.372	-0.005	-0.348	0.009	0.023	0.005	-0.201	-0.428	-0.154	0.007	0.000	-0.038	-0.453	-0.002	-0.820	-0.012	0.003	-0.001	-0.505	-0.042	-0.167	0.013	0.001	0.012	0.006	-0.028	0.000	-0.245
NRD1	4898	1p32.3	-0.035	-0.807	-0.004	-0.479	0.085	0.006	0.017	-0.074	0.189	0.008	-0.220	-0.013	0.002	0.033	0.005	0.152	-0.416	-0.077	0.010	-0.372	-0.005	-0.348	0.009	0.023	0.005	-0.201	-0.428	-0.154	0.007	0.000	-0.038	-0.453	-0.002	-0.820	-0.012	0.003	-0.001	-0.505	-0.042	-0.167	0.013	0.001	0.012	0.006	-0.028	0.000	-0.245
MIR761	-182	1p32.3	-0.035	-0.807	-0.004	-0.479	0.085	0.006	0.017	-0.074	0.189	0.008	-0.220	-0.013	0.002	0.033	0.005	0.152	-0.416	-0.077	0.010	-0.372	-0.005	-0.348	0.009	0.023	0.005	-0.201	-0.428	-0.154	0.007	0.000	-0.038	-0.453	-0.002	-0.820	-0.012	0.003	-0.001	-0.505	-0.042	-0.167	0.013	0.001	0.012	0.006	-0.028	0.000	-0.245
RAB3B	5865	1p32.3	-0.035	-0.807	-0.004	-0.479	0.085	0.006	0.017	-0.074	0.189	0.008	-0.220	-0.013	0.002	0.033	0.005	0.152	-0.416	-0.077	0.010	-0.372	-0.005	-0.348	0.009	0.023	0.005	-0.201	-0.428	-0.154	0.007	0.000	-0.038	-0.453	-0.002	-0.820	-0.012	0.003	-0.001	-0.505	-0.042	-0.167	0.013	0.001	0.012	0.006	-0.028	0.000	-0.245
RNA5SP48	-183	1p32.3	-0.035	-0.807	-0.004	-0.479	0.085	0.006	0.017	-0.074	0.189	0.008	-0.220	-0.013	0.002	0.033	0.005	0.152	-0.416	-0.077	0.010	-0.372	-0.005	-0.348	0.009	0.023	0.005	-0.201	-0.428	-0.154	0.007	0.000	-0.038	-0.453	-0.002	-0.820	-0.012	0.003	-0.001	-0.505	-0.042	-0.167	0.013	0.001	0.012	0.006	-0.028	0.000	-0.245
RN7SL290P	-184	1p32.3	-0.035	-0.807	-0.004	-0.479	0.085	0.006	0.017	-0.074	0.189	0.008	-0.220	-0.013	0.002	0.033	0.005	0.152	-0.416	-0.077	0.010	-0.372	-0.005	-0.348	0.009	0.023	0.005	-0.201	-0.428	-0.154	0.007	0.000	-0.038	-0.453	-0.002	-0.820	-0.012	0.003	-0.001	-0.505	-0.042	-0.167	0.013	0.001	0.012	0.006	-0.028	0.000	-0.245
TXNDC12	51060	1p32.3	-0.035	-0.807	-0.004	-0.479	0.085	0.006	0.017	-0.074	0.189	0.008	-0.220	-0.013	0.002	0.033	0.005	0.152	-0.416	-0.077	0.010	-0.372	-0.005	-0.348	0.009	0.023	0.005	-0.201	-0.428	-0.154	0.007	0.000	-0.038	-0.453	-0.002	-0.820	-0.012	0.003	-0.001	-0.505	-0.042	-0.167	0.013	0.001	0.012	0.006	-0.028	0.000	-0.245
KTI12	112970	1p32.3	-0.035	-0.807	-0.004	-0.479	0.085	0.006	0.017	-0.074	0.189	0.008	-0.220	-0.013	0.002	0.033	0.005	0.152	-0.416	-0.077	0.010	-0.372	-0.005	-0.348	0.009	0.023	0.005	-0.201	-0.428	-0.154	0.007	0.000	-0.038	-0.453	-0.002	-0.820	-0.012	0.003	-0.001	-0.505	-0.042	-0.167	0.013	0.001	0.012	0.006	-0.028	0.000	-0.245
BTF3L4	91408	1p32.3	-0.035	-0.807	-0.004	-0.479	0.085	0.006	0.017	-0.074	0.189	0.008	-0.220	-0.013	0.002	0.033	0.005	0.152	-0.416	-0.077	0.010	-0.372	-0.005	-0.348	0.009	0.023	0.005	-0.201	-0.428	-0.154	0.007	0.000	-0.038	-0.453	-0.002	-0.820	-0.012	0.003	-0.001	-0.505	-0.042	-0.167	0.013	0.001	0.012	0.006	-0.028	0.000	-0.245
ZFYVE9	9372	1p32.3	-0.035	-0.807	-0.004	-0.479	0.085	0.006	0.017	-0.074	0.189	0.008	-0.220	-0.013	0.002	0.033	0.005	0.152	-0.416	-0.077	0.010	-0.372	-0.005	-0.348	0.009	0.023	0.005	-0.201	-0.428	-0.154	0.007	0.000	-0.038	-0.453	-0.002	-0.820	-0.012	0.003	-0.001	-0.505	-0.042	-0.167	0.013	0.001	0.012	0.006	-0.028	0.000	-0.245
RN7SL788P	-185	1p32.3	-0.035	-0.807	-0.004	-0.479	0.085	0.006	0.017	-0.074	0.189	0.008	-0.220	-0.013	0.002	0.033	0.005	0.152	-0.416	-0.077	0.010	-0.372	-0.005	-0.348	0.009	0.023	0.005	-0.201	-0.428	-0.154	0.007	0.000	-0.038	-0.453	-0.002	-0.820	-0.012	0.003	-0.001	-0.505	-0.042	-0.167	0.013	0.001	0.012	0.006	-0.028	0.000	-0.245
CC2D1B	200014	1p32.3	-0.035	-0.807	-0.004	-0.479	0.085	0.006	0.017	-0.074	0.189	0.008	-0.220	-0.013	0.002	0.033	0.005	0.152	-0.416	-0.077	0.010	-0.372	-0.005	-0.348	0.009	0.023	0.005	-0.201	-0.428	-0.154	0.007	0.000	-0.038	-0.453	-0.002	-0.820	-0.012	0.003	-0.001	-0.505	-0.042	-0.167	0.013	0.001	0.012	0.006	-0.028	0.000	-0.245
ORC1	4998	1p32.3	-0.035	-0.807	-0.004	-0.479	0.085	0.006	0.017	-0.074	0.189	0.008	-0.220	-0.013	0.002	0.033	0.005	0.152	-0.416	-0.077	0.010	-0.372	-0.005	-0.348	0.009	0.023	0.005	-0.201	-0.428	-0.154	0.007	0.000	-0.038	-0.453	-0.002	-0.820	-0.012	0.003	-0.001	-0.505	-0.042	-0.167	0.013	0.001	0.012	0.006	-0.028	0.000	-0.245
PRPF38A	-186	1p32.3	-0.035	-0.807	-0.004	-0.479	0.085	0.006	0.017	-0.074	0.189	0.008	-0.220	-0.013	0.002	0.033	0.005	0.152	-0.416	-0.077	0.010	-0.372	-0.005	-0.348	0.009	0.023	0.005	-0.201	-0.428	-0.154	0.007	0.000	-0.038	-0.453	-0.002	-0.820	-0.012	0.003	-0.001	-0.505	-0.042	-0.167	0.013	0.001	0.012	0.006	-0.028	0.000	-0.245
ZCCHC11	23318	1p32.3	-0.035	-0.807	-0.004	-0.479	0.085	0.006	0.017	-0.074	0.189	0.008	-0.220	-0.013	0.002	0.033	0.005	0.152	-0.416	-0.077	0.010	-0.372	-0.005	-0.348	0.009	0.023	0.005	-0.201	-0.428	-0.154	0.007	0.000	-0.038	-0.453	-0.002	-0.820	-0.012	0.003	-0.001	-0.505	-0.042	-0.167	0.013	0.001	0.012	0.006	-0.028	0.000	-0.245
snoU13|ENSG00000239063.1	-187	1p32.3	-0.035	-0.807	-0.004	-0.479	0.085	0.006	0.017	-0.074	0.189	0.008	-0.220	-0.013	0.002	0.033	0.005	0.152	-0.416	-0.077	0.010	-0.372	-0.005	-0.348	0.009	0.023	0.005	-0.201	-0.428	-0.154	0.007	0.000	-0.038	-0.453	-0.002	-0.820	-0.012	0.003	-0.001	-0.505	-0.042	-0.167	0.013	0.001	0.012	0.006	-0.028	0.000	-0.245
GPX7	2882	1p32.3	-0.035	-0.807	-0.004	-0.479	0.085	0.006	0.017	-0.074	0.189	0.008	-0.220	-0.013	0.002	0.033	0.005	0.152	-0.416	-0.077	0.010	-0.372	-0.005	-0.348	0.009	0.023	0.005	-0.201	-0.428	-0.154	0.007	0.000	-0.038	-0.453	-0.002	-0.820	-0.012	0.003	-0.001	-0.505	-0.042	-0.167	0.013	0.001	0.012	0.006	-0.028	0.000	-0.245
FAM159A	348378	1p32.3	-0.035	-0.807	-0.004	-0.479	0.085	0.006	0.017	-0.074	0.189	0.008	-0.220	-0.013	0.002	0.033	0.005	0.152	-0.416	-0.077	0.010	-0.372	-0.005	-0.348	0.009	0.023	0.005	-0.201	-0.428	-0.154	0.007	0.000	-0.038	-0.453	-0.002	-0.820	-0.012	0.003	-0.001	-0.505	-0.042	-0.167	0.013	0.001	0.012	0.006	-0.028	0.000	-0.245
SELRC1	-188	1p32.3	-0.035	-0.807	-0.004	-0.479	0.085	0.006	0.017	-0.074	0.189	0.008	-0.220	-0.013	0.002	0.033	0.005	0.152	-0.416	-0.077	0.010	-0.372	-0.005	-0.348	0.009	0.023	0.005	-0.201	-0.428	-0.154	0.007	0.000	-0.038	-0.453	-0.002	-0.820	-0.012	0.003	-0.001	-0.505	-0.042	-0.167	0.013	0.001	0.012	0.006	-0.028	0.000	-0.245
RN7SL62P	-189	1p32.3	-0.035	-0.807	-0.004	-0.479	0.085	0.006	0.017	-0.074	0.189	0.008	-0.220	-0.013	0.002	0.033	0.005	0.152	-0.416	-0.077	0.010	-0.372	-0.005	-0.348	0.009	0.023	0.005	-0.201	-0.428	-0.154	0.007	0.000	-0.038	-0.453	-0.002	-0.820	-0.012	0.003	-0.001	-0.505	-0.042	-0.167	0.013	0.001	0.012	0.006	-0.028	0.000	-0.245
ZYG11B	79699	1p32.3	-0.035	-0.807	-0.004	-0.479	0.085	0.006	0.017	-0.074	0.189	0.008	-0.220	-0.013	0.002	0.033	0.005	0.152	-0.416	-0.077	0.010	-0.372	-0.005	-0.348	0.009	0.023	0.005	-0.201	-0.428	-0.154	0.007	0.000	-0.038	-0.453	-0.002	-0.820	-0.012	0.003	-0.001	-0.505	-0.042	-0.167	0.013	0.001	0.012	0.006	-0.028	0.000	-0.245
ZYG11A	440590	1p32.3	-0.035	-0.807	-0.004	-0.479	0.085	0.006	0.017	-0.074	0.189	0.008	-0.220	-0.013	0.002	0.033	0.005	0.152	-0.416	-0.077	0.010	-0.372	-0.005	-0.348	0.009	0.023	0.005	-0.201	-0.428	-0.154	0.007	0.000	-0.038	-0.453	-0.002	-0.820	-0.012	0.003	-0.001	-0.505	-0.042	-0.167	0.013	0.001	0.012	0.006	-0.028	0.000	-0.245
ECHDC2	55268	1p32.3	-0.035	-0.807	-0.004	-0.479	0.085	0.006	0.017	-0.074	0.189	0.008	-0.220	-0.013	0.002	0.033	0.005	0.152	-0.416	-0.077	0.010	-0.372	-0.005	-0.348	0.009	0.023	0.005	-0.201	-0.428	-0.154	0.007	0.000	-0.038	-0.453	-0.002	-0.820	-0.012	0.003	-0.001	-0.505	-0.042	-0.167	0.013	0.001	0.012	0.006	-0.028	0.000	-0.245
SCP2	6342	1p32.3	-0.035	-0.826	-0.004	-0.479	0.085	0.006	0.017	-0.074	0.189	0.008	-0.220	-0.013	0.002	0.033	0.005	0.152	-0.416	-0.077	0.010	-0.372	-0.005	-0.348	0.009	0.023	0.005	-0.201	-0.428	-0.154	0.007	0.000	-0.038	-0.453	-0.002	-0.820	-0.012	0.003	-0.001	-0.505	-0.042	-0.167	0.013	0.001	0.012	0.006	-0.028	0.000	-0.245
MIR1273F	-190	1p32.3	-0.035	-0.807	-0.004	-0.479	0.085	0.006	0.017	-0.074	0.189	0.008	-0.220	-0.013	0.002	0.033	0.005	0.152	-0.416	-0.077	0.010	-0.372	-0.005	-0.348	0.009	0.023	0.005	-0.201	-0.428	-0.154	0.007	0.000	-0.038	-0.453	-0.002	-0.820	-0.012	0.003	-0.001	-0.505	-0.042	-0.167	0.013	0.001	0.012	0.006	-0.028	0.000	-0.245
MIR5095	-191	1p32.3	-0.035	-0.807	-0.004	-0.479	0.085	0.006	0.017	-0.074	0.189	0.008	-0.220	-0.013	0.002	0.033	0.005	0.152	-0.416	-0.077	0.010	-0.372	-0.005	-0.348	0.009	0.023	0.005	-0.201	-0.428	-0.154	0.007	0.000	-0.038	-0.453	-0.002	-0.820	-0.012	0.003	-0.001	-0.505	-0.042	-0.167	0.013	0.001	0.012	0.006	-0.028	0.000	-0.245
MIR1273G	-192	1p32.3	-0.035	-0.807	-0.004	-0.479	0.085	0.006	0.017	-0.074	0.189	0.008	-0.220	-0.013	0.002	0.033	0.005	0.152	-0.416	-0.077	0.010	-0.372	-0.005	-0.348	0.009	0.023	0.005	-0.201	-0.428	-0.154	0.007	0.000	-0.038	-0.453	-0.002	-0.820	-0.012	0.003	-0.001	-0.505	-0.042	-0.167	0.013	0.001	0.012	0.006	-0.028	0.000	-0.245
PODN	127435	1p32.3	-0.035	-0.826	-0.004	-1.033	0.085	0.006	0.017	-0.074	0.189	0.008	-0.220	-0.013	0.002	0.033	0.005	0.152	-0.416	-0.077	0.010	-0.372	-0.005	-0.348	0.009	0.023	0.005	-0.201	-0.428	-0.154	0.007	0.000	-0.038	-0.453	-0.002	-0.820	-0.012	0.003	-0.001	-0.505	-0.042	-0.167	0.013	0.001	0.012	0.006	-0.028	0.000	-0.245
SLC1A7	6512	1p32.3	-0.035	-0.826	-0.004	-1.033	0.085	0.006	0.017	-0.074	0.189	0.008	-0.220	-0.013	0.002	0.033	0.005	0.152	-0.416	-0.077	0.010	-0.372	-0.005	-0.348	0.009	0.023	0.005	-0.201	-0.428	-0.154	0.007	0.000	-0.038	-0.453	-0.002	-0.820	-0.012	0.003	-0.001	-0.505	-0.042	-0.167	0.013	0.001	0.012	0.006	-0.028	0.000	-0.245
CPT2	1376	1p32.3	-0.035	-0.826	-0.004	-0.530	0.085	0.006	0.017	-0.074	0.189	0.008	-0.220	-0.013	0.002	0.033	0.005	0.152	-0.416	-0.077	0.010	-0.372	-0.005	-0.348	0.009	0.023	0.005	-0.201	-0.428	-0.154	0.007	0.000	-0.038	-0.453	-0.002	-0.820	-0.012	0.003	-0.001	-0.505	-0.042	-0.167	0.013	0.001	0.012	0.006	-0.028	0.000	-0.245
C1orf123	54987	1p32.3	-0.035	-0.826	-0.004	-0.530	0.085	0.006	0.017	-0.074	0.189	0.008	-0.220	-0.013	0.002	0.033	0.005	0.152	-0.416	-0.077	0.010	-0.372	-0.005	-0.348	0.009	0.023	0.005	-0.201	-0.428	-0.154	0.007	0.000	-0.038	-0.453	-0.002	-0.820	-0.012	0.003	-0.001	-0.505	-0.042	-0.167	0.013	0.001	0.012	0.006	-0.028	0.000	-0.245
MAGOH	4116	1p32.3	-0.035	-0.826	-0.004	-0.530	0.085	0.006	0.017	-0.074	0.189	0.008	-0.220	-0.013	0.002	0.033	0.005	0.152	-0.416	-0.077	0.010	-0.372	-0.005	-0.348	0.009	0.023	0.005	-0.201	-0.428	-0.154	0.007	0.000	-0.038	-0.453	-0.002	-0.820	-0.012	0.003	-0.001	-0.505	-0.042	-0.167	0.013	0.001	0.012	0.006	-0.028	0.000	-0.245
LRP8	-193	1p32.3	-0.035	-0.826	-0.004	-0.530	0.085	0.006	0.017	-0.074	0.189	0.008	-0.220	-0.013	0.002	0.033	0.005	0.152	-0.416	-0.077	0.010	-0.372	-0.005	-0.348	0.009	0.023	0.005	-0.201	-0.428	-0.154	0.007	0.000	-0.038	-0.453	-0.002	-0.820	-0.012	0.003	-0.001	-0.505	-0.042	-0.167	0.013	0.001	0.012	0.006	-0.028	0.000	-0.245
SLC25A3P1	-194	1p32.3	-0.035	-0.826	-0.004	-0.530	0.085	0.006	0.017	-0.074	0.189	0.008	-0.220	-0.013	0.002	0.033	0.005	0.152	-0.416	-0.077	0.010	-0.372	-0.005	-0.348	0.009	0.023	0.005	-0.201	-0.428	-0.154	0.007	0.000	-0.038	-0.453	-0.002	-0.820	-0.012	0.003	-0.001	-0.505	-0.042	-0.167	0.013	0.001	0.012	0.006	-0.028	0.000	-0.245
DMRTB1	63948	1p32.3	-0.035	-0.826	-0.004	-0.530	0.085	0.006	0.017	-0.074	0.189	0.008	-0.220	-0.013	0.002	0.033	0.005	0.152	-0.416	-0.077	0.010	-0.372	-0.005	-0.348	0.009	0.023	0.005	-0.201	-0.428	-0.154	0.007	0.000	-0.038	-0.453	-0.002	-0.820	-0.012	0.003	-0.001	-0.505	-0.042	-0.167	0.013	0.001	0.012	0.006	-0.028	0.000	-0.245
GLIS1	148979	1p32.3	-0.035	-0.826	-0.004	-0.530	0.085	0.006	0.017	-0.074	0.189	0.008	-0.220	-0.013	0.002	0.033	0.005	0.152	-0.416	-0.077	0.010	-0.372	-0.005	-0.348	0.009	0.023	0.005	-0.201	-0.428	-0.154	0.007	0.000	-0.038	-0.453	-0.002	-0.820	-0.012	0.003	-0.001	-0.505	-0.042	-0.167	0.013	0.001	0.012	0.006	-0.028	0.000	-0.245
NDC1	55706	1p32.3	-0.035	-0.826	-0.004	-0.530	0.085	0.006	0.017	-0.074	0.189	0.008	-0.220	-0.013	0.002	0.033	0.005	0.152	-0.416	-0.077	0.010	-0.372	-0.005	-0.348	0.009	0.023	0.005	-0.201	-0.428	-0.154	0.007	0.000	-0.038	-0.453	-0.002	-0.820	-0.012	0.003	-0.001	-0.505	-0.042	-0.167	0.013	0.001	0.012	0.006	-0.028	0.000	-0.245
SNORA58|ENSG00000201003.1	-195	1p32.3	-0.035	-0.826	-0.004	-0.530	0.085	0.006	0.017	-0.074	0.189	0.008	-0.220	-0.013	0.002	0.033	0.005	0.152	-0.416	-0.077	0.010	-0.372	-0.005	-0.348	0.009	0.023	0.005	-0.201	-0.428	-0.154	0.007	0.000	-0.038	-0.453	-0.002	-0.820	-0.012	0.003	-0.001	-0.505	-0.042	-0.167	0.013	0.001	0.012	0.006	-0.028	0.000	-0.245
YIPF1	54432	1p32.3	-0.035	-0.826	-0.004	-0.530	0.085	0.006	0.017	-0.074	0.189	0.008	-0.220	-0.013	0.002	0.033	0.005	0.152	-0.416	-0.077	0.010	-0.372	-0.005	-0.348	0.009	0.023	0.005	-0.201	-0.428	-0.154	0.007	0.000	-0.038	-0.453	-0.002	-0.820	-0.012	0.003	-0.001	-0.505	-0.042	-0.167	0.013	0.001	0.012	0.006	-0.028	0.000	-0.245
DIO1	1733	1p32.3	-0.035	-0.826	-0.004	-0.530	0.085	0.006	0.017	-0.074	0.189	0.008	-0.220	-0.013	0.002	0.033	0.005	0.152	-0.416	-0.077	0.010	-0.372	-0.005	-0.348	0.009	0.023	0.005	-0.201	-0.428	-0.154	0.007	0.000	-0.038	-0.453	-0.002	-0.820	-0.012	0.003	-0.001	-0.505	-0.042	-0.167	0.013	0.001	0.012	0.006	-0.028	0.000	-0.245
HSPB11	51668	1p32.3	-0.035	-0.826	-0.004	-0.530	0.085	0.006	0.017	-0.074	0.189	0.008	-0.220	-0.013	0.002	0.033	0.005	0.152	-0.416	-0.077	0.010	-0.372	-0.005	-0.348	0.009	0.023	0.005	-0.201	-0.428	-0.154	0.007	0.000	-0.038	-0.453	-0.002	-0.820	-0.012	0.003	-0.001	-0.505	-0.042	-0.167	0.013	0.001	0.012	0.006	-0.028	0.000	-0.245
LRRC42	115353	1p32.3	-0.035	-0.826	-0.004	-0.530	0.085	0.006	0.017	-0.074	0.189	0.008	-0.220	-0.013	0.002	0.033	0.005	0.152	-0.416	-0.077	0.010	-0.372	-0.005	-0.348	0.009	0.023	0.005	-0.201	-0.428	-0.154	0.007	0.000	-0.038	-0.453	-0.002	-0.820	-0.012	0.003	-0.001	-0.505	-0.042	-0.167	0.013	0.001	0.012	0.006	-0.028	0.000	-0.245
LDLRAD1	-196	1p32.3	-0.035	-0.826	-0.004	-0.530	0.085	0.006	0.017	-0.074	0.189	0.008	-0.220	-0.013	0.002	0.033	0.005	0.152	-0.416	-0.077	0.010	-0.372	-0.005	-0.348	0.009	0.023	0.005	-0.201	-0.428	-0.154	0.007	0.000	-0.038	-0.453	-0.002	-0.820	-0.012	0.003	-0.001	-0.505	-0.042	-0.167	0.013	0.001	0.012	0.006	-0.028	0.000	-0.245
TMEM59	9528	1p32.3	-0.035	-0.826	-0.004	-0.530	0.085	0.006	0.017	-0.074	0.189	0.008	-0.220	-0.013	0.002	0.033	0.005	0.152	-0.416	-0.077	0.010	-0.372	-0.005	-0.348	0.009	0.023	0.005	-0.201	-0.428	-0.154	0.007	0.000	-0.038	-0.453	-0.002	-0.820	-0.012	0.003	-0.001	-0.505	-0.042	-0.167	0.013	0.001	0.012	0.006	-0.028	0.000	-0.245
MIR4781	100616315	1p32.3	-0.035	-0.826	-0.004	-0.530	0.085	0.006	0.017	-0.074	0.189	0.008	-0.220	-0.013	0.002	0.033	0.005	0.152	-0.416	-0.077	0.010	-0.372	-0.005	-0.348	0.009	0.023	0.005	-0.201	-0.428	-0.154	0.007	0.000	-0.038	-0.453	-0.002	-0.820	-0.012	0.003	-0.001	-0.505	-0.042	-0.167	0.013	0.001	0.012	0.006	-0.028	0.000	-0.245
TCEANC2	127428	1p32.3	-0.035	-0.826	-0.004	-0.530	0.085	0.006	0.017	-0.074	0.189	0.008	-0.220	-0.013	0.002	0.033	0.005	0.152	-0.416	-0.077	0.010	-0.372	-0.005	-0.348	0.009	0.023	0.005	-0.201	-0.428	-0.154	0.007	0.000	-0.038	-0.453	-0.002	-0.820	-0.012	0.003	-0.001	-0.505	-0.042	-0.167	0.013	0.001	0.012	0.006	-0.028	0.000	-0.245
CDCP2	-197	1p32.3	-0.035	-0.826	-0.004	-0.530	0.085	0.006	0.017	-0.074	0.189	0.008	-0.220	-0.013	0.002	0.033	0.005	0.152	-0.416	-0.077	0.010	-0.372	-0.005	-0.348	0.009	0.023	0.005	-0.201	-0.428	-0.154	0.007	0.000	-0.038	-0.453	-0.002	-0.820	-0.012	0.003	-0.001	-0.505	-0.042	-0.167	0.013	0.001	0.012	0.006	-0.028	0.000	-0.245
CYB5RL	-198	1p32.3	-0.035	-0.826	-0.004	-0.530	0.085	0.006	0.017	-0.074	0.189	0.008	-0.220	-0.013	0.002	0.033	0.005	0.152	-0.416	-0.077	0.010	-0.372	-0.005	-0.348	0.009	0.023	0.005	-0.201	-0.428	-0.154	0.007	0.000	-0.038	-0.453	-0.002	-0.820	-0.012	0.003	-0.001	-0.505	-0.042	-0.167	0.013	0.001	0.012	0.006	-0.028	0.000	-0.245
MRPL37	51253	1p32.3	-0.035	-0.826	-0.004	-0.530	0.085	0.006	0.017	-0.074	0.189	0.008	-0.220	-0.013	0.002	0.033	0.005	0.152	-0.416	-0.077	0.010	-0.372	-0.005	-0.348	0.009	0.023	0.005	-0.201	-0.428	-0.154	0.007	0.000	-0.038	-0.453	-0.002	-0.820	-0.012	0.003	-0.001	-0.505	-0.042	-0.167	0.013	0.001	0.012	0.006	-0.028	0.000	-0.245
SSBP3	23648	1p32.3	-0.035	-0.826	-0.004	-0.530	0.085	0.006	0.017	-0.074	0.189	0.008	-0.220	-0.013	0.002	0.033	0.005	0.152	-0.416	-0.077	0.010	-0.372	-0.005	-0.348	0.009	0.023	0.005	-0.201	-0.428	-0.154	0.007	0.000	-0.038	-0.453	-0.002	-0.820	-0.012	0.003	-0.001	-0.505	-0.042	-0.167	0.013	0.001	0.012	0.006	-0.028	0.000	-0.245
C1orf191	-199	1p32.3	-0.035	-0.826	-0.004	-0.530	0.085	0.006	0.017	-0.074	0.189	0.008	-0.220	-0.013	0.002	0.033	0.005	0.152	-0.416	-0.077	0.010	-0.372	-0.005	-0.348	0.009	0.023	0.005	-0.201	-0.428	-0.154	0.007	0.000	-0.038	-0.453	-0.002	-0.820	-0.012	0.003	-0.001	-0.505	-0.042	-0.167	0.013	0.001	0.012	0.006	-0.028	0.000	-0.245
SNORD112|ENSG00000252646.1	-200	1p32.3	-0.035	-0.826	-0.004	-0.530	0.085	0.006	0.017	-0.074	0.189	0.008	-0.220	-0.013	0.002	0.033	0.005	0.152	-0.416	-0.077	0.010	-0.372	-0.005	-0.348	0.009	0.023	0.005	-0.201	-0.428	-0.154	0.007	0.000	-0.038	-0.453	-0.002	-0.820	-0.012	0.003	-0.001	-0.505	-0.042	-0.167	0.013	0.001	0.012	0.006	-0.028	0.000	-0.245
ACOT11	26027	1p32.3	-0.035	-0.826	-0.004	-0.530	0.085	0.006	0.017	-0.074	0.189	0.008	-0.220	-0.013	0.002	0.033	0.005	0.152	-0.416	-0.077	0.010	-0.372	-0.005	-0.348	0.009	0.023	0.005	-0.201	-0.428	-0.154	0.007	0.000	-0.038	-0.453	-0.002	-0.820	-0.012	0.003	-0.001	-0.505	-0.042	-0.167	0.013	0.001	0.012	0.006	-0.028	0.000	-0.245
FAM151A	338094	1p32.3	-0.035	-0.826	-0.004	-0.530	0.085	0.006	0.017	-0.074	0.189	0.008	-0.220	-0.013	0.002	0.033	0.005	0.152	-0.416	-0.077	0.010	-0.372	-0.005	-0.348	0.009	0.023	0.005	-0.201	-0.428	-0.154	0.007	0.000	-0.038	-0.453	-0.002	-0.820	-0.012	0.003	-0.001	-0.505	-0.042	-0.167	0.013	0.001	0.012	0.006	-0.028	0.000	-0.245
MROH7	-201	1p32.3	-0.035	-0.826	-0.004	-0.530	0.085	0.006	0.017	-0.074	0.189	0.008	-0.220	-0.013	0.002	0.033	0.005	0.152	-0.416	-0.077	0.010	-0.372	-0.005	-0.348	0.009	0.023	0.005	-0.201	-0.428	-0.154	0.007	0.000	-0.038	-0.453	-0.002	-0.820	-0.012	0.003	-0.001	-0.505	-0.042	-0.167	0.013	0.001	0.012	0.006	-0.028	0.000	-0.245
TTC4	7268	1p32.3	-0.035	-0.826	-0.004	-0.530	0.085	0.006	0.017	-0.074	0.189	0.008	-0.220	-0.013	0.002	0.033	0.005	0.152	-0.416	-0.077	0.010	-0.372	-0.005	-0.348	0.009	0.023	0.005	-0.201	-0.428	-0.154	0.007	0.000	-0.038	-0.453	-0.002	-0.820	-0.012	0.003	-0.001	-0.505	-0.042	-0.167	0.013	0.001	0.012	0.006	-0.028	0.000	-0.245
C1orf177	163747	1p32.3	-0.035	-0.826	-0.004	-0.530	0.085	0.006	0.017	-0.074	0.189	0.008	-0.220	-0.013	0.002	0.033	0.005	0.152	-0.416	-0.077	0.010	-0.372	-0.005	-0.348	0.009	0.023	0.005	-0.201	-0.428	-0.154	0.007	0.000	-0.038	-0.453	-0.002	-0.820	-0.012	0.003	-0.001	-0.505	-0.042	-0.167	0.013	0.001	0.012	0.006	-0.028	0.000	-0.245
PARS2	25973	1p32.3	-0.035	-0.826	-0.004	-0.530	0.085	0.006	0.017	-0.074	0.189	0.008	-0.220	-0.013	0.002	0.033	0.005	0.152	-0.416	-0.077	0.010	-0.372	-0.005	-0.348	0.009	0.023	0.005	-0.201	-0.428	-0.154	0.007	0.000	-0.038	-0.453	-0.002	-0.820	-0.012	0.003	-0.001	-0.505	-0.042	-0.167	0.013	0.001	0.012	0.006	-0.028	0.000	-0.245
TTC22	55001	1p32.3	-0.035	-0.826	-0.004	-0.530	0.085	0.006	0.017	-0.074	0.189	0.008	-0.220	-0.013	0.002	0.033	0.005	0.152	-0.416	-0.077	0.010	-0.372	-0.005	-0.348	0.009	0.023	0.005	-0.201	-0.428	-0.154	0.007	0.000	-0.038	-0.453	-0.002	-0.820	-0.012	0.003	-0.001	-0.505	-0.042	-0.167	0.013	0.001	0.012	0.006	-0.028	0.000	-0.245
DHCR24	1718	1p32.3	-0.035	-0.826	-0.004	-0.530	0.085	0.006	0.017	-0.074	0.189	0.008	-0.220	-0.013	0.002	0.033	0.005	0.152	-0.416	-0.077	0.010	-0.372	-0.005	-0.348	0.009	0.023	0.005	-0.201	-0.428	-0.154	0.007	0.000	-0.038	-0.453	-0.002	-0.820	-0.012	0.003	-0.001	-0.505	-0.042	-0.167	0.013	0.001	0.012	0.006	-0.028	0.000	-0.245
TMEM61	199964	1p32.3	-0.035	-0.826	-0.004	-0.530	0.085	0.006	0.017	-0.074	-0.625	0.008	-0.220	-0.013	0.002	0.033	0.005	0.152	-0.416	-0.077	0.010	-0.372	-0.005	-0.348	0.009	0.023	0.005	-0.201	-0.428	-0.154	0.007	0.000	-0.038	-0.453	-0.002	-0.820	-0.012	0.003	-0.001	-0.505	-0.042	-0.167	0.013	0.001	0.012	0.006	-0.028	0.000	-0.245
BSND	-202	1p32.3	-0.035	-0.826	-0.004	-0.530	0.085	0.006	0.017	-0.074	-0.625	0.008	-0.220	-0.013	0.002	0.033	0.005	0.152	-0.416	-0.077	0.010	-0.372	-0.005	-0.348	0.009	0.023	0.005	-0.201	-0.428	-0.154	0.007	0.000	-0.038	-0.453	-0.002	-0.820	-0.012	0.003	-0.001	-0.505	-0.042	-0.167	0.013	0.001	0.012	0.006	-0.028	0.000	-0.245
PCSK9	255738	1p32.3	-0.035	-0.826	-0.004	-0.530	0.085	0.006	0.017	-0.074	-0.625	0.008	-0.220	-0.013	0.002	0.033	0.005	0.152	-0.416	-0.077	0.010	-0.372	-0.005	-0.348	0.009	0.023	0.005	-0.201	-0.428	-0.154	0.007	0.000	-0.038	-0.453	-0.002	-0.820	-0.012	0.003	-0.001	-0.505	-0.042	-0.167	0.013	0.001	0.012	0.006	-0.028	0.000	-0.245
USP24	23358	1p32.3	-0.035	-0.826	-0.004	-0.530	0.085	0.006	0.017	-0.074	-0.625	0.008	-0.220	-0.013	0.002	0.033	0.005	0.152	-0.416	-0.077	0.010	-0.372	-0.005	-0.348	0.009	0.023	0.005	-0.201	-0.428	-0.154	0.007	0.000	-0.038	-0.453	-0.002	-0.820	-0.012	0.003	-0.001	-0.505	-0.042	-0.167	0.013	0.001	0.012	0.006	-0.028	0.000	-0.245
MIR4422	100616272	1p32.3	-0.035	-0.826	-0.004	-0.530	0.085	0.006	0.017	-0.074	-0.625	0.008	-0.220	-0.013	0.002	0.033	0.005	0.152	-0.416	-0.077	0.010	-0.372	-0.005	-0.348	0.009	0.023	0.005	-0.201	-0.428	-0.154	0.007	0.000	-0.038	-0.453	-0.002	-0.820	-0.012	0.003	-0.001	-0.505	-0.042	-0.167	0.013	0.001	0.012	0.006	-0.028	0.000	-0.245
RN7SKP291	-203	1p32.3	-0.035	-0.826	-0.004	-0.530	0.085	0.006	0.017	-0.074	-0.625	0.008	-0.220	-0.013	0.002	0.033	0.005	0.152	-0.416	-0.077	0.010	-0.372	-0.005	-0.348	0.009	0.023	0.005	-0.201	-0.428	-0.154	0.007	0.000	-0.038	-0.453	-0.002	-0.820	-0.012	0.003	-0.001	-0.505	-0.042	-0.167	0.013	0.001	0.012	0.006	-0.028	0.000	-0.245
PPAP2B	8613	1p32.2	-0.035	-0.826	-0.004	-0.519	0.085	0.006	0.017	-0.074	-0.625	0.008	-0.220	-0.013	0.002	0.033	0.005	0.152	-0.416	-0.077	0.010	-0.372	-0.005	-0.348	0.009	0.023	0.005	-0.201	-0.428	-0.154	0.007	0.000	-0.038	-0.453	-0.002	-0.820	-0.012	0.003	-0.001	-0.505	-0.042	-0.167	0.013	0.001	0.012	0.006	-0.028	0.000	-0.245
PRKAA2	5563	1p32.2	-0.035	-0.826	-0.004	-0.519	0.085	0.006	0.017	-0.074	-0.625	0.008	-0.220	-0.013	0.002	0.033	0.005	0.152	-0.416	-0.077	0.010	-0.372	-0.005	-0.348	0.009	0.023	0.005	-0.201	-0.428	-0.154	0.007	0.000	-0.038	-0.453	-0.002	-0.820	-0.012	0.003	-0.001	-0.505	-0.042	-0.167	0.013	0.001	0.012	0.006	-0.028	0.000	-0.245
C1orf168	199920	1p32.2	-0.035	-0.826	-0.004	-0.519	0.085	0.006	0.017	-0.074	-0.625	0.008	-0.220	-0.013	0.002	0.033	0.005	0.152	-0.416	-0.077	0.010	-0.372	-0.005	-0.348	0.009	0.023	0.005	-0.201	-0.428	-0.154	0.007	0.000	-0.038	-0.453	-0.002	-0.820	-0.012	0.003	-0.001	-0.505	-0.042	-0.167	0.013	0.001	0.012	0.006	-0.028	0.000	-0.245
C8A	731	1p32.2	-0.035	-0.826	-0.004	-0.519	0.085	0.006	0.017	-0.074	-0.625	0.008	-0.220	-0.013	0.002	0.033	0.005	0.152	-0.416	-0.077	0.010	-0.372	-0.005	-0.348	0.009	0.023	0.005	-0.201	-0.428	-0.154	0.007	0.000	-0.038	-0.453	-0.002	-0.820	-0.012	0.003	-0.001	-0.505	-0.042	-0.167	0.013	0.001	0.012	0.006	-0.028	0.000	-0.245
C8B	732	1p32.2	-0.035	-0.826	-0.004	-0.519	0.085	0.006	0.017	-0.074	-0.625	0.008	-0.220	-0.013	0.002	0.033	0.005	0.152	-0.416	-0.077	0.010	-0.372	-0.005	-0.348	0.009	0.023	0.005	-0.201	-0.428	-0.154	0.007	0.000	-0.038	-0.453	-0.002	-0.820	-0.012	0.003	-0.001	-0.505	-0.042	-0.167	0.013	0.001	0.012	0.006	-0.028	0.000	-0.245
DAB1	1600	1p32.2	-0.035	-0.826	-0.004	-0.519	0.085	0.006	0.017	-0.074	-0.625	0.008	-0.220	-0.013	0.004	0.033	0.005	0.152	-0.416	-0.077	0.010	-0.372	-0.005	-0.348	0.009	0.023	0.005	-0.201	-0.428	-0.154	0.007	0.000	-0.038	-0.453	-0.002	-0.820	-0.012	0.003	-0.001	-0.505	-0.042	-0.167	0.013	0.001	0.012	0.006	-0.028	0.000	-0.245
OMA1	115209	1p32.2	-0.035	-0.826	-0.004	-0.519	0.085	0.006	0.017	-0.074	-0.625	0.008	-0.220	-0.013	0.004	0.033	0.005	0.152	-0.416	-0.077	0.010	-0.372	-0.005	-0.348	-0.004	0.023	0.005	-0.201	-0.428	-0.154	0.007	0.000	-0.038	-0.453	-0.002	-0.820	-0.012	0.003	-0.001	-0.505	-0.042	-0.167	0.013	0.001	0.012	0.006	-0.028	0.000	-0.245
RN7SL713P	-204	1p32.1	-0.035	-0.826	-0.004	-0.519	0.085	0.006	0.017	-0.074	-0.625	0.008	-0.220	-0.013	0.004	0.033	0.005	0.152	-0.416	-0.077	0.010	-0.372	-0.005	-0.348	-0.004	0.023	0.005	-0.201	-0.428	-0.154	0.007	0.000	-0.038	-0.453	-0.002	-0.820	-0.012	0.003	-0.001	-0.505	-0.042	-0.167	0.013	0.001	0.012	0.006	-0.028	0.000	-0.245
TACSTD2	4070	1p32.1	-0.035	-0.826	-0.004	-0.519	0.085	0.006	0.017	-0.074	-0.625	0.008	-0.220	-0.013	0.004	0.033	0.005	0.152	-0.416	-0.077	0.010	-0.372	-0.005	-0.348	-0.004	0.023	0.005	-0.201	-0.428	-0.154	0.007	0.000	-0.038	-0.453	-0.002	-0.820	-0.012	0.003	-0.001	-0.505	-0.042	-0.167	0.013	0.001	0.012	0.006	-0.028	0.000	-0.245
MYSM1	114803	1p32.1	-0.035	-0.826	-0.004	-0.519	0.085	0.006	0.017	-0.074	-0.625	0.008	-0.220	-0.013	0.004	0.033	0.005	0.152	-0.416	-0.077	0.010	-0.372	-0.005	-0.348	-0.004	0.023	0.005	-0.201	-0.387	-0.154	0.007	0.000	-0.038	-0.453	-0.002	-0.820	-0.012	0.003	-0.001	-0.505	-0.042	-0.167	0.013	0.001	0.012	0.006	-0.028	0.000	-0.245
JUN	3725	1p32.1	-0.035	-0.826	-0.004	-0.519	0.085	0.006	0.017	-0.074	-0.625	0.008	-0.220	-0.013	0.004	0.033	0.005	0.152	-0.416	-0.077	0.010	-0.372	-0.005	-0.348	-0.004	0.023	0.005	-0.201	-0.387	-0.154	0.007	0.000	-0.038	-0.453	-0.002	-0.820	-0.012	0.003	-0.001	-0.505	-0.042	-0.167	0.013	0.001	0.012	0.006	-0.028	0.000	-0.245
FGGY	55277	1p32.1	-0.035	-0.826	-0.004	-0.519	0.085	0.006	0.017	-0.074	-0.625	0.008	-0.220	-0.013	0.004	0.033	0.005	0.152	-0.416	-0.077	0.010	-0.372	-0.005	-0.348	-0.004	0.023	0.005	-0.201	-0.387	-0.154	0.007	0.000	-0.038	-0.453	-0.002	-0.820	-0.012	0.003	-0.001	-0.505	-0.042	-0.167	0.013	0.001	0.012	0.006	-0.028	0.000	-0.245
MIR4711	100616409	1p32.1	-0.035	-0.826	-0.004	-0.519	0.085	0.006	0.017	-0.074	-0.625	0.008	-0.220	-0.013	0.004	0.033	0.005	0.152	-0.416	-0.077	0.010	-0.372	-0.005	-0.348	-0.004	0.023	0.005	-0.201	-0.387	-0.154	0.007	0.000	-0.038	-0.453	-0.002	-0.820	-0.012	0.003	-0.001	-0.505	-0.042	-0.167	0.013	0.001	0.012	0.006	-0.028	0.000	-0.245
HOOK1	51361	1p32.1	-0.035	-0.826	-0.004	-0.519	0.085	0.006	0.017	-0.074	-0.625	0.008	-0.220	-0.013	0.004	0.033	0.005	0.152	-0.416	-0.077	0.010	-0.372	-0.005	-0.348	-0.004	0.023	0.005	-0.201	-0.387	-0.154	0.007	0.000	-0.038	-0.453	-0.002	-0.820	-0.012	0.003	-0.001	-0.505	-0.042	-0.167	0.013	0.001	0.012	0.006	-0.028	0.000	-0.245
CYP2J2	1573	1p32.1	-0.035	-0.826	-0.004	-0.519	0.085	0.006	0.017	-0.074	-0.625	0.008	-0.220	-0.013	0.004	0.033	0.005	0.152	-0.416	-0.077	0.010	-0.372	-0.005	-0.348	-0.004	0.023	0.005	-0.201	-0.387	-0.154	0.007	0.000	-0.038	-0.453	-0.002	-0.820	-0.012	0.003	-0.001	-0.505	-0.042	-0.167	0.013	0.001	0.012	0.006	-0.028	0.000	-0.245
RN7SL475P	-205	1p32.1	-0.035	-0.826	-0.004	-0.519	0.085	0.006	0.017	-0.074	-0.625	0.008	-0.220	-0.013	0.004	0.033	0.005	0.152	-0.416	-0.077	0.010	-0.372	-0.005	-0.348	-0.004	0.023	0.005	-0.201	-0.387	-0.154	0.007	0.000	-0.038	-0.453	-0.002	-0.820	-0.012	0.003	-0.001	-0.505	-0.042	-0.167	0.013	0.001	0.012	0.006	-0.028	0.000	-0.245
C1orf87	127795	1p32.1	-0.035	-0.826	-0.004	-0.519	0.085	0.006	0.017	-0.074	-0.625	0.008	-0.220	-0.013	0.004	0.033	0.005	0.152	-0.416	-0.077	0.007	-0.372	-0.005	-0.348	-0.004	0.023	0.005	-0.201	-0.387	-0.154	0.007	0.000	-0.038	-0.453	-0.002	-0.820	-0.012	0.003	-0.001	-0.505	-0.042	-0.167	0.013	0.001	0.012	0.006	-0.028	0.000	-0.245
NFIA	4774	1p31.3	-0.035	-0.826	-0.004	-0.519	0.085	0.006	0.017	-0.074	-0.625	0.008	-0.220	-0.013	0.004	0.033	0.005	0.152	-0.416	-0.077	0.007	-0.372	-0.005	-0.348	-0.004	0.023	0.005	-0.201	-0.387	-0.154	0.007	0.000	-0.038	-0.453	-0.002	-0.820	-0.012	0.003	-0.001	0.010	-0.042	-0.167	0.013	0.001	0.012	0.006	-0.028	0.000	-0.245
TM2D1	83941	1p31.3	-0.035	-0.826	-0.004	-0.519	0.085	0.006	0.017	-0.074	-0.625	0.008	-0.220	-0.013	0.004	0.033	0.005	0.152	-0.416	-0.077	0.007	-0.372	-0.005	-0.348	-0.004	0.023	0.005	-0.201	-0.387	-0.154	0.007	0.000	-0.038	-0.453	-0.002	-0.820	-0.012	0.003	-0.001	0.010	-0.042	-0.167	0.013	0.001	0.012	0.006	-0.028	0.000	-0.245
INADL	10207	1p31.3	-0.035	-0.826	-0.004	-0.519	0.103	0.006	0.017	-0.074	-0.625	0.008	-0.220	-0.013	0.004	0.033	0.005	0.152	-0.416	-0.077	0.007	-0.372	-0.005	-0.348	-0.004	0.023	0.005	-0.201	-0.387	-0.154	0.007	0.000	-0.038	-0.453	-0.002	-0.820	-0.012	0.003	-0.001	0.010	-0.042	-0.167	0.013	0.001	0.012	0.006	-0.028	0.000	-0.245
RN7SL180P	-206	1p31.3	-0.035	-0.826	-0.004	-0.519	0.103	0.006	0.017	-0.074	-0.625	0.008	-0.220	-0.013	0.004	0.033	0.005	0.152	-0.416	-0.077	0.007	-0.372	-0.005	-0.348	-0.004	0.023	0.005	-0.201	-0.387	-0.154	0.007	0.000	-0.038	-0.453	-0.002	-0.820	-0.012	0.003	-0.001	0.010	-0.042	-0.167	0.013	0.001	0.012	0.006	-0.028	0.000	-0.245
L1TD1	54596	1p31.3	-0.035	-0.826	-0.004	-0.519	0.103	0.006	0.017	-0.074	-0.625	0.008	-0.220	-0.013	0.004	0.033	0.005	0.152	-0.416	-0.077	0.007	-0.372	-0.005	-0.348	-0.004	0.023	0.005	-0.201	-0.387	-0.154	0.007	0.000	-0.038	-0.453	-0.002	-0.820	-0.012	0.003	-0.001	0.010	-0.042	-0.167	0.013	0.001	0.012	0.006	-0.028	0.000	-0.245
KANK4	163782	1p31.3	-0.035	-0.826	-0.004	-0.519	0.103	0.006	0.017	-0.074	-0.625	0.008	-0.220	-0.013	0.004	0.033	0.005	0.152	-0.416	-0.077	0.007	-0.372	-0.005	-0.348	-0.004	0.023	0.005	-0.201	-0.387	-0.154	0.007	0.000	-0.038	-0.453	-0.002	-0.820	-0.012	0.003	-0.001	0.010	-0.042	-0.167	0.013	0.001	0.012	0.006	-0.028	0.000	-0.245
USP1	7398	1p31.3	-0.035	-0.826	-0.004	-0.519	0.103	0.006	0.017	-0.074	-0.625	0.008	-0.220	-0.013	0.004	0.033	0.005	0.152	-0.416	-0.077	0.007	-0.372	-0.005	-0.348	-0.004	0.023	0.005	-0.201	-0.387	-0.154	0.007	0.000	-0.038	-0.453	-0.002	-0.820	-0.012	0.003	-0.001	0.010	-0.042	-0.167	0.013	0.001	0.012	0.006	-0.028	0.000	-0.245
DOCK7	85440	1p31.3	-0.035	-0.826	-0.004	-0.519	0.103	0.006	0.017	-0.074	-0.625	0.008	-0.220	-0.013	0.004	0.033	0.005	0.152	-0.416	-0.077	0.007	-0.372	-0.005	-0.348	-0.004	0.023	0.005	-0.201	-0.387	-0.154	0.007	0.000	-0.038	-0.453	-0.002	-0.820	-0.012	0.003	-0.001	0.010	-0.042	-0.167	0.013	0.001	0.012	0.006	-0.028	0.000	-0.245
ANGPTL3	27329	1p31.3	-0.035	-0.826	-0.004	-0.519	0.103	0.006	0.017	-0.074	-0.625	0.008	-0.220	-0.013	0.004	0.033	0.005	0.152	-0.416	-0.077	0.007	-0.372	-0.005	-0.348	-0.004	0.023	0.005	-0.201	-0.387	-0.154	0.007	0.000	-0.038	-0.453	-0.002	-0.820	-0.012	0.003	-0.001	0.010	-0.042	-0.167	0.013	0.001	0.012	0.006	-0.028	0.000	-0.245
ATG4C	84938	1p31.3	-0.035	-0.826	-0.004	-0.519	0.103	0.006	0.017	-0.074	-0.625	0.008	-0.220	-0.013	0.004	0.033	0.005	0.152	-0.416	-0.077	0.007	-0.372	-0.005	-0.348	-0.004	0.023	0.005	-0.201	-0.387	-0.154	0.007	0.000	-0.038	-0.453	-0.002	-0.820	-0.012	0.003	-0.001	0.010	-0.042	-0.167	0.013	0.001	0.012	0.006	-0.028	0.000	-0.245
LINC00466	-208	1p31.3	-0.035	-0.826	-0.004	-0.519	0.103	0.006	0.017	-0.074	-0.625	0.008	-0.220	-0.013	0.004	0.033	0.005	0.152	-0.416	-0.077	0.007	-0.372	-0.005	-0.348	-0.004	0.023	0.005	-0.201	-0.387	-0.154	0.007	0.000	-0.038	-0.453	-0.002	-0.820	-0.012	0.003	-0.001	0.010	-0.042	-0.167	0.013	0.001	0.012	0.006	-0.028	0.000	-0.245
RNA5SP49	-207	1p31.3	-0.035	-0.826	-0.004	-0.519	0.103	0.006	0.017	-0.074	-0.625	0.008	-0.220	-0.013	0.004	0.033	0.005	0.152	-0.416	-0.077	0.007	-0.372	-0.005	-0.348	-0.004	0.023	0.005	-0.201	-0.387	-0.154	0.007	0.000	-0.038	-0.453	-0.002	-0.820	-0.012	0.003	-0.001	0.010	-0.042	-0.167	0.013	0.001	0.012	0.006	-0.028	0.000	-0.245
FOXD3	27022	1p31.3	-0.035	-0.826	-0.004	-0.519	0.103	0.006	0.017	-0.074	-0.625	0.008	-0.220	-0.013	0.004	0.033	0.005	0.152	-0.416	-0.077	0.007	-0.372	-0.005	-0.348	-0.004	0.023	0.005	-0.201	-0.387	-0.154	0.007	0.000	-0.038	-0.453	-0.002	-0.820	-0.012	0.003	-0.001	0.010	-0.042	-0.167	0.013	0.001	0.012	0.006	-0.028	0.000	-0.245
ALG6	29929	1p31.3	-0.035	-0.826	-0.004	-0.519	-0.797	0.006	0.017	-0.074	-0.625	0.008	-0.220	-0.013	0.004	0.033	0.005	0.152	-0.416	-0.077	0.007	-0.372	-0.005	-0.348	-0.004	0.023	0.005	-0.201	-0.387	-0.154	0.007	0.000	-0.038	-0.453	-0.002	-0.820	-0.012	0.003	-0.001	0.010	-0.042	-0.167	0.013	0.001	0.012	0.006	-0.028	0.000	-0.245
ITGB3BP	23421	1p31.3	-0.035	-0.826	-0.004	-0.519	-0.797	0.006	0.017	-0.074	-0.625	0.008	-0.220	-0.013	0.004	0.033	0.005	0.152	-0.416	-0.077	0.007	-0.372	-0.005	-0.348	-0.004	0.023	0.005	-0.201	-0.387	-0.154	0.007	0.000	-0.038	-0.453	-0.002	-0.820	-0.012	0.003	-0.001	0.010	-0.042	-0.167	0.013	0.001	0.012	0.006	-0.028	0.000	-0.245
EFCAB7	84455	1p31.3	-0.035	-0.826	-0.004	-0.519	-0.797	0.006	0.017	-0.074	-0.625	0.008	-0.220	-0.013	0.004	0.033	0.005	0.152	-0.416	-0.077	0.007	-0.372	-0.005	-0.348	-0.004	0.023	0.005	-0.201	-0.387	-0.154	0.007	0.000	-0.038	-0.453	-0.002	-0.820	-0.012	0.003	-0.001	0.010	-0.042	-0.167	0.013	0.001	0.012	0.006	-0.028	0.000	-0.245
RN7SL488P	-209	1p31.3	-0.035	-0.826	-0.004	-0.519	-0.797	0.006	0.017	-0.074	-0.625	0.008	-0.220	-0.013	0.004	0.033	0.005	0.152	-0.416	-0.077	0.007	-0.372	-0.005	-0.348	-0.004	0.023	0.005	-0.201	-0.387	-0.154	0.007	0.000	-0.038	-0.453	-0.002	-0.820	-0.012	0.003	-0.001	0.010	-0.042	-0.167	0.013	0.001	0.012	0.006	-0.028	0.000	-0.245
DLEU2L	-210	1p31.3	-0.035	-0.826	-0.004	-0.519	-0.797	0.006	0.017	-0.074	-0.625	0.008	-0.220	-0.013	0.004	0.033	0.005	0.152	-0.416	-0.077	0.007	-0.372	-0.005	-0.348	-0.004	0.023	0.005	-0.201	-0.387	-0.154	0.007	0.000	-0.038	-0.453	-0.002	-0.820	-0.012	0.003	-0.001	0.010	-0.042	-0.167	0.013	0.001	0.012	0.006	-0.028	0.000	-0.245
PGM1	5236	1p31.3	-0.035	-0.826	-0.004	-0.519	-0.797	0.006	0.017	-0.074	-0.625	0.008	-0.220	-0.013	0.004	0.033	0.005	0.152	-0.416	-0.077	0.007	-0.372	-0.005	-0.348	-0.004	0.023	0.005	-0.201	-0.387	-0.154	0.007	0.000	-0.038	-0.453	-0.002	-0.820	-0.012	0.003	-0.001	0.010	-0.042	-0.167	0.013	0.001	0.012	0.006	-0.028	0.000	-0.245
RN7SL130P	-211	1p31.3	-0.035	-0.826	-0.004	-0.519	-0.797	0.006	0.017	-0.074	-0.625	0.008	-0.220	-0.013	0.004	0.033	0.005	0.152	-0.416	-0.077	0.007	-0.372	-0.005	-0.348	-0.004	0.023	0.005	-0.201	-0.387	-0.154	0.007	0.000	-0.038	-0.453	-0.002	-0.820	-0.012	0.003	-0.001	0.010	-0.042	-0.167	0.013	0.001	0.012	0.006	-0.028	0.000	-0.245
ROR1	4919	1p31.3	-0.035	-0.826	-0.004	-0.519	-0.797	0.006	0.017	-0.074	-0.625	0.008	-0.220	-0.013	0.004	0.033	0.005	-0.369	-0.416	-0.077	0.007	-0.372	-0.005	-0.348	-0.004	0.023	0.005	-0.201	-0.387	-0.154	0.007	0.000	-0.038	-0.453	-0.002	-0.820	-0.012	0.003	-0.001	0.010	-0.042	-0.167	0.013	0.001	0.012	0.006	-0.028	0.000	-0.245
UBE2U	148581	1p31.3	-0.035	-0.826	-0.004	-0.519	-0.797	0.006	0.017	-0.074	-0.625	0.008	-0.220	-0.013	0.004	0.033	0.005	-0.369	-0.416	-0.077	0.007	-0.372	-0.005	-0.348	-0.004	0.023	0.005	-0.201	-0.387	-0.154	0.007	0.000	-0.038	-0.453	-0.002	-0.820	-0.012	0.003	-0.001	0.010	-0.042	-0.167	0.013	0.001	0.012	0.006	-0.028	0.000	-0.245
CACHD1	57685	1p31.3	-0.035	-0.826	-0.004	-0.519	-0.797	0.006	0.017	-0.074	-0.625	0.008	-0.220	-0.013	0.004	0.033	0.005	-0.369	-0.416	-0.077	0.007	-0.372	-0.005	-0.348	-0.004	0.023	0.005	-0.201	-0.387	-0.154	0.007	0.000	-0.038	-0.453	-0.002	-0.820	-0.012	0.003	-0.001	0.010	-0.042	-0.167	0.013	0.001	0.012	0.006	-0.028	0.000	-0.245
MIR4794	-212	1p31.3	-0.035	-0.826	-0.004	-0.519	-0.797	0.006	0.017	-0.074	-0.625	0.008	-0.220	-0.013	0.004	0.033	0.005	-0.369	-0.416	-0.077	0.007	-0.372	-0.005	-0.348	-0.004	0.023	0.005	-0.201	-0.387	-0.154	0.007	0.000	-0.038	-0.453	-0.002	-0.820	-0.012	0.003	-0.001	0.010	-0.042	-0.167	0.013	0.001	0.012	0.006	-0.028	0.000	-0.245
RAVER2	55225	1p31.3	-0.035	-0.826	-0.004	-0.519	-0.797	0.006	0.017	-0.074	-0.625	0.008	-0.220	-0.013	0.004	0.033	0.005	-0.369	-0.416	-0.077	0.007	-0.372	-0.005	-0.348	-0.004	0.023	0.005	-0.201	-0.387	-0.154	0.007	0.000	-0.038	-0.453	-0.002	-0.820	-0.012	0.003	-0.001	0.010	-0.042	-0.167	0.013	0.001	0.012	0.006	-0.028	0.000	-0.245
JAK1	3716	1p31.3	-0.035	-0.826	-0.004	-0.519	-0.797	0.006	0.017	-0.074	-0.625	0.008	-0.220	-0.013	0.004	0.033	0.005	-0.369	-0.416	-0.077	0.007	-0.372	-0.005	-0.348	-0.004	0.023	0.005	-0.201	-0.387	-0.154	0.007	0.000	-0.038	-0.453	-0.002	-0.820	-0.012	0.003	-0.001	0.010	-0.042	-0.167	0.013	0.001	0.012	0.006	-0.028	0.000	-0.245
MIR3671	100500854	1p31.3	-0.035	-0.826	-0.004	-0.519	-0.797	0.006	0.017	-0.074	-0.625	0.008	-0.220	-0.013	0.004	0.033	0.005	-0.369	-0.416	-0.077	0.007	-0.372	-0.005	-0.348	-0.004	0.023	0.005	-0.201	-0.387	-0.154	0.007	0.000	-0.038	-0.453	-0.002	-0.820	-0.012	0.003	-0.001	0.010	-0.042	-0.167	0.013	0.001	0.012	0.006	-0.028	0.000	-0.245
AK4	205	1p31.3	-0.035	-0.826	-0.004	-0.519	-0.797	0.006	0.017	-0.074	-0.625	0.008	-0.220	-0.013	0.004	0.033	0.005	-0.369	-0.416	-0.077	0.007	-0.372	-0.005	-0.348	-0.004	0.023	0.005	-0.201	-0.387	-0.154	0.007	0.000	-0.038	-0.453	-0.002	-0.820	-0.012	0.003	-0.001	0.010	-0.042	-0.167	0.013	0.001	0.012	0.006	-0.028	0.000	-0.245
DNAJC6	9829	1p31.3	-0.035	-0.826	-0.004	-0.519	-0.797	0.006	0.017	-0.074	-0.625	0.008	-0.220	-0.013	0.004	0.033	0.005	-0.369	-0.416	-0.077	0.007	-0.372	-0.005	-0.348	-0.004	0.023	0.005	-0.201	-0.387	-0.154	0.007	0.000	-0.038	1.042	-0.002	-0.820	-0.012	0.003	-0.001	0.010	-0.042	-0.167	0.013	0.001	0.012	0.006	-0.028	0.000	-0.245
LEPROT	-213	1p31.3	-0.035	-0.826	-0.004	-0.519	-0.797	0.006	0.017	-0.074	-0.625	0.008	-0.220	-0.013	0.004	0.033	0.005	-0.369	-0.416	-0.077	0.007	-0.372	-0.005	-0.348	-0.004	0.023	0.005	-0.201	-0.387	-0.154	0.007	0.000	-0.038	1.042	-0.002	-0.820	-0.012	0.003	-0.001	0.010	-0.042	-0.167	0.013	0.001	0.012	0.006	-0.028	0.000	-0.245
LEPR	54741	1p31.3	-0.035	-0.826	-0.004	-0.519	-0.797	0.006	0.017	-0.074	-0.625	0.008	-0.220	-0.013	0.004	0.033	0.005	-0.369	-0.416	-0.077	0.007	-0.372	-0.005	-0.348	-0.004	0.023	0.005	-0.201	-0.387	-0.154	0.007	0.000	-0.038	1.042	-0.002	-0.820	-0.012	0.003	-0.001	0.010	-0.042	-0.167	0.013	0.001	0.012	0.006	-0.028	0.000	-0.245
snoU13|ENSG00000238931.1	-214	1p31.3	-0.035	-0.826	-0.004	-0.519	-0.797	0.006	0.017	-0.074	-0.625	0.008	-0.220	-0.013	0.004	0.033	0.005	-0.369	-0.416	-0.077	0.007	-0.372	-0.005	-0.348	-0.004	0.023	0.005	-0.201	-0.387	-0.154	0.007	0.000	-0.038	-0.485	-0.002	-0.820	-0.012	0.003	-0.001	0.010	-0.042	-0.167	0.013	0.001	0.012	0.006	-0.028	0.000	-0.245
RN7SL854P	-215	1p31.3	-0.035	-0.826	-0.004	-0.519	-0.797	0.006	0.017	-0.074	-0.625	0.008	-0.220	-0.013	0.004	0.033	0.005	-0.369	-0.416	-0.077	0.007	-0.372	-0.005	-0.348	-0.004	0.023	0.005	-0.201	-0.387	-0.154	0.007	0.000	-0.038	-0.485	-0.002	-0.820	-0.012	0.003	-0.001	0.010	-0.042	-0.167	0.013	0.001	0.012	0.006	-0.028	0.000	-0.245
PDE4B	5142	1p31.3	-0.035	-0.826	-0.004	-0.519	-0.797	0.006	0.017	-0.074	-0.625	0.008	-0.220	-0.013	0.004	0.033	0.005	-0.369	-0.416	-0.077	0.007	-0.372	-0.005	-0.348	-0.004	0.023	0.005	-0.201	-0.387	-0.154	0.007	0.000	-0.038	-0.485	-0.002	-0.820	-0.012	0.003	-0.001	0.010	-0.042	-0.167	0.013	0.001	0.012	0.006	-0.028	0.000	-0.245
SGIP1	84251	1p31.3	-0.035	-0.826	-0.004	-0.519	-0.797	0.006	0.017	-0.074	-0.625	0.008	-0.220	-0.013	0.004	0.033	0.005	-0.369	-0.416	-0.077	0.007	-0.372	-0.005	-0.348	-0.004	0.023	0.005	-0.201	-0.387	-0.154	0.007	0.000	-0.038	-0.485	-0.002	-0.820	-0.012	0.003	-0.001	0.010	-0.042	-0.167	0.013	0.001	0.012	0.006	-0.028	0.000	-0.245
MIR3117	-216	1p31.3	-0.035	-0.826	-0.004	-0.519	-0.797	0.006	0.017	-0.074	-0.625	0.008	-0.220	-0.013	0.004	0.033	0.005	-0.369	-0.416	-0.077	0.007	-0.372	-0.005	-0.348	-0.004	0.023	0.005	-0.201	-0.387	-0.154	0.007	0.000	-0.038	-0.485	-0.002	-0.820	-0.012	0.003	-0.001	0.010	-0.042	-0.167	0.013	0.001	0.012	0.006	-0.028	0.000	-0.245
TCTEX1D1	200132	1p31.3	-0.035	-0.826	-0.004	-0.519	-0.797	0.006	0.017	-0.074	-0.625	0.008	-0.220	-0.013	0.004	0.033	0.005	-0.369	-0.416	-0.077	0.007	-0.372	-0.005	-0.348	-0.004	0.023	0.005	-0.201	-0.387	-0.154	0.007	0.000	-0.038	-0.485	-0.002	-0.820	-0.012	0.003	-0.001	0.010	-0.042	-0.167	0.013	0.001	0.012	0.006	-0.028	0.000	-0.245
INSL5	10022	1p31.3	-0.035	-0.826	-0.004	-0.519	-0.797	0.006	0.017	-0.074	-0.625	0.008	-0.220	-0.013	0.004	0.033	0.005	-0.369	-0.416	-0.077	0.007	-0.372	-0.005	-0.348	-0.004	0.023	0.005	-0.201	-0.387	-0.154	0.007	0.000	-0.038	-0.485	-0.002	-0.820	-0.012	0.003	-0.001	0.010	-0.042	-0.167	0.013	0.001	0.012	0.006	-0.028	0.000	-0.245
WDR78	79819	1p31.3	-0.035	-0.826	-0.004	-0.519	-0.797	0.006	0.017	-0.074	-0.625	0.008	-0.220	-0.013	0.004	0.033	0.005	-0.369	-0.416	-0.077	0.007	-0.372	-0.005	-0.348	-0.004	0.023	0.005	-0.201	-0.387	-0.154	0.007	0.000	-0.038	-0.485	-0.002	-0.820	-0.012	0.003	-0.001	0.010	-0.042	-0.167	0.013	0.001	0.012	0.006	-0.028	0.000	-0.245
MIER1	57708	1p31.3	-0.035	-0.826	-0.004	-0.519	-0.797	0.006	0.017	-0.074	-0.625	0.008	-0.220	-0.013	0.004	0.033	0.005	-0.369	-0.416	-0.077	0.007	-0.372	-0.005	-0.348	-0.004	0.023	0.005	-0.201	-0.387	-0.154	0.007	0.000	-0.038	-0.485	-0.002	-0.820	-0.012	0.003	-0.001	0.010	-0.042	-0.167	0.013	0.001	0.012	0.006	-0.028	0.000	-0.245
SLC35D1	23169	1p31.3	-0.035	-0.826	-0.004	-0.519	-0.797	0.006	0.017	-0.074	-0.625	0.008	-0.220	-0.013	0.004	0.033	0.005	-0.369	-0.416	-0.077	0.007	-0.372	-0.005	-0.348	-0.004	0.023	0.005	-0.201	-0.387	-0.154	0.007	0.000	-0.038	-0.485	-0.002	-0.820	-0.012	0.003	-0.001	0.010	-0.042	-0.167	0.013	0.001	0.012	0.006	-0.028	0.000	-0.245
C1orf141	400757	1p31.3	-0.035	-0.826	-0.004	-0.519	-0.797	0.006	0.017	-0.074	-0.625	0.008	-0.220	-0.013	0.004	0.033	0.005	-0.369	-0.416	-0.077	0.007	-0.372	-0.005	-0.348	-0.004	0.023	0.005	-0.201	-0.387	-0.154	0.007	0.000	-0.038	-0.485	-0.002	-0.820	-0.012	0.003	-0.001	0.010	-0.042	-0.167	0.013	0.001	0.012	0.006	-0.028	0.000	-0.245
SNORA31|ENSG00000252433.1	-217	1p31.3	-0.035	-0.826	-0.004	-0.519	-0.797	0.006	0.017	-0.074	-0.625	0.008	-0.220	-0.013	0.004	0.033	0.005	-0.369	-0.416	-0.077	0.007	-0.372	-0.005	-0.348	-0.004	0.023	0.005	-0.201	-0.387	-0.154	0.007	0.000	-0.038	-0.485	-0.002	-0.820	-0.012	0.003	-0.001	0.010	-0.042	-0.167	0.013	0.001	0.012	0.006	-0.028	0.000	-0.245
IL23R	149233	1p31.3	-0.035	-0.826	-0.004	-0.519	-0.797	0.006	0.017	-0.074	-0.625	0.008	-0.220	-0.013	0.004	0.033	0.005	-0.369	-0.416	-0.077	0.007	-0.372	-0.005	-0.348	-0.004	0.023	0.005	-0.201	-0.387	-0.154	0.007	0.000	-0.038	-0.485	-0.002	-0.820	-0.012	0.003	-0.001	0.010	-0.042	-0.167	0.013	0.001	0.012	0.006	-0.028	0.000	-0.245
RNU4ATAC4P	-218	1p31.3	-0.035	-0.826	-0.004	-0.519	-0.797	0.006	0.017	-0.074	-0.625	0.008	-0.220	-0.013	0.004	0.033	0.005	-0.369	-0.416	-0.077	0.007	-0.372	-0.005	-0.348	-0.004	0.023	0.005	-0.201	-0.387	-0.154	0.007	0.000	-0.038	-0.485	-0.002	-0.820	-0.012	0.003	-0.001	0.010	-0.042	-0.167	0.013	0.001	0.012	0.006	-0.028	0.000	-0.245
IL12RB2	3595	1p31.3	-0.035	-0.826	-0.004	-0.519	-0.797	0.006	0.017	-0.074	-0.625	0.008	-0.220	-0.013	0.004	0.033	0.005	-0.369	-0.416	-0.077	0.007	-0.372	-0.005	-0.348	-0.004	0.023	0.005	-0.201	-0.387	-0.154	0.007	0.000	-0.038	-0.485	-0.002	-0.820	-0.012	0.003	-0.001	0.010	-0.042	-0.167	0.013	0.001	0.012	0.006	-0.028	0.000	-0.245
SERBP1	26135	1p31.3	-0.035	-0.826	-0.004	-0.519	-0.797	0.006	0.017	-0.074	-0.625	0.008	-0.220	-0.013	0.004	0.033	0.005	-0.369	-0.416	-0.077	0.007	-0.372	-0.005	-0.348	-0.004	0.023	0.005	-0.201	-0.387	-0.154	0.007	0.000	-0.038	-0.485	-0.002	-0.820	-0.012	0.003	-0.001	0.010	-0.042	-0.167	0.013	0.001	0.012	0.006	-0.028	0.000	-0.245
RN7SL392P	-219	1p31.3	-0.035	-0.826	-0.004	-0.519	-0.797	0.006	0.017	-0.074	-0.625	0.008	-0.220	-0.013	0.004	0.033	0.005	-0.369	-0.416	-0.077	0.007	-0.372	-0.005	-0.348	-0.004	0.023	0.005	-0.201	-0.387	-0.154	0.007	0.000	-0.038	-0.485	-0.002	-0.820	-0.012	0.003	-0.001	0.010	-0.042	-0.167	0.013	0.001	0.012	0.006	-0.028	0.000	-0.245
GADD45A	1647	1p31.3	-0.035	-0.826	-0.004	-0.519	-0.797	0.006	0.017	-0.074	-0.625	0.008	-0.220	-0.013	0.004	0.033	0.005	-0.369	-0.416	-0.077	0.007	-0.372	-0.005	-0.348	-0.004	0.023	0.005	-0.201	-0.387	-0.154	0.007	0.000	-0.038	-0.485	-0.002	-0.820	-0.012	0.003	-0.001	0.010	-0.042	-0.167	0.013	0.001	0.012	0.006	-0.028	0.000	-0.245
GNG12	55970	1p31.3	-0.035	-0.826	-0.004	-0.519	-0.797	0.006	0.017	-0.074	-0.625	0.008	-0.220	-0.013	0.004	0.033	0.005	-0.369	-0.416	-0.077	0.007	-0.372	-0.005	-0.348	-0.004	0.023	0.005	-0.201	-0.387	-0.154	0.007	0.000	-0.038	-0.485	-0.002	-0.820	-0.012	0.003	-0.001	0.010	-0.042	-0.167	0.013	0.001	0.012	0.006	-0.028	0.000	-0.245
DIRAS3	9077	1p31.3	-0.035	-0.826	-0.004	-0.519	-0.797	0.006	0.017	-0.074	-0.625	0.008	-0.220	-0.013	0.004	0.033	0.005	-0.369	-0.416	-0.077	0.007	-0.372	-0.005	-0.348	-0.004	0.023	0.005	-0.201	-0.387	-0.154	0.007	0.000	-0.038	-0.485	-0.002	-0.820	-0.012	0.003	-0.001	0.010	-0.042	-0.167	0.013	0.001	0.012	0.006	-0.028	0.000	-0.245
WLS	79971	1p31.3	-0.035	-0.826	-0.004	-0.519	-0.797	0.006	0.017	-0.074	-0.625	0.008	-0.220	-0.013	0.004	0.033	0.005	-0.369	-0.416	-0.077	0.007	-0.372	-0.005	-0.348	-0.004	0.023	0.005	-0.201	-0.387	-0.154	0.007	0.000	-0.038	-0.485	-0.002	-0.820	-0.012	0.003	-0.001	0.010	-0.042	-0.167	0.013	0.001	0.012	0.006	-0.028	0.000	-0.245
MIR1262	-220	1p31.3	-0.035	-0.826	-0.004	-0.519	-0.797	0.006	0.017	-0.074	-0.625	0.008	-0.220	-0.013	0.004	0.033	0.005	-0.369	-0.416	-0.077	0.007	-0.372	-0.005	-0.348	-0.004	0.023	0.005	-0.201	-0.387	-0.154	0.007	0.000	-0.038	-0.485	-0.002	-0.820	-0.012	0.003	-0.001	0.010	-0.042	-0.167	0.013	0.001	0.012	0.006	-0.028	0.000	-0.245
RPE65	6121	1p31.3	-0.035	-0.826	-0.004	-0.519	-0.797	0.006	0.017	-0.074	-0.625	0.008	-0.220	-0.013	0.004	0.033	0.005	-0.369	-0.416	-0.077	0.007	-0.372	-0.005	-0.334	-0.004	0.023	0.005	-0.201	-0.387	-0.154	0.007	0.000	-0.038	-0.485	-0.002	-0.820	-0.012	0.003	-0.001	0.010	-0.042	-0.167	0.013	0.001	0.012	0.006	-0.028	0.000	-0.245
DEPDC1	55635	1p31.2	-0.035	-0.826	-0.004	-0.519	-0.797	0.006	0.017	-0.074	-0.625	0.008	-0.220	-0.013	0.004	0.033	0.005	-0.369	-0.416	-0.077	0.007	-0.372	-0.005	-0.334	-0.004	0.023	0.005	-0.201	-0.387	-0.154	0.007	0.000	-0.038	-0.485	-0.002	-0.820	-0.012	0.003	-0.001	0.010	-0.042	-0.167	0.013	0.001	0.012	0.006	-0.028	0.000	-0.245
LRRC7	57554	1p31.1	-0.035	-0.826	-0.004	-0.519	-0.797	0.006	0.017	-0.074	-0.625	0.008	-0.220	-0.013	0.004	0.033	0.005	-0.369	-0.416	-0.077	0.007	-0.372	-0.005	-0.334	-0.004	0.023	0.005	-0.201	-0.387	-0.154	0.007	0.000	-0.038	-0.485	-0.002	-0.820	-0.012	0.003	-0.001	0.010	-0.042	-0.167	0.013	0.001	0.012	0.006	-0.028	0.000	-0.245
RN7SL538P	-221	1p31.1	-0.035	-0.826	-0.004	-0.519	-0.797	0.006	0.017	-0.074	-0.625	0.008	-0.220	-0.013	0.004	0.033	0.005	-0.369	-0.416	-0.077	0.007	-0.372	-0.005	-0.334	-0.004	0.023	0.005	-0.201	-0.387	-0.154	0.007	0.000	-0.038	-0.485	-0.002	-0.820	-0.012	0.003	-0.001	0.010	-0.042	-0.167	0.013	0.001	0.012	0.006	-0.028	0.000	-0.245
PIN1P1	-222	1p31.1	-0.035	-0.826	-0.004	-0.519	-0.797	0.006	0.017	-0.074	-0.625	0.008	-0.220	-0.013	0.004	0.033	0.005	-0.369	-0.416	-0.077	0.007	-0.372	-0.005	-0.334	-0.004	0.023	0.005	-0.201	-0.387	-0.154	0.007	0.000	-0.038	-0.485	-0.002	-0.820	-0.012	0.003	-0.001	0.010	-0.042	-0.167	0.013	0.001	0.012	0.006	-0.028	0.000	-0.245
LRRC40	55631	1p31.1	-0.035	-0.826	-0.004	-0.519	-0.797	0.006	0.017	-0.074	-0.625	0.008	-0.220	-0.013	0.004	0.033	0.005	-0.369	-0.416	-0.077	0.007	-0.372	-0.005	-0.334	-0.004	0.023	0.005	-0.201	-0.387	-0.154	0.007	0.000	-0.038	-0.485	-0.002	-0.820	-0.012	0.003	-0.001	0.010	-0.042	-0.167	0.013	0.001	0.012	0.006	-0.028	0.000	-0.245
RN7SL242P	-223	1p31.1	-0.035	-0.826	-0.004	-0.519	-0.797	0.006	0.017	-0.074	-0.625	0.008	-0.220	-0.013	0.004	0.033	0.005	-0.369	-0.416	-0.077	0.007	-0.372	-0.005	-0.334	-0.004	0.023	0.005	-0.201	-0.387	-0.154	0.007	0.000	-0.038	-0.485	-0.002	-0.820	-0.012	0.003	-0.001	0.010	-0.042	-0.167	0.013	0.001	0.012	0.006	-0.028	0.000	-0.245
SRSF11	9295	1p31.1	-0.035	-0.826	-0.004	-0.519	-0.797	0.006	0.017	-0.074	-0.625	0.008	-0.220	-0.013	0.004	0.033	0.005	-0.369	-0.416	-0.077	0.007	-0.372	-0.005	-0.334	-0.004	0.023	0.005	-0.201	-0.387	-0.154	0.007	0.000	-0.038	-0.485	-0.002	-0.820	-0.012	0.003	-0.001	0.010	-0.042	-0.167	0.013	0.001	0.012	0.006	-0.028	0.000	-0.245
ANKRD13C	81573	1p31.1	-0.035	-0.826	-0.004	-0.519	-0.797	0.006	0.017	-0.074	-0.625	0.008	-0.220	-0.013	0.004	0.033	0.005	-0.369	-0.416	-0.077	0.007	-0.372	-0.005	-0.334	-0.004	0.023	0.005	-0.201	-0.387	-0.154	0.007	0.000	-0.038	-0.485	-0.002	-0.820	-0.012	0.003	-0.001	0.010	-0.042	-0.167	0.013	0.001	0.012	0.006	-0.028	0.000	-0.245
HHLA3	11147	1p31.1	-0.035	-0.826	-0.004	-0.519	-0.797	0.006	0.017	-0.074	-0.625	0.008	-0.220	-0.013	0.004	0.033	0.005	-0.369	-0.416	-0.077	0.007	-0.372	-0.005	-0.334	-0.004	0.023	0.005	-0.201	-0.387	-0.154	0.007	0.000	-0.038	-0.485	-0.002	-0.820	-0.012	0.003	-0.001	0.010	-0.042	-0.167	0.013	0.001	0.012	0.006	-0.028	0.000	-0.245
CTH	1491	1p31.1	-0.035	-0.826	-0.004	-0.519	-0.797	0.006	0.017	-0.074	-0.625	0.008	-0.220	-0.013	0.004	0.033	0.005	-0.369	-0.416	-0.077	0.007	-0.372	-0.005	-0.334	-0.004	0.023	0.005	-0.201	-0.387	-0.154	0.007	0.000	-0.038	-0.485	-0.002	-0.820	-0.012	0.003	-0.001	0.010	-0.042	-0.167	0.013	0.001	0.012	0.006	-0.028	0.000	-0.245
PTGER3	5733	1p31.1	-0.035	-0.845	-0.004	-0.519	-0.797	0.006	0.017	-0.074	-0.625	0.008	-0.220	-0.013	0.004	0.033	0.005	-0.369	-0.416	-0.077	0.007	-0.372	-0.005	-0.334	-0.004	0.023	0.005	-0.201	-0.387	-0.278	0.007	0.000	-0.038	-0.485	-0.002	-0.820	-0.012	0.003	-0.001	0.010	-0.042	-0.167	0.013	0.001	0.012	0.006	-0.028	0.000	-0.245
ZRANB2	9406	1p31.1	-0.035	-0.845	-0.004	-0.519	-0.797	0.006	0.017	-0.074	-0.625	0.008	-0.220	-0.013	0.004	0.033	0.005	-0.369	-0.416	-0.077	0.007	-0.372	-0.005	-0.334	-0.004	0.023	0.005	-0.201	-0.387	-0.278	0.007	0.000	-0.038	-0.485	-0.002	-0.820	-0.012	0.003	-0.001	0.010	-0.042	-0.167	0.013	0.001	0.012	0.006	-0.028	0.000	-0.245
MIR186	-224	1p31.1	-0.035	-0.845	-0.004	-0.519	-0.797	0.006	0.017	-0.074	-0.625	0.008	-0.220	-0.013	0.004	0.033	0.005	-0.369	-0.416	-0.077	0.007	-0.372	-0.005	-0.334	-0.004	0.023	0.005	-0.201	-0.387	-0.278	0.007	0.000	-0.038	-0.485	-0.002	-0.820	-0.012	0.003	-0.001	0.010	-0.042	-0.167	0.013	0.001	0.012	0.006	-0.028	0.000	-0.245
NEGR1	-225	1p31.1	-0.035	-0.845	-0.004	-0.519	-0.797	0.006	0.017	-0.074	-0.625	0.008	-0.220	-0.013	0.004	0.033	0.005	-0.369	-0.416	-0.077	0.007	-0.372	-0.005	-0.334	-0.004	0.023	0.005	-0.201	-0.387	-0.278	0.007	0.000	-0.038	-0.485	-0.002	-0.820	-0.012	0.003	-0.001	0.010	-0.042	-0.167	0.013	0.001	0.012	0.006	-0.028	0.000	-0.245
RN7SKP19	-226	1p31.1	-0.035	-0.845	-0.004	-0.519	-0.797	0.006	0.017	-0.074	-0.625	0.008	-0.220	-0.013	0.004	0.033	0.005	-0.369	-0.416	-0.077	0.007	-0.372	-0.005	-0.334	-0.004	0.023	0.005	-0.201	-0.387	-0.278	0.007	0.000	-0.038	-0.485	-0.002	-0.820	-0.012	0.003	-0.001	0.010	-0.042	-0.167	0.013	0.001	0.012	0.006	-0.028	0.000	-0.245
RNA5SP50	-227	1p31.1	-0.035	-0.845	-0.004	-0.519	-0.797	0.006	0.017	-0.074	-0.625	0.008	-0.220	-0.013	0.004	0.033	0.005	-0.369	-0.416	-0.077	0.007	-0.372	-0.005	-0.334	-0.004	0.023	0.005	-0.201	-0.387	-0.278	0.007	0.000	-0.038	-0.485	-0.002	-0.820	-0.012	0.003	-0.001	0.010	-0.042	-0.167	0.013	0.001	0.012	0.006	-0.028	0.000	-0.245
RNU4ATAC8P	-228	1p31.1	-0.035	-0.845	-0.004	-0.519	-0.797	0.006	0.017	-0.074	-0.625	0.008	-0.220	-0.013	0.004	0.033	0.005	-0.369	-0.416	-0.077	0.007	-0.372	-0.005	-0.334	-0.004	0.023	0.005	-0.201	-0.387	-0.278	0.007	0.000	-0.038	-0.485	-0.002	-0.820	-0.012	0.003	-0.001	0.010	-0.042	-0.167	0.013	0.001	0.012	0.006	-0.028	0.000	-0.245
LRRIQ3	127255	1p31.1	-0.035	-0.845	-0.004	-0.519	-0.797	0.006	0.017	-0.074	-0.625	0.008	-0.220	-0.013	0.004	0.033	0.005	-0.369	-0.416	-0.077	0.007	-0.372	-0.005	-0.334	-0.004	0.023	0.005	-0.201	-0.387	-0.278	0.007	0.000	-0.038	-0.485	-0.002	-0.820	-0.012	0.003	-0.001	0.010	-0.042	-0.167	0.013	0.001	0.012	0.006	-0.028	0.000	-0.245
FPGT	8790	1p31.1	-0.035	-0.845	-0.004	-0.519	-0.797	0.006	0.017	-0.074	-0.625	0.008	-0.220	-0.013	0.004	0.033	0.005	-0.369	-0.416	-0.077	0.007	-0.372	-0.005	-0.334	-0.004	0.023	0.005	-0.201	-0.387	-0.278	0.007	0.000	-0.038	-0.485	-0.002	-0.820	-0.012	0.003	-0.001	0.010	-0.042	-0.167	0.013	0.001	0.012	0.006	-0.028	0.000	-0.245
TNNI3K	100526835	1p31.1	-0.035	-0.845	-0.004	-0.519	-0.797	0.006	0.017	-0.074	-0.625	0.008	-0.220	-0.013	0.004	0.033	0.005	-0.369	-0.416	-0.077	0.007	-0.372	-0.005	-0.334	-0.004	0.023	0.005	-0.201	-0.387	-0.278	0.007	0.000	-0.038	-0.485	-0.002	-0.820	-0.012	0.003	-0.001	0.010	-0.042	-0.167	0.013	0.001	0.012	0.006	-0.028	0.000	-0.245
LRRC53	-229	1p31.1	-0.035	-0.845	-0.004	-0.519	-0.797	0.006	0.017	-0.074	-0.625	0.008	-0.220	-0.013	0.004	0.033	0.005	-0.369	-0.416	-0.077	0.007	-0.372	-0.005	-0.334	-0.004	0.023	0.005	-0.201	-0.387	-0.278	0.007	0.000	-0.038	-0.485	-0.002	-0.820	-0.012	0.003	-0.001	0.010	-0.042	-0.167	0.013	0.001	0.012	0.006	-0.028	0.000	-0.245
C1orf173	127254	1p31.1	-0.035	-0.845	-0.004	-0.519	-0.797	0.006	0.017	-0.074	-0.625	0.008	-0.220	-0.013	0.004	0.033	0.005	-0.369	-0.416	-0.077	0.007	-0.372	-0.005	-0.334	-0.004	0.023	0.005	-0.201	-0.387	-0.278	0.007	0.000	-0.038	-0.485	-0.002	-0.820	-0.012	0.003	-0.001	0.010	-0.042	-0.167	0.013	0.001	0.012	0.006	-0.028	0.000	-0.245
CRYZ	1429	1p31.1	-0.035	-0.845	-0.004	-0.519	-0.797	0.006	0.017	-0.074	-0.625	0.008	-0.220	-0.013	0.004	0.033	0.005	-0.369	-0.416	-0.077	0.007	-0.372	-0.005	-0.334	-0.004	0.023	0.005	-0.201	-0.387	-0.278	0.007	0.000	-0.038	-0.485	-0.002	-0.820	-0.012	0.003	-0.001	0.010	-0.042	-0.167	0.013	0.001	0.012	0.006	-0.028	0.000	-0.245
TYW3	127253	1p31.1	-0.035	-0.845	-0.004	-0.519	-0.797	0.006	0.017	-0.074	-0.625	0.008	-0.220	-0.013	0.004	0.033	0.005	-0.369	-0.416	-0.077	0.007	-0.372	-0.005	-0.334	-0.004	0.023	0.005	-0.201	-0.387	-0.278	0.007	0.000	-0.038	-0.485	-0.002	-0.820	-0.012	0.003	-0.001	0.010	-0.042	-0.167	0.013	0.001	0.012	0.006	-0.028	0.000	-0.245
LHX8	431707	1p31.1	-0.035	-0.845	-0.004	-0.519	-0.797	0.006	0.017	-0.074	-0.625	0.008	-0.220	-0.013	0.004	0.033	0.005	-0.369	-0.416	-0.077	0.007	-0.372	-0.005	-0.334	-0.004	0.023	0.005	-0.201	-0.387	-0.278	0.007	0.000	-0.038	-0.485	-0.002	-0.820	-0.012	0.003	-0.001	0.010	-0.042	-0.167	0.013	0.001	0.012	0.006	-0.028	0.000	-0.245
SLC44A5	204962	1p31.1	-0.035	-0.845	-0.004	-0.519	-0.797	0.006	0.017	-0.074	-0.625	0.008	-0.220	-0.013	0.004	0.033	0.005	-0.369	-0.416	-0.077	0.007	-0.372	-0.005	-0.334	-0.004	0.023	0.005	-0.201	-0.387	-0.278	0.007	0.000	-0.038	-0.485	-0.002	-0.820	-0.012	0.003	-0.001	0.010	-0.042	-0.167	0.013	0.001	0.012	0.006	-0.028	0.000	-0.245
ACADM	34	1p31.1	-0.035	-0.845	-0.004	-0.519	-0.797	0.006	0.017	-0.074	-0.625	0.008	-0.220	-0.013	0.004	0.033	0.005	-0.369	-0.416	-0.077	0.007	-0.372	-0.005	-0.334	-0.004	0.023	0.005	-0.201	-0.387	-0.278	0.007	0.000	-0.038	-0.485	-0.002	-0.820	-0.012	0.003	-0.001	0.010	-0.042	-0.167	0.013	0.001	0.012	0.006	-0.028	0.000	-0.245
RABGGTB	5876	1p31.1	-0.035	-0.845	-0.004	-0.519	-0.797	0.006	0.017	-0.074	-0.625	0.008	-0.220	-0.013	0.004	0.033	0.005	-0.369	-0.416	-0.077	0.007	-0.372	-0.005	-0.334	-0.004	0.023	0.005	-0.201	-0.387	-0.278	0.007	0.000	-0.038	-0.485	-0.002	-0.820	-0.012	0.003	-0.001	0.010	-0.042	-0.167	0.013	0.001	0.012	0.006	-0.028	0.000	-0.245
SNORD45C	-230	1p31.1	-0.035	-0.845	-0.004	-0.519	-0.797	0.006	0.017	-0.074	-0.625	0.008	-0.220	-0.013	0.004	0.033	0.005	-0.369	-0.416	-0.077	0.007	-0.372	-0.005	-0.334	-0.004	0.023	0.005	-0.201	-0.387	-0.278	0.007	0.000	-0.038	-0.485	-0.002	-0.820	-0.012	0.003	-0.001	0.010	-0.042	-0.167	0.013	0.001	0.012	0.006	-0.028	0.000	-0.245
SNORD45A	-231	1p31.1	-0.035	-0.845	-0.004	-0.519	-0.797	0.006	0.017	-0.074	-0.625	0.008	-0.220	-0.013	0.004	0.033	0.005	-0.369	-0.416	-0.077	0.007	-0.372	-0.005	-0.334	-0.004	0.023	0.005	-0.201	-0.387	-0.278	0.007	0.000	-0.038	-0.485	-0.002	-0.820	-0.012	0.003	-0.001	0.010	-0.042	-0.167	0.013	0.001	0.012	0.006	-0.028	0.000	-0.245
SNORD45B	-232	1p31.1	-0.035	-0.845	-0.004	-0.519	-0.797	0.006	0.017	-0.074	-0.625	0.008	-0.220	-0.013	0.004	0.033	0.005	-0.369	-0.416	-0.077	0.007	-0.372	-0.005	-0.334	-0.004	0.023	0.005	-0.201	-0.387	-0.278	0.007	0.000	-0.038	-0.485	-0.002	-0.820	-0.012	0.003	-0.001	0.010	-0.042	-0.167	0.013	0.001	0.012	0.006	-0.028	0.000	-0.245
MSH4	4438	1p31.1	-0.035	-0.845	-0.004	-0.519	-0.797	0.006	0.017	-0.074	-0.625	0.008	-0.220	-0.013	0.004	0.033	0.005	-0.369	-0.416	-0.077	0.007	-0.372	-0.005	-0.334	-0.004	0.023	0.005	-0.201	-0.387	-0.278	0.007	0.000	-0.038	-0.485	-0.002	-0.820	-0.012	0.003	-0.001	0.010	-0.042	-0.167	0.013	0.001	0.012	0.006	-0.028	0.000	-0.245
ASB17	127247	1p31.1	-0.035	-0.845	-0.004	-0.519	-0.797	0.006	0.017	-0.074	-0.625	0.008	-0.220	-0.013	0.004	0.033	0.005	-0.369	-0.416	-0.077	0.007	-0.372	-0.005	-0.334	-0.004	0.023	0.005	-0.201	-0.387	-0.278	0.007	0.000	-0.038	-0.485	-0.002	-0.820	-0.012	0.003	-0.001	0.010	-0.042	-0.167	0.013	0.001	0.012	0.006	-0.028	0.000	-0.245
ST6GALNAC3	-233	1p31.1	-0.035	-0.845	-0.004	-0.519	-0.797	0.006	0.017	-0.074	-0.625	0.008	-0.220	-0.013	0.004	0.033	0.005	-0.369	-0.416	-0.077	0.007	-0.372	-0.005	-0.334	-0.004	0.023	0.005	-0.201	-0.387	-0.278	0.007	0.000	-0.038	-0.485	-0.002	-0.820	-0.012	0.003	-0.001	0.010	-0.042	-0.167	0.013	0.001	0.012	0.006	-0.028	0.000	-0.245
ST6GALNAC5	-234	1p31.1	-0.035	-0.845	-0.004	-0.519	-0.797	0.006	0.017	-0.074	-0.625	0.008	-0.220	-0.013	0.004	0.033	0.005	-0.369	-0.416	-0.077	0.007	-0.372	-0.005	-0.334	-0.004	0.023	0.005	-0.201	-0.387	-0.278	0.007	0.000	-0.038	-0.485	-0.002	-0.820	-0.012	0.003	-0.001	0.010	-0.042	-0.167	0.013	0.001	0.012	0.006	-0.028	0.000	-0.245
PIGK	10026	1p31.1	-0.035	-0.845	-0.004	-0.519	-0.797	0.006	0.017	-0.074	-0.625	0.008	-0.220	-0.013	0.004	0.033	0.005	-0.369	-0.416	-0.077	0.007	-0.372	-0.005	-0.334	-0.004	0.023	0.005	-0.201	-0.387	-0.278	0.007	0.000	-0.038	-0.485	-0.002	-0.820	-0.012	0.003	-0.001	0.010	-0.042	-0.167	0.013	0.001	0.012	0.006	-0.028	0.000	-0.245
AK5	26289	1p31.1	-0.035	-0.845	-0.004	-0.519	-0.797	0.006	0.017	-0.074	-0.625	0.008	-0.220	-0.013	0.004	0.033	0.005	-0.369	-0.416	-0.077	0.007	-0.372	-0.005	-0.334	-0.004	0.023	0.005	-0.201	-0.387	-0.278	0.007	0.000	-0.038	-0.485	-0.002	-0.820	-0.012	0.003	-0.001	0.010	-0.042	-0.167	0.013	0.001	0.012	0.006	-0.028	0.000	-0.245
ZZZ3	26009	1p31.1	-0.035	-0.845	-0.004	-0.519	-0.797	0.006	0.017	-0.074	-0.625	0.008	-0.220	-0.013	0.004	0.033	0.005	-0.369	-0.416	-0.077	0.007	-0.372	-0.005	-0.334	-0.004	0.023	0.005	-0.201	-0.387	-0.278	0.007	0.000	-0.038	-0.485	-0.002	-0.820	-0.012	0.003	-0.001	0.010	-0.042	-0.167	0.013	0.001	0.012	0.006	-0.028	0.000	-0.245
RNA5SP20	-235	1p31.1	-0.035	-0.845	-0.004	-0.519	-0.797	0.006	0.017	-0.074	-0.625	0.008	-0.220	-0.013	0.004	0.033	0.005	-0.369	-0.416	-0.077	0.007	-0.372	-0.005	-0.334	-0.004	0.023	0.005	-0.201	-0.387	-0.278	0.007	0.000	-0.038	-0.485	-0.002	-0.820	-0.012	0.003	-0.001	0.010	-0.042	-0.167	0.013	0.001	0.012	0.006	-0.028	0.000	-0.245
RN7SL370P	-236	1p31.1	-0.035	-0.845	-0.004	-0.519	-0.797	0.006	0.017	-0.074	-0.625	0.008	-0.220	-0.013	0.004	0.033	0.005	-0.369	-0.416	-0.077	0.007	-0.372	-0.005	-0.334	-0.004	0.023	0.005	-0.201	-0.387	-0.278	0.007	0.000	-0.038	-0.485	-0.002	-0.820	-0.012	0.003	-0.001	0.010	-0.042	-0.167	0.013	0.001	0.012	0.006	-0.028	0.000	-0.245
USP33	23032	1p31.1	-0.035	-0.845	-0.004	-0.519	-0.797	0.006	0.017	-0.074	-0.625	0.008	-0.220	-0.013	0.004	0.033	0.005	-0.369	-0.416	-0.077	0.007	-0.372	-0.005	-0.334	-0.004	0.023	0.005	-0.201	-0.387	-0.278	0.007	0.000	-0.038	-0.485	-0.002	-0.820	-0.012	0.003	-0.001	0.010	-0.042	-0.167	0.013	0.001	0.012	0.006	-0.028	0.000	-0.245
FAM73A	374986	1p31.1	-0.035	-0.845	-0.004	-0.519	-0.797	0.006	0.017	-0.074	-0.625	0.008	-0.220	-0.013	0.004	0.033	0.005	-0.369	-0.416	-0.077	0.007	-0.372	-0.005	-0.334	-0.004	0.023	0.005	-0.201	-0.387	-0.278	0.007	0.000	-0.038	-0.485	-0.002	-0.820	-0.012	0.003	-0.001	0.010	-0.042	-0.167	0.013	0.001	0.012	0.006	-0.028	0.000	-0.245
RNA5SP21	-237	1p31.1	-0.035	-0.845	-0.004	-0.519	-0.797	0.006	0.017	-0.074	-0.625	0.008	-0.220	-0.013	0.004	0.033	0.005	-0.369	-0.416	-0.077	0.007	-0.372	-0.005	-0.334	-0.004	0.023	0.005	-0.201	-0.387	-0.278	0.007	0.000	-0.038	-0.485	-0.002	-0.820	-0.012	0.003	-0.001	0.010	-0.042	-0.167	0.013	0.001	0.012	0.006	-0.028	0.000	-0.245
NEXN	91624	1p31.1	-0.035	-0.845	-0.004	-0.519	-0.797	0.006	0.017	-0.074	-0.625	0.008	-0.220	-0.013	0.004	0.033	0.005	-0.369	-0.416	-0.077	0.007	-0.372	-0.005	-0.334	-0.004	0.023	0.005	-0.201	-0.387	-0.278	0.007	0.000	-0.038	-0.485	-0.002	-0.820	-0.012	0.003	-0.001	0.010	-0.042	-0.167	0.013	0.001	0.012	0.006	-0.028	0.000	-0.245
FUBP1	8880	1p31.1	-0.035	-0.845	-0.004	-0.519	-0.797	0.006	0.017	-0.074	-0.625	0.008	-0.220	-0.013	0.004	0.033	0.005	-0.369	-0.416	-0.077	0.007	-0.372	-0.005	-0.334	-0.004	0.023	0.005	-0.201	-0.387	-0.278	0.007	0.000	-0.038	-0.485	-0.002	-0.820	-0.012	0.003	-0.001	0.010	-0.042	-0.167	0.013	0.001	0.012	0.006	-0.028	0.000	-0.245
DNAJB4	-238	1p31.1	-0.035	-0.845	-0.004	-0.519	-0.797	0.006	0.017	-0.074	-0.625	0.008	-0.220	-0.013	0.004	0.033	0.005	-0.369	-0.416	-0.077	0.007	-0.372	-0.005	-0.334	-0.004	0.023	0.005	-0.201	-0.387	-0.278	0.007	0.000	-0.038	-0.485	-0.002	-0.820	-0.012	0.003	-0.001	0.010	-0.042	-0.167	0.013	0.001	0.012	0.006	-0.028	0.000	-0.245
GIPC2	-239	1p31.1	-0.035	-0.845	-0.004	-0.519	-0.797	0.006	0.017	-0.074	-0.625	0.008	-0.220	-0.013	0.004	0.033	0.005	-0.369	-0.416	-0.077	0.007	-0.372	-0.005	-0.334	-0.004	0.023	0.005	-0.201	-0.387	-0.278	0.007	0.000	-0.038	-0.485	-0.002	-0.820	-0.012	0.003	-0.001	0.010	-0.042	-0.167	0.013	0.001	0.012	0.006	-0.028	0.000	-0.245
RNA5SP22	-240	1p31.1	-0.035	-0.845	-0.004	-0.519	-0.797	0.006	0.017	-0.074	-0.625	0.008	-0.220	-0.013	0.004	0.033	0.005	-0.369	-0.416	-0.077	0.007	-0.372	-0.005	-0.334	-0.004	0.023	0.005	-0.201	-0.387	-0.278	0.007	0.000	-0.038	-0.485	-0.002	-0.820	-0.012	0.003	-0.001	0.010	-0.042	-0.167	0.013	0.001	0.012	0.006	-0.028	0.000	-0.245
PTGFR	5737	1p31.1	-0.035	-0.845	-0.004	-0.528	-0.797	0.006	0.017	-0.074	-0.625	0.008	-0.220	-0.013	0.004	0.033	0.005	-0.369	-0.416	-0.077	0.007	-0.372	-0.005	-0.334	-0.004	0.023	0.005	-0.201	-0.387	-0.278	0.007	0.000	-0.038	-0.485	-0.002	-0.820	-0.012	0.003	-0.001	0.010	-0.042	-0.167	0.013	0.001	0.012	0.006	-0.028	0.000	-0.245
RNA5SP23	-241	1p31.1	-0.035	-0.845	-0.004	-0.528	-0.797	0.006	0.017	-0.074	-0.625	0.008	-0.220	-0.013	0.004	0.033	0.005	-0.369	-0.416	-0.077	0.007	-0.372	-0.005	-0.334	-0.004	0.023	0.005	-0.201	-0.387	-0.278	0.007	0.000	-0.038	-0.485	-0.002	-0.820	-0.012	0.003	-0.001	0.010	-0.042	-0.167	0.013	0.001	0.012	0.006	-0.028	0.000	-0.245
IFI44L	10964	1p31.1	-0.035	-0.845	-0.004	-0.528	-0.797	0.006	0.017	-0.074	-0.625	0.008	-0.220	-0.013	0.004	0.033	0.005	-0.369	-0.416	-0.077	0.007	-0.372	-0.005	-0.334	-0.004	0.023	0.005	-0.201	-0.387	-0.278	0.007	0.000	-0.038	-0.485	-0.002	-0.820	-0.012	0.003	-0.001	0.010	-0.042	-0.167	0.013	0.001	0.012	0.006	-0.028	0.000	-0.245
IFI44	10561	1p31.1	-0.035	-0.845	-0.004	-0.528	-0.797	0.006	0.017	-0.074	-0.625	0.008	-0.220	-0.013	0.004	0.033	0.005	-0.369	-0.416	-0.077	0.007	-0.372	-0.005	-0.334	-0.004	0.023	0.005	-0.201	-0.387	-0.278	0.007	0.000	-0.038	-0.485	-0.002	-0.820	-0.012	0.003	-0.001	0.010	-0.042	-0.167	0.013	0.001	0.012	0.006	-0.028	0.000	-0.245
ELTD1	64123	1p31.1	-0.035	-0.845	-0.004	-0.528	-0.797	0.006	0.017	-0.074	-0.625	0.008	-0.220	-0.013	0.004	0.033	0.005	-0.369	-0.416	-0.077	0.007	-0.372	-0.005	-0.334	-0.004	0.023	0.005	-0.201	-0.387	-0.278	0.007	0.000	-0.038	-0.485	-0.002	-0.820	-0.012	0.003	-0.001	0.010	-0.042	-0.167	0.013	0.001	0.012	0.006	-0.028	0.000	-0.245
RN7SKP247	-242	1p31.1	-0.035	-0.845	-0.004	-0.528	-0.797	0.006	0.017	-0.074	-0.625	0.008	-0.220	-0.013	0.004	0.033	0.005	-0.369	-0.416	-0.077	0.007	-0.372	-0.005	-0.334	-0.004	0.023	0.005	-0.201	-0.387	-0.278	0.007	0.000	-0.038	-0.485	-0.002	-0.820	-0.012	0.003	-0.001	0.010	-0.042	-0.167	0.013	0.001	0.012	-0.004	-0.028	0.000	-0.245
LPHN2	23266	1p31.1	-0.035	-0.845	-0.004	-0.528	-0.797	0.006	0.017	-0.074	-0.625	0.008	-0.220	-0.013	0.004	0.033	0.005	-0.369	-0.416	-0.077	0.007	-0.372	-0.005	-0.334	-0.004	0.023	0.005	-0.201	-0.387	-0.278	0.007	0.000	-0.038	-0.485	-0.002	-0.820	-0.012	0.003	-0.001	0.010	-0.042	-0.167	0.013	0.001	0.012	-0.004	-0.028	0.000	-0.245
TTLL7	-243	1p31.1	-0.035	-0.845	-0.004	-0.528	-0.797	0.006	0.017	-0.074	-0.625	0.008	-0.220	-0.013	0.004	0.033	0.005	-0.369	-0.416	-0.077	0.007	-0.372	-0.005	-0.334	-0.004	0.023	0.005	-0.201	-0.387	-0.278	0.007	0.000	-0.038	-0.485	-0.002	-0.820	-0.012	0.003	-0.001	0.010	-0.042	-0.167	0.013	0.001	0.012	-0.004	-0.028	0.000	-0.245
PRKACB	5567	1p31.1	-0.035	-0.845	-0.004	-0.528	-0.797	0.006	0.017	-0.074	-0.625	0.008	-0.220	-0.013	0.004	0.033	0.005	-0.369	-0.416	-0.077	0.007	-0.372	-0.005	-0.334	-0.004	0.023	0.005	-0.201	-0.387	-0.278	0.007	0.000	-0.038	-0.485	-0.002	-0.820	-0.012	0.003	-0.001	0.010	-0.042	-0.167	0.013	0.001	0.012	-0.004	-0.028	0.000	-0.245
SNORA2|ENSG00000199959.1	-244	1p31.1	-0.035	-0.845	-0.004	-0.528	-0.797	0.006	0.017	-0.074	-0.625	0.008	-0.220	-0.013	0.004	0.033	0.005	-0.369	-0.416	-0.077	0.007	-0.372	-0.005	-0.334	-0.004	0.023	0.005	-0.201	-0.387	-0.278	0.007	0.000	-0.038	-0.485	-0.002	-0.820	-0.012	0.003	-0.001	0.010	-0.042	-0.167	0.013	0.001	0.012	-0.004	-0.028	0.000	-0.245
SAMD13	148418	1p31.1	-0.035	-0.845	-0.004	-0.528	-0.797	0.006	0.017	-0.074	-0.625	0.008	-0.220	-0.013	0.004	0.033	0.005	-0.369	-0.416	-0.077	0.007	-0.372	-0.005	-0.334	-0.004	0.023	0.005	-0.201	-0.387	-0.278	0.007	0.000	-0.038	-0.485	-0.002	-0.820	-0.012	0.003	-0.001	0.010	-0.042	-0.167	0.013	0.001	0.012	-0.004	-0.028	0.000	-0.245
UOX	-245	1p31.1	-0.035	-0.845	-0.004	-0.528	-0.797	0.006	0.017	-0.074	-0.625	0.008	-0.220	-0.013	0.004	0.033	0.005	-0.369	-0.416	-0.077	0.007	-0.372	-0.005	-0.334	-0.004	0.023	0.005	-0.201	-0.387	-0.278	0.007	0.000	-0.038	-0.485	-0.002	-0.820	-0.012	0.003	-0.001	0.010	-0.042	-0.167	0.013	0.001	0.012	-0.004	-0.028	0.000	-0.245
DNASE2B	58511	1p31.1	-0.035	-0.845	-0.004	-0.528	-0.797	0.006	0.017	-0.074	-0.625	0.008	-0.220	-0.013	0.004	0.033	0.005	-0.369	-0.416	-0.077	0.007	-0.372	-0.005	-0.334	-0.004	0.023	0.005	-0.201	-0.387	-0.278	0.007	0.000	-0.038	-0.485	-0.002	-0.820	-0.012	0.003	-0.001	0.010	-0.042	-0.167	0.013	0.001	0.012	-0.004	-0.028	0.000	-0.245
RPF1	-246	1p22.3	-0.035	-0.845	-0.004	-0.528	-0.797	0.006	0.017	-0.074	-0.625	0.008	-0.220	-0.013	0.004	0.033	0.005	-0.369	-0.416	-0.077	0.007	-0.372	-0.005	-0.334	-0.004	0.023	0.005	-0.201	-0.387	-0.278	0.007	0.000	-0.038	-0.485	-0.002	-0.820	-0.012	0.003	-0.001	0.010	-0.042	-0.167	0.013	0.001	0.012	-0.004	-0.028	0.000	-0.245
GNG5	2787	1p22.3	-0.035	-0.845	-0.004	-0.528	-0.797	0.006	0.017	-0.074	-0.625	0.008	-0.220	-0.013	0.004	0.033	0.005	-0.369	-0.416	-0.077	0.007	-0.372	-0.005	-0.334	-0.004	0.023	0.005	-0.201	-0.387	-0.278	0.007	0.000	-0.038	-0.485	-0.002	-0.820	-0.012	0.003	-0.001	0.010	-0.042	-0.167	0.013	0.001	0.012	-0.004	-0.028	0.000	-0.245
SPATA1	-247	1p22.3	-0.035	-0.845	-0.004	-0.528	-0.797	0.006	0.017	-0.074	-0.625	0.008	-0.220	-0.013	0.004	0.033	0.005	-0.369	-0.416	-0.077	0.007	-0.372	-0.005	-0.334	-0.004	0.023	0.005	-0.201	-0.387	-0.278	0.007	0.000	-0.038	-0.485	-0.002	-0.820	-0.012	0.003	-0.001	0.010	-0.042	-0.167	0.013	0.001	0.012	-0.004	-0.028	0.000	-0.245
CTBS	-248	1p22.3	-0.035	-0.845	-0.004	-0.528	-0.797	0.006	0.017	-0.074	-0.625	0.008	-0.220	-0.013	0.004	0.033	0.005	-0.369	-0.416	-0.077	0.007	-0.372	-0.005	-0.334	-0.004	0.023	0.005	-0.201	-0.387	-0.278	0.007	0.000	-0.038	-0.485	-0.002	-0.820	-0.012	0.003	-0.001	0.010	-0.042	-0.167	0.013	0.001	0.012	-0.004	-0.028	0.000	-0.245
C1orf180	439927	1p22.3	-0.035	-0.845	-0.004	-0.528	-0.797	0.006	0.017	-0.074	-0.625	0.008	-0.220	-0.013	0.004	0.033	0.005	-0.369	-0.416	-0.077	0.007	-0.372	-0.005	-0.334	-0.004	0.023	0.005	-0.201	-0.387	-0.278	0.007	0.000	-0.038	-0.485	-0.002	-0.820	-0.012	0.003	-0.001	0.010	-0.042	-0.167	0.013	0.001	0.012	-0.004	-0.028	0.000	-0.245
SSX2IP	117178	1p22.3	-0.035	-0.845	-0.004	-0.528	-0.797	0.006	0.017	-0.074	-0.625	0.008	-0.220	-0.013	0.004	0.033	0.005	-0.369	-0.416	-0.077	0.007	-0.372	-0.005	-0.334	-0.004	0.023	0.005	-0.201	-0.387	-0.278	0.007	0.000	-0.038	-0.485	-0.002	-0.820	-0.012	0.003	-0.001	0.010	-0.042	-0.167	0.013	0.001	0.012	-0.004	-0.028	0.000	-0.245
LPAR3	23566	1p22.3	-0.035	-0.845	-0.004	-0.528	-0.797	0.006	0.017	-0.074	-0.625	0.008	-0.220	-0.013	0.004	0.033	0.005	-0.369	-0.416	-0.077	0.007	-0.372	-0.005	-0.334	-0.004	0.023	0.005	-0.201	-0.387	-0.278	0.007	0.000	-0.038	-0.485	-0.002	-0.820	-0.012	0.003	-0.001	0.010	-0.042	-0.167	0.013	0.001	0.012	-0.004	-0.028	0.000	-0.245
MCOLN2	255231	1p22.3	-0.035	-0.845	-0.004	-0.528	-0.797	0.006	0.017	-0.074	-0.625	0.008	-0.220	-0.013	0.004	0.033	0.005	-0.369	-0.416	-0.077	0.007	-0.372	-0.005	-0.334	-0.004	0.023	0.005	-0.201	-0.387	-0.278	0.007	0.000	-0.038	-0.485	-0.002	-0.820	-0.012	0.003	-0.001	0.010	-0.042	-0.167	0.013	0.001	0.012	-0.004	-0.028	0.000	-0.245
WDR63	126820	1p22.3	-0.035	-0.845	-0.004	-0.528	-0.797	0.006	0.017	-0.074	-0.625	0.008	-0.220	-0.013	0.004	0.033	0.005	-0.369	-0.416	-0.077	0.007	-0.372	-0.005	-0.334	-0.004	0.023	0.005	-0.201	-0.387	-0.278	0.007	0.000	-0.038	-0.485	-0.002	-0.820	-0.012	0.003	-0.001	0.010	-0.042	-0.167	0.013	0.001	0.012	-0.004	-0.028	0.000	-0.245
MCOLN3	55283	1p22.3	-0.035	-0.845	-0.004	-0.528	-0.797	0.006	0.017	-0.074	-0.625	0.008	-0.220	-0.013	0.004	0.033	0.005	-0.369	-0.416	-0.077	0.007	-0.372	-0.005	-0.334	-0.004	0.023	0.005	-0.201	-0.387	-0.278	0.007	0.000	-0.038	-0.485	-0.002	-0.820	-0.012	0.003	-0.001	0.010	-0.042	-0.167	0.013	0.001	0.012	-0.004	-0.028	0.000	-0.245
MIR4423	100616481	1p22.3	-0.035	-0.845	-0.004	-0.528	-0.797	0.006	0.017	-0.074	-0.625	0.008	-0.220	-0.013	0.004	0.033	0.005	-0.369	-0.416	-0.077	0.007	-0.372	-0.005	-0.334	-0.004	0.023	0.005	-0.201	-0.387	-0.278	0.007	0.000	-0.038	-0.485	-0.002	-0.820	-0.012	0.003	-0.001	0.010	-0.042	-0.167	0.013	0.001	0.012	-0.004	-0.028	0.000	-0.245
SYDE2	84144	1p22.3	-0.035	-0.845	-0.004	-0.528	-0.797	0.006	0.017	-0.074	-0.625	0.008	-0.220	-0.013	0.004	0.033	0.005	-0.369	-0.416	-0.077	0.007	-0.372	-0.005	-0.334	-0.004	0.023	0.005	-0.201	-0.387	-0.278	0.007	0.000	-0.038	-0.485	-0.002	-0.820	-0.012	0.003	-0.001	0.010	-0.042	-0.167	0.013	0.001	0.012	-0.004	-0.028	0.000	-0.245
C1orf52	-249	1p22.3	-0.035	-0.845	-0.004	-0.528	-0.797	0.006	0.017	-0.074	-0.625	0.008	-0.220	-0.013	0.004	0.033	0.005	-0.369	-0.416	-0.077	0.007	-0.372	-0.005	-0.334	-0.004	0.023	0.005	-0.201	-0.387	-0.278	0.007	0.000	-0.038	-0.485	-0.002	-0.820	-0.012	0.003	-0.001	0.010	-0.042	-0.167	0.013	0.001	0.012	-0.004	-0.028	0.000	-0.245
BCL10	8915	1p22.3	-0.035	-0.845	-0.004	-0.528	-0.797	0.006	0.017	-0.074	-0.625	0.008	-0.220	-0.013	0.004	0.033	0.005	-0.369	-0.416	-0.077	0.007	-0.372	-0.005	-0.334	-0.004	0.023	0.005	-0.201	-0.387	-0.278	0.007	0.000	-0.038	-0.485	-0.002	-0.820	-0.012	0.003	-0.001	0.010	-0.042	-0.167	0.013	0.001	0.012	-0.004	-0.028	0.000	-0.245
DDAH1	23576	1p22.3	-0.035	-0.845	-0.004	-0.528	-0.797	0.006	0.017	-0.074	-0.625	0.008	-0.220	-0.013	0.004	0.033	0.005	-0.369	-0.416	-0.077	0.007	-0.372	-0.005	-0.334	-0.004	0.023	0.005	-0.201	-0.387	-0.339	0.007	0.000	-0.038	-0.485	-0.002	-0.820	-0.012	0.003	-0.001	0.010	-0.042	-0.167	0.013	0.001	0.012	-0.004	-0.028	0.000	-0.245
CYR61	3491	1p22.3	-0.035	-0.845	-0.004	-0.528	-0.797	0.006	0.017	-0.074	-0.625	0.008	-0.220	-0.013	0.004	0.033	0.005	-0.369	-0.416	-0.077	0.007	-0.372	-0.005	-0.334	-0.004	0.023	0.005	-0.201	-0.387	-0.339	0.007	0.000	-0.038	-0.485	-0.002	-0.820	-0.012	0.003	-0.001	0.010	-0.042	-0.167	0.013	0.001	0.012	-0.004	-0.028	0.000	-0.245
SNORD81|ENSG00000199934.1	-250	1p22.3	-0.035	-0.845	-0.004	-0.528	-0.797	0.006	0.017	-0.074	-0.625	0.008	-0.220	-0.013	0.004	0.033	0.005	-0.369	-0.416	-0.077	0.007	-0.372	-0.005	-0.334	-0.004	0.023	0.005	-0.201	-0.387	-0.339	0.007	0.000	-0.038	-0.485	-0.002	-0.820	-0.012	0.003	-0.001	0.010	-0.042	-0.167	0.013	0.001	0.012	-0.004	-0.028	0.000	-0.245
ZNHIT6	54680	1p22.3	-0.035	-0.845	-0.004	-0.528	-0.797	0.006	0.017	-0.074	-0.625	0.008	-0.220	-0.013	0.004	0.033	0.005	-0.369	-0.416	-0.077	0.007	-0.372	-0.005	-0.334	-0.004	0.023	0.005	-0.201	-0.387	-0.339	0.007	0.000	-0.038	-0.485	-0.002	-0.820	-0.012	0.003	-0.001	0.010	-0.042	-0.167	0.013	0.001	0.012	-0.004	-0.028	0.000	-0.245
COL24A1	255631	1p22.3	-0.035	-0.845	-0.004	-0.528	-0.797	0.006	0.017	-0.074	-0.625	0.008	-0.220	-0.013	0.004	0.033	0.005	-0.369	-0.416	-0.077	0.007	-0.372	-0.005	-0.334	-0.004	0.023	0.005	-0.201	-0.387	-0.339	0.007	0.000	-0.038	-0.485	-0.002	-0.820	-0.012	0.003	-0.001	0.010	-0.042	-0.167	0.013	0.001	0.012	-0.004	-0.028	0.000	-0.245
RNA5SP51	-251	1p22.3	-0.035	-0.845	-0.004	-0.528	-0.797	0.006	0.017	-0.074	-0.625	0.008	-0.220	-0.013	0.004	0.033	0.005	-0.369	-0.416	-0.077	0.007	-0.372	-0.005	-0.334	-0.004	0.023	0.005	-0.201	-0.387	-0.339	0.007	0.000	-0.038	-0.485	-0.002	-0.820	-0.012	0.003	-0.001	0.010	-0.042	-0.167	0.013	0.001	0.012	-0.004	-0.028	0.000	-0.245
ODF2L	57489	1p22.3	-0.035	-0.845	-0.004	-0.528	-0.797	0.006	0.017	-0.074	-0.625	0.008	-0.220	-0.013	0.004	0.033	0.005	-0.369	-0.416	-0.077	0.007	-0.372	-0.005	-0.334	-0.004	0.023	0.005	-0.201	-0.387	-0.339	0.007	0.000	-0.038	-0.485	-0.002	-0.820	-0.012	0.003	-0.001	0.010	-0.042	-0.167	0.013	0.001	0.012	-0.004	-0.028	0.000	-0.245
CLCA2	9635	1p22.3	-0.035	-0.845	-0.004	-0.528	-0.797	0.006	0.017	-0.074	-0.625	0.008	-0.220	-0.013	0.004	0.033	0.005	-0.369	-0.416	-0.077	0.007	-0.372	-0.005	-0.334	-0.004	0.023	0.005	-0.201	-0.387	-0.339	0.007	0.000	-0.038	-0.485	-0.002	-0.820	-0.012	0.003	-0.001	0.010	-0.042	-0.167	0.013	0.001	0.012	-0.004	-0.028	0.000	-0.245
CLCA1	1179	1p22.3	-0.035	-0.845	-0.004	-0.528	-0.797	0.006	0.017	-0.074	-0.625	0.008	-0.220	-0.013	0.004	0.033	0.005	-0.369	-0.416	-0.077	0.007	-0.372	-0.005	-0.334	-0.004	0.023	0.005	-0.201	-0.387	-0.339	0.007	0.000	-0.038	-0.485	-0.002	-0.820	-0.012	0.003	-0.001	0.010	-0.042	-0.167	0.013	0.001	0.012	-0.004	-0.028	0.000	-0.245
CLCA4	22802	1p22.3	-0.035	-0.845	-0.004	-0.528	-0.797	0.006	0.017	-0.074	-0.625	0.008	-0.220	-0.013	0.004	0.033	0.005	-0.369	-0.416	-0.077	0.007	-0.372	-0.005	-0.334	-0.004	0.023	0.005	-0.201	-0.387	-0.339	0.007	0.000	-0.038	-0.485	-0.002	-0.820	-0.012	0.003	-0.001	0.010	-0.042	-0.167	0.013	0.001	0.012	-0.004	-0.028	0.000	-0.245
CLCA3P	9629	1p22.3	-0.035	-0.845	-0.004	-0.528	-0.797	0.006	0.017	-0.074	-0.625	0.008	-0.220	-0.013	0.004	0.033	0.005	-0.369	-0.416	-0.077	0.007	-0.372	-0.005	-0.334	-0.004	0.023	0.005	-0.201	-0.387	-0.339	0.007	0.000	-0.038	-0.485	-0.002	-0.820	-0.012	0.003	-0.001	0.010	-0.042	-0.167	0.013	0.001	0.012	-0.004	-0.028	0.000	-0.245
SH3GLB1	51100	1p22.3	-0.035	-0.845	-0.004	-0.528	-0.797	0.006	0.017	-0.074	-0.625	0.008	-0.220	-0.013	0.004	0.033	0.005	-0.369	-0.416	-0.077	0.007	-0.372	-0.005	-0.334	-0.004	0.023	0.005	-0.201	-0.387	-0.339	0.007	0.000	-0.038	-0.485	-0.002	-0.820	-0.012	0.003	-0.001	0.010	-0.042	-0.167	0.013	0.001	0.012	-0.004	-0.028	0.000	-0.245
HS2ST1	9653	1p22.3	-0.035	-0.845	-0.004	-0.528	-0.797	0.006	0.017	-0.074	-0.625	0.008	-0.220	-0.013	0.004	0.033	0.005	-0.369	-0.416	-0.077	0.007	-0.372	0.004	-0.334	-0.004	0.023	0.005	-0.201	-0.387	-0.339	0.007	0.000	-0.038	-0.485	-0.002	-0.820	-0.012	0.003	-0.001	0.010	-0.042	-0.167	0.013	0.001	0.012	-0.004	-0.028	0.000	-0.245
LMO4	8543	1p22.3	-0.035	-0.845	-0.004	-0.528	-0.797	0.006	0.017	-0.074	-0.625	0.008	-0.220	-0.013	0.004	0.033	0.005	-0.369	-0.416	-0.077	0.007	-0.372	0.004	-0.334	-0.004	0.023	0.005	-0.201	-0.387	-0.339	0.007	0.000	-0.038	-0.485	-0.002	-0.820	-0.012	0.003	-0.001	0.010	-0.042	-0.167	0.013	0.001	0.012	-0.004	-0.028	0.000	-0.245
RNA5SP52	-252	1p22.3	-0.035	-0.845	-0.004	-0.528	-0.797	0.006	0.017	-0.074	-0.625	0.008	-0.220	-0.013	0.004	0.033	0.005	-0.369	-0.416	-0.077	0.007	-0.372	0.004	-0.334	-0.004	0.023	0.005	-0.201	-0.387	-0.339	0.007	0.000	-0.038	-0.485	-0.002	-0.820	-0.012	0.003	-0.001	0.010	-0.042	-0.167	0.013	0.001	0.012	-0.004	-0.028	0.000	-0.245
RN7SL583P	-253	1p22.2	-0.035	-0.845	-0.004	-0.528	-0.797	0.006	0.017	-0.074	-0.625	0.008	-0.220	-0.013	0.004	0.033	0.005	-0.369	-0.416	-0.077	0.007	-0.372	0.004	-0.334	-0.004	0.023	0.005	-0.201	-0.387	-0.339	0.007	0.000	-0.038	-0.485	-0.002	-0.820	-0.012	0.003	-0.001	0.010	-0.042	-0.167	0.013	0.001	0.012	-0.004	-0.028	0.000	-0.245
PKN2	5586	1p22.2	-0.035	-0.845	-0.004	-0.528	-0.797	0.006	0.017	-0.074	-0.625	0.008	-0.220	-0.013	0.004	0.033	0.005	-0.369	-0.416	-0.077	0.007	-0.372	0.004	-0.334	-0.004	0.023	0.005	-0.201	-0.387	-0.339	0.007	0.000	-0.038	-0.485	-0.002	-0.820	-0.012	0.003	-0.001	0.010	-0.042	-0.167	0.013	0.001	0.012	-0.004	-0.028	0.000	-0.245
GTF2B	2959	1p22.2	-0.035	-0.845	-0.004	-0.528	-0.797	0.006	0.017	-0.074	-0.625	0.008	-0.220	-0.013	0.004	0.033	0.005	-0.369	-0.416	-0.077	0.007	-0.372	0.004	-0.334	-0.004	0.023	0.005	-0.201	-0.387	-0.339	0.007	0.000	-0.038	-0.485	-0.002	-0.820	-0.012	0.003	-0.001	0.010	-0.042	-0.167	0.013	0.001	0.012	-0.004	-0.028	0.000	-0.245
CCBL2	56267	1p22.2	-0.035	-0.845	-0.004	-0.528	-0.797	0.006	0.017	-0.074	-0.625	0.008	-0.220	-0.013	0.004	0.033	0.005	-0.369	-0.416	-0.077	0.007	-0.372	0.004	-0.334	-0.004	0.023	0.005	-0.201	-0.387	-0.339	0.007	0.000	-0.038	-0.485	-0.002	-0.820	-0.012	0.003	-0.001	0.010	-0.042	-0.167	0.013	0.001	0.012	-0.004	-0.028	0.000	-0.245
RBMXL1	494115	1p22.2	-0.035	-0.845	-0.004	-0.528	-0.797	0.006	0.017	-0.074	-0.625	0.008	-0.220	-0.013	0.004	0.033	0.005	-0.369	-0.416	-0.077	0.007	-0.372	0.004	-0.334	-0.004	0.023	0.005	-0.201	-0.387	-0.339	0.007	0.000	-0.038	-0.485	-0.002	-0.820	-0.012	0.003	-0.001	0.010	-0.042	-0.167	0.013	0.001	0.012	-0.004	-0.028	0.000	-0.245
GBP3	2635	1p22.2	-0.035	-0.845	-0.004	-0.528	-0.797	0.006	0.017	-0.074	-0.625	0.008	-0.220	-0.013	0.004	0.033	0.005	-0.369	-0.416	-0.077	0.007	-0.372	0.004	-0.334	-0.004	0.023	0.005	-0.201	-0.387	-0.339	0.007	0.000	-0.038	-0.485	-0.002	-0.820	-0.012	0.003	-0.001	0.010	-0.042	-0.167	0.013	0.001	0.012	-0.004	-0.028	0.000	-0.245
GBP1	2633	1p22.2	-0.035	-0.845	-0.004	-0.528	-0.797	0.006	0.017	-0.074	-0.625	0.008	-0.220	-0.013	0.004	0.033	0.005	-0.369	-0.416	-0.077	0.007	-0.372	0.004	-0.334	-0.004	0.023	0.005	-0.201	-0.387	-0.339	0.007	0.000	-0.038	-0.485	-0.002	-0.820	-0.012	0.003	-0.001	0.010	-0.042	-0.167	0.013	0.001	0.012	-0.004	-0.028	0.000	-0.245
GBP2	2634	1p22.2	-0.035	-0.845	-0.004	-0.528	-0.797	0.006	0.017	-0.074	-0.625	0.008	-0.220	-0.013	0.004	0.033	0.005	-0.369	-0.416	-0.077	0.007	-0.372	0.004	-0.334	-0.004	0.023	0.005	-0.201	-0.387	-0.339	0.007	0.000	-0.038	-0.485	-0.002	-0.820	-0.012	0.003	-0.001	0.010	-0.042	-0.167	0.013	0.001	0.012	-0.004	-0.028	0.000	-0.245
GBP7	388646	1p22.2	-0.035	-0.845	-0.004	-0.528	-0.797	0.006	0.017	-0.074	-0.625	0.008	-0.220	-0.013	0.004	0.033	0.005	-0.369	-0.416	-0.077	0.007	-0.372	0.004	-0.334	-0.004	0.023	0.005	-0.201	-0.387	-0.339	0.007	0.000	-0.038	-0.485	-0.002	-0.820	-0.012	0.003	-0.001	0.010	-0.042	-0.167	0.013	0.001	0.012	-0.004	-0.028	0.000	-0.245
GBP4	115361	1p22.2	-0.035	-0.845	-0.004	-0.528	-0.797	0.006	0.017	-0.074	-0.625	0.008	-0.220	-0.013	0.004	0.033	0.005	-0.369	-0.416	-0.077	0.007	-0.372	0.004	-0.334	-0.004	0.023	0.005	-0.201	-0.387	-0.339	0.007	0.000	-0.038	-0.485	-0.002	-0.820	-0.012	0.003	-0.001	0.010	-0.042	-0.167	0.013	0.001	0.012	-0.004	-0.028	0.000	-0.245
GBP5	115362	1p22.2	-0.035	-0.845	-0.004	-0.528	-0.797	0.006	0.017	-0.074	-0.625	0.008	-0.220	-0.013	0.004	0.033	0.005	-0.369	-0.416	-0.077	0.007	-0.372	0.004	-0.334	-0.004	0.023	0.005	-0.201	-0.387	-0.339	0.007	0.000	-0.038	-0.485	-0.002	-0.820	-0.012	0.003	-0.001	0.010	-0.042	-0.167	0.013	0.001	0.012	-0.004	-0.028	0.000	-0.245
GBP6	-254	1p22.2	-0.035	-0.845	-0.004	-0.528	-0.797	0.006	0.017	-0.074	-0.625	0.008	-0.220	-0.013	0.004	0.033	0.005	-0.369	-0.416	-0.077	0.007	-0.372	0.004	-0.334	-0.004	0.023	0.005	-0.201	-0.387	-0.339	0.007	0.000	-0.038	-0.485	-0.002	-0.820	-0.012	0.003	-0.001	0.010	-0.042	-0.167	0.013	0.001	0.012	-0.004	-0.028	0.000	-0.245
GBP1P1	-255	1p22.2	-0.035	-0.845	-0.004	-0.528	-0.797	0.006	0.017	-0.074	-0.625	0.008	-0.220	-0.013	0.004	0.033	0.005	-0.369	-0.416	-0.077	0.007	-0.372	0.004	-0.334	-0.004	0.023	0.005	-0.201	-0.387	-0.339	0.007	0.000	-0.038	-0.485	-0.002	-0.820	-0.012	0.003	-0.001	0.010	-0.042	-0.167	0.013	0.001	0.012	-0.004	-0.028	0.000	-0.245
LRRC8B	23507	1p22.2	-0.035	-0.845	-0.004	-0.528	-0.797	0.006	0.017	-0.074	-0.625	0.008	-0.220	-0.013	0.004	0.033	0.005	-0.369	-0.416	-0.077	0.007	-0.372	0.004	-0.334	-0.004	0.023	0.005	-0.201	-0.387	-0.339	0.007	0.000	-0.038	-0.485	-0.002	-0.820	-0.012	0.003	-0.001	0.010	-0.042	-0.167	0.013	0.001	0.012	-0.004	-0.028	0.000	-0.245
LRRC8C	84230	1p22.2	-0.035	-0.845	-0.004	-0.528	-0.797	0.006	0.017	-0.074	-0.625	0.008	-0.220	-0.013	0.004	0.033	0.005	-0.369	-0.416	-0.077	0.007	-0.372	0.004	-0.334	-0.004	0.023	0.005	-0.201	-0.387	-0.339	0.007	0.000	-0.038	-0.485	-0.002	-0.820	-0.012	0.003	-0.001	0.010	-0.042	-0.167	0.013	0.001	0.012	-0.004	-0.028	0.000	-0.245
snoU13|ENSG00000239176.1	-256	1p22.2	-0.035	-0.845	-0.004	-0.528	-0.797	0.006	0.017	-0.074	-0.625	0.008	-0.220	-0.013	0.004	0.033	0.005	-0.369	-0.416	-0.077	0.007	-0.372	0.004	-0.334	-0.004	0.023	0.005	-0.201	-0.387	-0.339	0.007	0.000	-0.038	-0.485	-0.002	-0.820	-0.012	0.003	-0.001	0.010	-0.042	-0.167	0.013	0.001	0.012	-0.004	-0.028	0.000	-0.245
LRRC8D	55144	1p22.2	-0.035	-0.845	-0.004	-0.528	-0.797	0.006	0.017	-0.074	-0.625	0.008	-0.220	-0.013	0.004	0.033	0.005	-0.369	-0.416	-0.077	0.007	-0.372	0.004	-0.334	-0.004	0.023	0.005	-0.201	-0.387	-0.339	0.007	0.000	-0.038	-0.485	-0.002	-0.820	-0.012	0.003	-0.001	0.010	-0.042	-0.167	0.013	0.001	0.012	-0.004	-0.028	0.000	-0.245
RN7SKP272	-257	1p22.2	-0.035	-0.845	-0.004	-0.528	-0.797	0.006	0.017	-0.074	-0.625	0.008	-0.220	-0.013	0.004	0.033	0.005	-0.369	-0.416	-0.077	0.007	-0.372	0.004	-0.334	-0.004	0.023	0.005	-0.201	-0.387	-0.339	0.007	0.000	-0.038	-0.485	-0.002	-0.820	-0.012	0.003	-0.001	0.010	-0.042	-0.167	0.013	0.001	0.012	-0.004	-0.028	0.000	-0.245
ZNF326	284695	1p22.2	-0.035	-0.845	-0.004	-0.528	-0.797	0.006	0.017	-0.074	-0.625	0.008	-0.220	-0.013	0.004	0.033	0.005	-0.369	-0.416	-0.077	0.007	-0.372	0.004	-0.334	-0.004	0.023	0.005	-0.201	-0.387	-0.339	0.007	0.000	-0.038	-0.485	-0.002	-0.820	-0.012	0.003	-0.001	0.010	-0.042	-0.167	0.013	0.001	0.012	-0.004	-0.028	0.000	-0.245
U3|ENSG00000199666.1	-258	1p22.2	-0.035	-0.845	-0.004	-0.528	-0.797	0.006	0.017	-0.074	-0.625	0.008	-0.220	-0.013	0.004	0.033	0.005	-0.369	-0.416	-0.077	0.007	-0.372	0.004	-0.334	-0.004	0.023	0.005	-0.201	-0.387	-0.339	0.007	0.000	-0.038	-0.485	-0.002	-0.820	-0.012	0.003	-0.001	0.010	-0.042	-0.167	0.013	0.001	0.012	-0.004	-0.028	0.000	-0.245
BARHL2	-259	1p22.2	-0.035	-0.845	-0.004	-0.528	-0.797	0.006	0.017	-0.074	-0.625	0.008	-0.220	-0.013	0.004	0.033	0.005	-0.369	-0.416	-0.077	0.007	-0.372	0.004	-0.334	-0.004	0.023	0.005	-0.201	-0.387	-0.339	0.007	0.000	-0.038	-0.485	-0.002	-0.820	-0.012	0.003	-0.001	0.010	-0.042	-0.167	0.013	0.001	0.012	-0.004	-0.028	0.000	-0.245
ZNF644	84146	1p22.2	-0.035	-0.845	-0.004	-0.528	-0.797	0.006	0.017	-0.074	-0.625	0.008	-0.220	-0.013	0.004	0.033	0.005	-0.369	-0.416	-0.077	0.007	-0.372	0.004	-0.334	-0.004	0.023	0.005	-0.201	-0.387	-0.339	0.007	0.000	-0.038	-0.485	-0.674	-0.820	-0.012	0.003	-0.001	0.010	-0.042	-0.167	0.013	0.001	0.012	-0.004	-0.028	0.000	-0.245
HFM1	164045	1p22.2	-0.035	-0.845	-0.004	-0.528	-0.797	0.006	0.017	-0.074	-0.625	0.008	-0.220	-0.013	0.004	0.033	0.005	-0.369	-0.416	-0.077	0.007	-0.372	0.004	-0.334	-0.004	0.023	0.005	-0.201	-0.387	-0.339	0.007	0.000	-0.038	-0.485	-0.674	-0.820	-0.012	0.003	-0.001	0.010	-0.042	-0.167	0.013	0.001	0.012	-0.004	-0.028	0.000	-0.245
CDC7	8317	1p22.2	-0.035	-0.845	-0.004	-0.528	-0.797	0.006	0.017	-0.074	-0.625	0.008	-0.220	-0.013	0.004	0.033	0.005	-0.369	-0.416	-0.077	0.007	-0.372	0.004	-0.334	-0.004	0.023	0.005	-0.201	-0.387	-0.339	0.007	0.000	-0.038	-0.485	-0.674	-0.820	-0.012	0.003	-0.001	0.010	-0.042	-0.167	0.013	0.001	0.012	-0.004	-0.028	0.000	-0.245
TGFBR3	7049	1p22.1	-0.035	-0.845	-0.004	-0.528	-0.801	0.006	0.017	-0.074	-0.625	0.008	-0.220	-0.013	0.004	0.033	0.005	-0.369	-0.416	-0.077	0.007	-0.372	0.004	-0.334	-0.004	0.023	0.005	-0.201	-0.387	-0.339	0.007	0.000	-0.038	-0.485	0.000	-0.820	-0.012	0.003	-0.001	0.010	-0.042	-0.167	0.013	0.001	0.012	-0.004	-0.028	0.000	-0.245
RN7SL653P	-260	1p22.1	-0.035	-0.845	-0.004	-0.528	-0.801	0.006	0.017	-0.074	-0.625	0.008	-0.220	-0.013	0.004	0.033	0.005	-0.369	-0.416	-0.077	0.007	-0.372	0.004	-0.334	-0.004	0.023	0.005	-0.201	-0.387	-0.339	0.007	0.000	-0.038	-0.485	0.000	-0.820	-0.012	0.003	-0.001	0.010	-0.042	-0.167	0.013	0.001	0.012	-0.004	-0.028	0.000	-0.245
RN7SL235P	-261	1p22.1	-0.035	-0.845	-0.004	-0.528	-0.801	0.006	0.017	-0.074	-0.625	0.008	-0.220	-0.013	0.004	0.033	0.005	-0.369	-0.416	-0.077	0.007	-0.372	0.004	-0.334	-0.004	0.023	0.005	-0.201	-0.387	-0.339	0.007	0.000	-0.038	-0.485	0.000	-0.820	-0.012	0.003	-0.001	0.010	-0.042	-0.167	0.013	0.001	0.012	-0.004	-0.028	0.000	-0.245
BRDT	676	1p22.1	-0.035	-0.845	-0.004	-0.528	-0.801	0.006	0.017	-0.074	-0.625	0.008	-0.220	-0.013	0.004	0.033	0.005	-0.369	-0.416	-0.077	0.007	-0.372	0.004	-0.334	-0.004	0.023	0.005	-0.201	-0.387	-0.339	0.007	0.000	-0.038	-0.485	0.000	-0.820	-0.012	0.003	-0.001	0.010	-0.042	-0.167	0.013	0.001	0.012	-0.004	-0.028	0.000	-0.245
EPHX4	253152	1p22.1	-0.035	-0.845	-0.004	-0.528	-0.801	0.006	0.017	-0.074	-0.625	0.008	-0.220	-0.013	0.004	0.033	0.005	-0.369	-0.416	-0.077	0.007	-0.372	0.004	-0.334	-0.004	0.023	0.005	-0.201	-0.387	-0.339	0.007	0.000	-0.038	-0.485	0.000	-0.820	-0.012	0.003	-0.001	0.010	-0.042	-0.167	0.013	0.001	0.012	-0.004	-0.028	0.000	-0.245
BTBD8	284697	1p22.1	-0.035	-0.845	-0.004	-0.528	-0.801	0.006	0.017	-0.074	-0.625	0.008	-0.220	-0.013	0.004	0.033	0.005	-0.369	-0.416	-0.077	0.007	-0.372	0.004	-0.334	-0.004	0.023	0.005	-0.201	-0.387	-0.339	0.007	0.000	-0.038	-0.485	0.000	-0.820	-0.012	0.003	-0.001	0.010	-0.042	-0.167	0.013	0.001	0.012	-0.004	-0.028	0.000	-0.245
KIAA1107	23285	1p22.1	-0.035	-0.845	-0.004	-0.528	-0.801	0.006	0.017	-0.074	-0.625	0.008	-0.220	-0.013	0.004	0.033	0.005	-0.369	-0.416	-0.077	0.007	-0.372	0.004	-0.334	-0.004	0.023	0.005	-0.201	-0.387	-0.339	0.007	0.000	-0.038	-0.485	0.000	-0.820	-0.012	0.003	-0.001	0.010	-0.042	-0.167	0.013	0.001	0.012	-0.004	-0.028	0.000	-0.245
C1orf146	388649	1p22.1	-0.035	-0.845	-0.004	-0.528	-0.801	0.006	0.017	-0.074	-0.625	0.008	-0.220	-0.013	0.004	0.033	0.005	-0.369	-0.416	-0.077	0.007	-0.372	0.004	-0.334	-0.004	0.023	0.005	-0.201	-0.387	-0.339	0.007	0.000	-0.038	-0.485	0.000	-0.820	-0.012	0.003	-0.001	0.010	-0.042	-0.167	0.013	0.001	0.012	-0.004	-0.028	0.000	-0.245
ACTBP12	-262	1p22.1	-0.035	-0.845	-0.004	-0.528	-0.801	0.006	0.017	-0.074	-0.625	0.008	-0.220	-0.013	0.004	0.033	0.005	-0.369	-0.416	-0.077	0.007	-0.372	0.004	-0.334	-0.004	0.023	0.005	-0.201	-0.387	-0.339	0.007	0.000	-0.038	-0.485	0.000	-0.820	-0.012	0.003	-0.001	0.010	-0.042	-0.167	0.013	0.001	0.012	-0.004	-0.028	0.000	-0.245
GLMN	11146	1p22.1	-0.035	-0.845	-0.004	-0.528	-0.801	0.006	0.017	-0.074	-0.625	0.008	-0.220	-0.013	0.004	0.033	0.005	-0.369	-0.416	-0.077	0.007	-0.372	0.004	-0.334	-0.004	0.023	0.005	-0.201	-0.387	-0.339	0.007	0.000	-0.038	-0.485	0.000	-0.820	-0.012	0.003	-0.001	0.010	-0.042	-0.167	0.013	0.001	0.012	-0.004	-0.028	0.000	-0.245
RPAP2	-263	1p22.1	-0.035	-0.845	-0.004	-0.528	-0.801	0.006	0.017	-0.074	-0.625	0.008	-0.220	-0.013	0.004	0.033	0.005	-0.369	-0.416	-0.077	0.007	-0.372	0.004	-0.334	-0.004	0.023	0.005	-0.201	-0.387	-0.339	0.007	0.000	-0.038	-0.485	0.000	-0.820	-0.012	0.003	-0.001	0.010	-0.042	-0.167	0.013	0.001	0.012	-0.004	-0.028	0.000	-0.245
RN7SL824P	-264	1p22.1	-0.035	-0.845	-0.004	-0.528	-0.801	0.006	0.017	-0.074	-0.625	0.008	-0.220	-0.013	0.004	0.033	0.005	-0.369	-0.416	-0.077	0.007	-0.372	0.004	-0.334	-0.004	0.023	0.005	-0.201	-0.387	-0.339	0.007	0.000	-0.038	-0.485	0.000	-0.820	-0.012	0.003	-0.001	0.010	-0.042	-0.167	0.013	0.001	0.012	-0.004	-0.028	0.000	-0.245
GFI1	2672	1p22.1	-0.035	-0.845	-0.004	-0.528	-0.801	0.006	0.017	-0.074	-0.625	0.008	-0.220	-0.013	0.004	0.033	0.005	-0.369	-0.416	-0.077	0.007	-0.372	0.004	-0.334	-0.004	0.023	0.005	-0.201	-0.387	-0.339	0.007	0.000	-0.038	-0.485	0.000	-0.820	-0.012	0.003	-0.001	0.010	-0.042	-0.167	0.013	0.001	0.012	-0.004	-0.028	0.000	-0.245
EVI5	7813	1p22.1	-0.035	-0.845	-0.004	-0.528	-0.801	0.006	0.017	-0.074	-0.625	0.008	-0.220	-0.013	0.004	0.033	0.005	-0.369	-0.416	-0.077	0.007	-0.372	0.004	-0.334	-0.004	0.023	0.005	-0.201	-0.387	-0.339	0.007	0.000	-0.038	-0.485	0.000	-0.820	-0.012	0.003	-0.001	0.010	-0.042	-0.167	0.013	0.001	0.012	-0.004	-0.028	0.000	-0.245
RPL5	6125	1p22.1	-0.035	-0.845	-0.004	-0.528	-0.801	0.006	0.017	-0.074	-0.625	0.008	-0.220	-0.013	0.004	0.033	0.005	-0.369	-0.416	-0.077	0.007	-0.372	0.004	-0.334	-0.004	0.023	0.005	-0.201	-0.387	-0.339	0.007	0.000	-0.038	-0.485	0.000	-0.820	-0.012	0.003	-0.001	0.010	-0.042	-0.167	0.013	0.001	0.012	-0.004	-0.028	0.000	-0.245
SNORD21	-265	1p22.1	-0.035	-0.845	-0.004	-0.528	-0.801	0.006	0.017	-0.074	-0.625	0.008	-0.220	-0.013	0.004	0.033	0.005	-0.369	-0.416	-0.077	0.007	-0.372	0.004	-0.334	-0.004	0.023	0.005	-0.201	-0.387	-0.339	0.007	0.000	-0.038	-0.485	0.000	-0.820	-0.012	0.003	-0.001	0.010	-0.042	-0.167	0.013	0.001	0.012	-0.004	-0.028	0.000	-0.245
SNORA66|ENSG00000251795.1	-266	1p22.1	-0.035	-0.845	-0.004	-0.528	-0.801	0.006	0.017	-0.074	-0.625	0.008	-0.220	-0.013	0.004	0.033	0.005	-0.369	-0.416	-0.077	0.007	-0.372	0.004	-0.334	-0.004	0.023	0.005	-0.201	-0.387	-0.339	0.007	0.000	-0.038	-0.485	0.000	-0.820	-0.012	0.003	-0.001	0.010	-0.042	-0.167	0.013	0.001	0.012	-0.004	-0.028	0.000	-0.245
SNORA66|ENSG00000207523.1	-267	1p22.1	-0.035	-0.845	-0.004	-0.528	-0.801	0.006	0.017	-0.074	-0.625	0.008	-0.220	-0.013	0.004	0.033	0.005	-0.369	-0.416	-0.077	0.007	-0.372	0.004	-0.334	-0.004	0.023	0.005	-0.201	-0.387	-0.339	0.007	0.000	-0.038	-0.485	0.000	-0.820	-0.012	0.003	-0.001	0.010	-0.042	-0.167	0.013	0.001	0.012	-0.004	-0.028	0.000	-0.245
FAM69A	388650	1p22.1	-0.035	-0.845	-0.004	-0.528	-0.801	0.006	0.017	-0.074	-0.625	0.008	-0.220	-0.013	0.004	0.033	0.005	-0.369	-0.416	-0.077	0.007	-0.372	0.004	-0.334	-0.004	0.023	0.005	-0.201	-0.387	-0.339	0.007	0.000	-0.038	-0.485	0.000	-0.820	-0.012	0.003	-0.001	0.010	-0.042	-0.167	0.013	0.001	0.012	-0.004	-0.028	0.000	-0.245
SNORA51|ENSG00000207022.1	-268	1p22.1	-0.035	-0.845	-0.004	-0.528	-0.801	0.006	0.017	-0.074	-0.625	0.008	-0.220	-0.013	0.004	0.033	0.005	-0.369	-0.416	-0.077	0.007	-0.372	0.004	-0.334	-0.004	0.023	0.005	-0.201	-0.387	-0.339	0.007	0.000	-0.038	-0.485	0.000	-0.820	-0.012	0.003	-0.001	0.010	-0.042	-0.167	0.013	0.001	0.012	-0.004	-0.028	0.000	-0.245
RN7SL692P	-269	1p22.1	-0.035	-0.845	-0.004	-0.528	-0.801	0.006	0.017	-0.074	-0.625	0.008	-0.220	-0.013	0.004	0.033	0.005	-0.369	-0.416	-0.077	0.007	-0.372	0.004	-0.334	-0.004	0.023	0.005	-0.201	-0.387	-0.339	0.007	0.000	-0.038	-0.485	0.000	-0.820	-0.012	0.003	-0.001	0.010	-0.042	-0.167	0.013	0.001	0.012	-0.004	-0.028	0.000	-0.245
RN7SKP123	-270	1p22.1	-0.035	-0.845	-0.004	-0.528	-0.801	0.006	0.017	-0.074	-0.625	0.008	-0.220	-0.013	0.004	0.033	0.005	-0.369	-0.416	-0.077	0.007	-0.372	0.004	-0.334	-0.004	0.023	0.005	-0.201	-0.387	-0.339	0.007	0.000	-0.038	-0.485	0.000	-0.820	-0.012	0.003	-0.001	0.010	-0.042	-0.167	0.013	0.001	0.012	-0.004	-0.028	0.000	-0.245
MTF2	22823	1p22.1	-0.035	-0.845	-0.004	-0.528	-0.801	0.006	0.017	-0.074	-0.625	0.008	-0.220	-0.013	0.004	0.033	0.005	-0.369	-0.416	-0.077	0.007	-0.372	0.004	-0.334	-0.004	0.023	0.005	-0.201	-0.387	-0.339	0.007	0.000	-0.038	-0.485	0.000	-0.820	-0.012	0.003	-0.001	0.010	-0.042	-0.167	0.013	0.001	0.012	-0.004	-0.028	0.000	-0.245
TMED5	50999	1p22.1	-0.035	-0.845	-0.004	-0.528	-0.801	0.006	0.017	-0.074	-0.625	0.008	-0.220	-0.013	0.004	0.033	0.005	-0.369	-0.416	-0.077	0.007	-0.372	0.004	-0.334	-0.004	0.023	0.005	-0.201	-0.387	-0.339	0.007	0.000	-0.038	-0.485	0.000	-0.820	-0.012	0.003	-0.001	0.010	-0.042	-0.167	0.013	0.001	0.012	-0.004	-0.028	0.000	-0.245
CCDC18	343099	1p22.1	-0.035	-0.845	-0.004	-0.528	-0.801	0.006	0.017	-0.074	-0.625	0.008	-0.220	-0.013	0.004	0.033	0.005	-0.369	-0.416	-0.077	0.007	-0.372	0.004	-0.334	-0.004	0.023	0.005	-0.201	-0.387	-0.339	0.007	0.000	-0.038	-0.485	0.000	-0.820	-0.012	0.003	-0.001	0.010	-0.042	-0.167	0.013	0.001	0.012	-0.004	-0.028	0.000	-0.245
DR1	-271	1p22.1	-0.035	-0.845	-0.004	-0.528	-0.801	0.006	0.017	-0.074	-0.625	0.008	-0.220	-0.013	0.004	0.033	0.005	-0.369	-0.416	-0.077	0.007	-0.372	0.004	-0.334	-0.004	0.023	0.005	-0.201	-0.387	-0.339	0.007	0.000	-0.038	-0.485	0.000	-0.820	-0.012	0.003	-0.001	0.010	-0.042	-0.167	0.013	0.001	0.012	-0.004	-0.028	0.000	-0.245
FNBP1L	54874	1p22.1	-0.035	-0.845	-0.004	-0.528	-0.801	0.006	0.017	-0.074	-0.625	0.008	-0.220	-0.013	0.004	0.033	0.005	-0.369	-0.416	-0.077	0.007	-0.372	0.004	-0.334	-0.004	0.023	0.005	-0.201	-0.387	-0.339	0.007	0.000	-0.038	-0.485	0.000	-0.820	-0.012	0.003	-0.001	0.010	-0.042	-0.167	0.013	0.001	0.012	-0.004	-0.028	0.000	-0.245
RNA5SP53	-272	1p22.1	-0.035	-0.845	-0.004	-0.528	-0.801	0.006	0.017	-0.074	-0.625	0.008	-0.220	-0.013	0.004	0.033	0.005	-0.369	-0.416	-0.077	0.007	-0.372	0.004	-0.334	-0.004	0.023	0.005	-0.201	-0.387	-0.339	0.007	0.000	-0.038	-0.485	0.000	-0.820	-0.012	0.003	-0.001	0.010	-0.042	-0.167	0.013	0.001	0.012	-0.004	-0.028	0.000	-0.245
BCAR3	8412	1p22.1	-0.035	-0.845	-0.004	-0.528	-0.801	0.006	0.017	-0.074	-0.625	0.008	-0.220	-0.013	0.004	0.033	0.005	-0.369	-0.416	-0.077	0.007	-0.372	0.004	-0.334	-0.004	0.023	0.005	-0.201	-0.387	-0.339	0.007	0.000	-0.038	-0.485	0.000	-0.820	-0.012	0.003	-0.001	0.010	-0.042	-0.167	0.013	0.001	0.012	-0.004	-0.028	0.000	-0.245
MIR760	100126348	1p22.1	-0.035	-0.845	-0.004	-0.528	-0.801	0.006	0.017	-0.074	-0.625	0.008	-0.220	-0.013	0.004	0.033	0.005	-0.369	-0.416	-0.077	0.007	-0.372	0.004	-0.334	-0.004	0.023	0.005	-0.201	-0.387	-0.339	0.007	0.000	-0.038	-0.485	0.000	-0.820	-0.012	0.003	-0.001	0.010	-0.042	-0.167	0.013	0.001	0.012	-0.004	-0.028	0.000	-0.245
DNTTIP2	-273	1p22.1	-0.035	-0.845	-0.004	-0.528	-0.801	0.006	0.017	-0.074	-0.625	0.008	-0.220	-0.013	0.004	0.033	0.005	-0.369	-0.416	-0.077	0.007	-0.372	0.004	-0.334	-0.004	0.023	0.005	-0.201	-0.387	-0.339	0.007	0.000	-0.038	-0.485	0.000	-0.820	-0.012	0.003	-0.001	0.010	-0.042	-0.167	0.013	0.001	0.012	-0.004	-0.028	0.000	-0.245
GCLM	-274	1p22.1	-0.035	-0.845	-0.004	-0.528	-0.801	0.006	0.017	-0.074	-0.625	0.008	-0.220	-0.013	0.004	0.033	0.005	-0.369	-0.416	-0.077	0.007	-0.372	0.004	-0.334	-0.004	0.023	0.005	-0.201	-0.387	-0.339	0.007	0.000	-0.038	-0.485	0.000	-0.820	-0.012	0.003	-0.001	0.010	-0.042	-0.167	0.013	0.001	0.012	-0.004	-0.028	0.000	-0.245
ABCA4	24	1p22.1	-0.035	-0.845	-0.004	-0.528	-0.801	0.006	0.017	-0.074	-0.625	0.008	-0.220	-0.013	0.004	0.033	0.005	-0.369	-0.416	-0.077	0.007	-0.372	0.004	-0.334	-0.004	0.023	0.005	-0.201	-0.387	-0.339	0.007	0.000	-0.038	-0.485	0.000	-0.820	-0.012	0.003	-0.001	0.010	-0.042	-0.167	0.013	0.001	0.012	-0.004	-0.028	0.000	-0.245
ARHGAP29	-275	1p22.1	-0.035	-0.845	-0.004	-0.528	-0.801	0.006	0.017	-0.074	-0.625	0.008	-0.220	-0.013	0.004	0.033	0.005	-0.369	-0.416	-0.077	0.007	-0.372	0.004	-0.334	-0.004	0.023	0.005	-0.201	-0.387	-0.339	0.007	0.000	-0.038	-0.485	0.000	-0.820	-0.012	0.003	-0.001	0.010	-0.042	-0.167	0.013	0.001	0.000	-0.004	-0.028	0.000	-0.245
RN7SL440P	-276	1p22.1	-0.035	-0.845	-0.004	-0.528	-0.801	0.006	0.017	-0.074	-0.625	0.008	-0.220	-0.013	0.004	0.033	0.005	-0.369	-0.416	-0.077	0.007	-0.372	0.004	-0.334	-0.004	0.023	0.005	-0.201	-0.387	-0.339	0.007	0.000	-0.038	-0.485	0.000	-0.820	-0.012	0.003	-0.001	0.010	-0.042	-0.167	0.013	0.001	0.000	-0.004	-0.028	0.000	-0.245
snoU13|ENSG00000238389.1	-277	1p22.1	-0.035	-0.845	-0.004	-0.528	-0.801	0.006	0.017	-0.074	-0.625	0.008	-0.220	-0.013	0.004	0.033	0.005	-0.369	-0.416	-0.077	0.007	-0.372	0.004	-0.334	-0.004	0.023	0.005	-0.201	-0.387	-0.339	0.007	0.000	-0.038	-0.485	0.000	-0.820	-0.012	0.003	-0.001	0.010	-0.042	-0.167	0.013	0.001	0.000	-0.004	-0.028	0.000	-0.245
ABCD3	5825	1p21.3	-0.035	-0.845	-0.004	-0.528	-0.801	0.006	0.017	-0.074	-0.625	0.008	-0.220	-0.013	0.004	0.033	0.005	-0.369	-0.416	-0.077	0.007	-0.372	0.004	-0.334	-0.004	0.023	0.005	-0.201	-0.387	-0.339	0.007	0.000	-0.038	-0.485	0.000	-0.820	-0.012	0.003	-0.001	0.010	-0.042	-0.167	0.013	0.001	0.000	-0.004	-0.028	0.000	-0.245
F3	2152	1p21.3	-0.035	-0.845	-0.004	-0.528	-0.801	0.006	0.017	-0.074	-0.625	0.008	-0.220	-0.013	0.004	0.033	0.005	-0.369	-0.416	-0.077	0.007	-0.372	0.004	-0.334	-0.004	0.023	0.005	-0.201	-0.387	-0.339	0.007	0.000	-0.038	-0.485	0.000	-0.820	-0.012	0.003	-0.001	0.010	-0.042	-0.167	0.013	0.001	0.000	-0.004	-0.028	0.000	-0.245
MIR378G	100616321	1p21.3	-0.035	-0.845	-0.004	-0.528	-0.801	0.006	0.017	-0.074	-0.625	0.008	-0.220	-0.013	0.004	0.033	0.005	-0.369	-0.416	-0.077	0.007	-0.372	0.004	-0.334	-0.004	0.023	0.005	-0.201	-0.387	-0.339	0.007	0.000	-0.038	-0.485	0.000	-0.820	-0.012	0.003	-0.001	0.010	-0.042	-0.167	0.013	0.001	0.000	-0.004	-0.028	0.000	-0.245
SLC44A3	126969	1p21.3	-0.035	-0.845	-0.004	-0.528	-0.801	0.006	0.017	-0.074	-0.625	0.008	-0.220	-0.013	0.004	0.033	0.005	-0.369	-0.416	-0.077	0.007	-0.372	0.004	-0.334	-0.004	0.023	0.005	-0.201	-0.387	-0.339	0.007	0.000	-0.038	-0.485	0.000	-0.820	-0.012	0.003	-0.001	0.010	-0.042	-0.167	0.013	0.001	0.000	-0.004	-0.028	0.000	-0.245
CNN3	1266	1p21.3	-0.035	-0.845	-0.004	-0.528	-0.801	0.006	0.017	-0.074	-0.625	0.008	-0.220	-0.013	0.004	0.033	0.005	-0.369	-0.416	-0.077	0.007	-0.372	0.004	-0.334	-0.004	0.023	0.005	-0.201	-0.387	-0.339	0.007	0.000	-0.038	-0.485	0.000	-0.820	-0.012	0.003	-0.001	0.010	-0.042	-0.167	0.013	0.001	0.000	-0.004	-0.028	0.000	-0.245
ALG14	-278	1p21.3	-0.035	-0.845	-0.004	-0.528	-0.801	0.006	0.017	-0.074	-0.625	0.008	-0.220	-0.013	0.004	0.033	0.005	-0.369	-0.416	-0.077	0.007	-0.372	0.004	-0.334	-0.004	0.023	0.005	-0.201	-0.387	-0.339	0.007	0.000	-0.038	-0.485	0.000	-0.820	-0.012	0.003	-0.001	0.010	-0.042	-0.167	0.013	0.001	0.000	-0.004	-0.028	0.000	-0.245
TMEM56	148534	1p21.3	-0.035	-0.845	-0.004	-0.528	-0.801	0.006	0.017	-0.074	-0.625	0.008	-0.220	-0.013	0.004	0.033	0.005	-0.369	-0.416	-0.077	0.007	-0.372	0.004	-0.334	-0.004	0.023	0.005	-0.201	-0.387	-0.339	0.007	0.000	-0.038	-0.485	0.000	-0.820	-0.012	0.003	-0.001	0.010	-0.042	-0.167	0.013	0.001	0.000	-0.004	-0.028	0.000	-0.245
RWDD3	25950	1p21.3	-0.035	-0.845	-0.004	-0.528	-0.801	0.006	0.017	-0.074	-0.625	0.008	-0.220	-0.013	0.004	0.033	0.005	-0.369	-0.416	-0.077	0.007	-0.372	0.004	-0.334	-0.004	0.023	0.005	-0.201	-0.387	-0.339	0.007	0.000	-0.038	-0.485	0.000	-0.820	-0.012	0.003	-0.001	0.010	-0.042	-0.167	0.013	0.001	0.000	-0.004	-0.028	0.000	-0.245
RN7SL831P	-279	1p21.3	-0.035	-0.845	-0.004	-0.528	-0.801	0.006	0.017	-0.074	-0.625	0.008	-0.220	-0.013	0.004	0.033	0.005	-0.369	-0.416	-0.077	0.007	-0.372	0.004	-0.334	-0.004	0.023	0.005	-0.201	-0.387	-0.339	0.007	0.000	-0.038	-0.485	0.000	-0.820	-0.012	0.003	-0.001	0.010	-0.042	-0.167	0.013	0.001	0.000	-0.004	-0.028	0.000	-0.245
RN7SKP270	-280	1p21.3	-0.035	-0.845	-0.004	-0.528	-0.801	0.006	0.017	-0.074	-0.625	0.008	-0.220	-0.013	0.004	0.033	0.005	-0.369	-0.416	-0.077	0.007	-0.372	0.004	-0.334	-0.004	0.023	0.005	-0.201	-0.387	-0.339	0.007	0.000	-0.038	-0.485	0.000	-0.820	-0.012	0.003	-0.001	0.010	-0.042	-0.167	0.013	0.001	0.000	-0.004	-0.028	0.000	-0.245
PTBP2	58155	1p21.3	-0.035	-0.845	-0.004	-0.528	-0.801	0.006	0.017	-0.074	-0.625	0.008	-0.220	-0.013	0.004	0.033	0.005	-0.369	-0.416	-0.077	0.007	-0.372	0.004	-0.334	-0.004	0.023	0.005	-0.201	-0.387	-0.339	0.007	0.000	-0.038	-0.485	0.000	-0.820	-0.012	0.003	-0.001	0.010	-0.042	-0.167	0.013	0.001	0.000	-0.004	-0.028	0.000	-0.245
DPYD	1806	1p21.3	-0.035	-0.845	-0.004	-0.528	-0.801	0.006	0.017	-0.074	-0.833	0.008	-0.220	-0.013	0.004	0.033	0.005	-0.369	-0.416	-0.077	0.007	-0.372	0.004	-0.334	-0.004	0.023	0.005	-0.201	-0.387	-0.339	0.007	0.000	-0.038	-0.485	0.000	-0.820	-0.012	0.003	-0.001	0.010	-0.042	-0.167	0.013	0.001	0.000	-0.004	-0.028	0.000	-0.245
MIR137HG	100616452	1p21.3	-0.035	-0.845	-0.004	-0.528	-0.801	0.006	0.017	-0.074	-0.656	0.008	-0.220	-0.013	0.004	0.033	0.005	-0.369	-0.416	-0.077	0.007	-0.372	0.004	-0.334	-0.004	0.023	0.005	-0.201	-0.387	-0.170	0.007	0.000	-0.038	-0.485	0.000	-0.820	-0.012	0.003	-0.001	0.010	-0.042	-0.167	0.013	0.001	0.000	-0.004	-0.028	0.000	-0.245
SNX7	51375	1p21.3	-0.035	-0.845	-0.004	-0.528	-0.801	0.006	0.017	-0.074	-0.633	0.008	-0.220	-0.013	0.004	0.033	0.005	-0.369	-0.416	-0.077	0.007	-0.372	0.004	-0.334	-0.004	0.023	0.005	-0.201	-0.387	-0.170	0.007	0.000	-0.038	-0.485	0.000	-0.820	-0.012	0.003	-0.001	0.010	-0.042	-0.167	0.013	0.001	0.000	-0.004	-0.028	0.000	-0.245
LPPR5	-281	1p21.3	-0.035	-0.845	-0.004	-0.528	-0.801	0.006	0.017	-0.074	-0.633	0.008	-0.220	-0.013	0.004	0.033	0.005	-0.369	-0.416	-0.077	0.007	-0.372	0.004	-0.334	-0.004	0.023	0.005	-0.201	-0.387	-0.170	0.007	0.000	-0.038	-0.485	0.000	-0.820	-0.012	0.003	-0.001	0.010	-0.042	-0.167	0.013	0.001	0.000	-0.004	-0.028	0.000	-0.245
LPPR4	9890	1p21.2	-0.035	-0.845	-0.004	-0.528	-0.801	0.006	0.017	-0.074	-0.633	0.008	-0.220	-0.013	0.004	0.033	0.005	-0.369	-0.416	-0.077	0.007	-0.372	0.004	-0.334	-0.004	0.023	0.005	-0.201	-0.387	-0.170	0.007	0.000	-0.038	-0.485	0.000	-0.820	-0.012	0.003	-0.001	0.010	-0.042	-0.167	0.013	0.001	0.000	-0.004	-0.028	0.000	-0.245
PALMD	54873	1p21.2	-0.035	-0.845	-0.004	-0.528	-0.801	0.006	0.017	-0.074	-0.633	0.008	-0.220	-0.013	0.004	0.033	0.005	-0.369	-0.416	-0.077	0.007	-0.372	0.004	-0.334	-0.004	0.023	0.005	-0.201	-0.387	-0.170	0.007	0.000	-0.038	-0.485	0.000	-0.820	-0.012	0.003	-0.001	0.010	-0.042	-0.167	0.013	0.001	0.000	-0.004	-0.028	0.000	-0.245
FRRS1	391059	1p21.2	-0.035	-0.845	-0.004	-0.528	-0.801	0.006	0.017	-0.074	-0.633	0.008	-0.220	-0.013	0.004	0.033	0.005	-0.369	-0.416	-0.077	0.007	-0.372	0.004	-0.334	-0.004	0.023	0.005	-0.201	-0.387	-0.170	0.007	0.000	-0.038	-0.485	0.000	-0.820	-0.012	0.003	-0.001	0.010	-0.042	-0.167	0.013	0.001	0.000	-0.004	-0.028	0.000	-0.245
AGL	178	1p21.2	-0.035	-1.293	-0.004	-0.528	-0.801	0.006	0.017	-0.074	-0.633	0.008	-0.220	-0.013	0.004	0.033	0.005	-0.369	-0.416	-0.077	0.007	-0.372	0.004	-0.334	-0.004	0.023	0.005	-0.201	-0.387	-0.170	0.007	0.000	-0.038	-0.485	0.000	-0.820	-0.012	0.003	-0.001	0.010	-0.042	-0.167	0.013	0.001	0.000	-0.004	-0.028	0.000	-0.245
SLC35A3	23443	1p21.2	-0.035	-0.830	-0.004	-0.528	-0.801	0.006	0.017	-0.074	-0.633	0.008	-0.220	-0.013	0.004	0.033	0.005	-0.369	-0.416	-0.077	0.007	-0.372	0.004	-0.334	-0.004	0.023	0.005	-0.201	-0.387	-0.170	0.007	0.000	-0.038	-0.485	0.000	-0.820	-0.012	0.003	-0.001	0.010	-0.042	-0.167	0.013	0.001	0.000	-0.004	-0.028	0.000	-0.245
HIAT1	64645	1p21.2	-0.035	-0.830	-0.004	-0.528	-0.801	0.006	0.017	-0.074	-0.633	0.008	-0.220	-0.013	0.004	0.033	0.005	-0.369	-0.416	-0.077	0.007	-0.372	0.004	-0.334	-0.004	0.023	0.005	-0.201	-0.387	-0.170	0.007	0.000	-0.038	-0.485	0.000	-0.820	-0.012	0.003	-0.001	0.010	-0.042	-0.167	0.013	0.001	0.000	-0.004	-0.028	0.000	-0.245
SASS6	163786	1p21.2	-0.035	-0.830	-0.004	-0.528	-0.801	0.006	0.017	-0.074	-0.633	0.008	-0.220	-0.013	0.004	0.033	0.005	-0.369	-0.416	-0.077	0.007	-0.372	0.004	-0.334	-0.004	0.023	0.005	-0.201	-0.387	-0.170	0.007	0.000	-0.038	-0.485	0.000	-0.820	-0.012	0.003	-0.001	0.010	-0.042	-0.167	0.013	0.001	0.000	-0.004	-0.028	0.000	-0.245
TRMT13	54482	1p21.2	-0.035	-0.830	-0.004	-0.528	-0.801	0.006	0.017	-0.074	-0.633	0.008	-0.220	-0.013	0.004	0.033	0.005	-0.369	-0.416	-0.077	0.007	-0.372	0.004	-0.334	-0.004	0.023	0.005	-0.201	-0.387	-0.170	0.007	0.000	-0.038	-0.485	0.000	-0.820	-0.012	0.003	-0.001	0.010	-0.042	-0.167	0.013	0.001	0.000	-0.004	-0.028	0.000	-0.245
LRRC39	127495	1p21.2	-0.035	-0.830	-0.004	-0.528	-0.801	0.006	0.017	-0.074	-0.633	0.008	-0.220	-0.013	0.004	0.033	0.005	-0.369	-0.416	-0.077	0.007	-0.372	0.004	-0.334	-0.004	0.023	0.005	-0.201	-0.387	-0.170	0.007	0.000	-0.038	-0.485	0.000	-0.820	-0.012	0.003	-0.001	0.010	-0.042	-0.167	0.013	0.001	0.000	-0.004	-0.028	0.000	-0.245
DBT	1629	1p21.2	-0.035	-0.830	-0.004	-0.528	-0.801	0.006	0.017	-0.074	-0.633	0.008	-0.220	-0.013	0.004	0.033	0.005	-0.369	-0.416	-0.077	0.007	-0.372	0.004	-0.334	-0.004	0.023	0.005	-0.201	-0.387	-0.170	0.007	0.000	-0.038	-0.485	0.000	-0.820	-0.012	0.003	-0.001	0.010	-0.042	-0.167	0.013	0.001	0.000	-0.004	-0.028	0.000	-0.245
RTCA	8634	1p21.2	-0.035	-0.830	-0.004	-0.528	-0.801	0.006	0.017	-0.074	-0.633	0.008	-0.220	-0.013	0.004	0.033	0.005	-0.369	-0.416	-0.077	0.007	-0.372	0.004	-0.334	-0.004	0.023	0.005	-0.201	-0.387	-0.170	0.007	0.000	-0.038	-0.485	0.000	-0.820	-0.012	0.003	-0.001	0.010	-0.042	-0.167	0.013	0.001	0.000	-0.004	-0.028	0.000	-0.245
MIR553	-282	1p21.2	-0.035	-0.830	-0.004	-0.528	-0.801	0.006	0.017	-0.074	-0.633	0.008	-0.220	-0.013	0.004	0.033	0.005	-0.369	-0.416	-0.077	0.007	-0.372	0.004	-0.334	-0.004	0.023	0.005	-0.201	-0.387	-0.170	0.007	0.000	-0.038	-0.485	0.000	-0.820	-0.012	0.003	-0.001	0.010	-0.042	-0.167	0.013	0.001	0.000	-0.004	-0.028	0.000	-0.245
CDC14A	8556	1p21.2	-0.035	-0.830	-0.004	-0.528	-0.801	0.006	0.017	-0.079	-0.633	0.008	-0.220	-0.013	0.004	0.033	0.005	-0.369	-0.416	-0.077	0.007	-0.372	0.004	-0.334	-0.004	0.023	0.005	-0.201	-0.387	-0.170	0.007	0.000	-0.038	-0.485	0.000	-0.820	-0.012	0.003	-0.001	0.010	-0.042	-0.167	0.013	0.001	0.000	-0.004	-0.028	0.000	-0.245
GPR88	54112	1p21.2	-0.035	-0.830	-0.004	-0.528	-0.801	0.006	0.017	-0.079	-0.633	0.008	-0.220	-0.013	0.004	0.033	0.005	-0.369	-0.416	-0.077	0.007	-0.372	0.004	-0.334	-0.004	0.023	0.005	-0.201	-0.387	-0.170	0.007	0.000	-0.038	-0.485	0.000	-0.820	-0.012	0.003	-0.001	0.010	-0.042	-0.167	0.013	0.001	0.000	-0.004	-0.028	0.000	-0.245
VCAM1	7412	1p21.2	-0.035	-0.830	-0.004	-0.528	-0.801	0.006	0.017	-0.079	-0.633	0.008	-0.220	-0.013	0.004	0.033	0.005	-0.369	-0.416	-0.077	0.007	-0.372	0.004	-0.334	-0.004	0.023	0.005	-0.201	-0.387	-0.170	0.007	0.000	-0.038	-0.485	0.000	-0.820	-0.012	0.003	-0.001	0.010	-0.042	-0.167	0.013	0.001	0.000	-0.004	-0.028	0.000	-0.245
EXTL2	2135	1p21.2	-0.035	-0.830	-0.004	-0.528	-0.801	0.006	0.017	-0.079	-0.633	0.008	-0.220	-0.013	0.004	0.033	0.005	-0.369	-0.416	-0.077	0.007	-0.372	0.004	-0.334	-0.004	0.023	0.005	-0.201	-0.387	-0.170	0.007	0.000	-0.038	-0.485	0.000	-0.820	-0.012	0.003	-0.001	0.010	-0.042	-0.167	0.013	0.001	0.000	-0.004	-0.028	0.000	-0.245
SLC30A7	148867	1p21.2	-0.035	-0.830	-0.004	-0.528	-0.801	0.006	0.017	-0.079	-0.633	0.008	-0.220	-0.013	0.004	0.033	0.005	-0.369	-0.416	-0.077	0.007	-0.372	0.004	-0.334	-0.004	0.023	0.005	-0.201	-0.387	-0.170	0.007	0.000	-0.038	-0.485	0.000	-0.820	-0.012	0.003	-0.001	0.010	-0.042	-0.167	0.013	0.001	0.000	-0.004	-0.028	0.000	-0.245
DPH5	-283	1p21.2	-0.035	-0.830	-0.004	-0.528	-0.801	0.006	0.017	-0.079	-0.633	0.008	-0.220	-0.013	0.004	0.033	0.005	-0.369	-0.416	-0.077	0.007	-0.372	0.004	-0.334	-0.004	0.023	0.005	-0.201	-0.387	-0.170	0.007	0.000	-0.038	-0.485	0.000	-0.820	-0.012	0.003	-0.001	0.010	-0.042	-0.167	0.013	0.001	0.000	-0.004	-0.028	0.000	-0.245
SCARNA16|ENSG00000252765.1	-284	1p21.2	-0.035	-0.830	-0.004	-0.528	-0.801	0.006	0.017	-0.079	-0.633	0.008	-0.220	-0.013	0.004	0.033	0.005	-0.369	-0.416	-0.077	0.007	-0.372	0.004	-0.334	-0.004	0.023	0.005	-0.201	-0.387	-0.170	0.007	0.000	-0.038	-0.485	0.000	-0.820	-0.012	0.003	-0.001	0.010	-0.042	-0.167	0.013	0.001	0.000	-0.004	-0.028	0.000	-0.245
snoU13|ENSG00000238296.1	-285	1p21.2	-0.035	-0.830	-0.004	-0.528	-0.801	0.006	0.017	-0.079	-0.633	0.008	-0.220	-0.013	0.004	0.033	0.005	-0.369	-0.416	-0.077	0.007	-0.372	0.004	-0.334	-0.004	0.023	0.005	-0.201	-0.387	-0.170	0.007	0.000	-0.038	-0.485	0.000	-0.820	-0.012	0.003	-0.001	0.010	-0.042	-0.167	0.013	0.001	0.000	-0.004	-0.028	0.000	-0.245
S1PR1	1901	1p21.2	-0.035	-0.830	-0.004	-0.528	-0.801	0.006	0.017	-0.079	-0.633	0.008	-0.220	-0.013	0.004	0.033	0.005	-0.369	-0.416	-0.077	0.007	-0.372	0.004	-0.334	-0.004	0.023	0.005	-0.201	-0.387	-0.170	0.007	0.000	-0.038	-0.485	0.000	-0.820	-0.012	0.003	-0.001	0.010	-0.042	-0.167	0.013	0.001	0.000	-0.004	-0.028	0.000	-0.245
OLFM3	118427	1p21.1	-0.035	-0.830	-0.004	-0.528	-0.801	0.006	0.017	-0.079	-0.633	0.008	-0.220	-0.013	0.004	0.033	0.005	-0.369	-0.416	-0.077	0.007	-0.372	0.004	-0.334	-0.004	0.023	0.005	-0.201	-0.387	-0.170	0.007	0.000	-0.038	-0.485	0.000	-0.820	-0.012	0.003	-0.001	0.010	-0.042	-0.167	0.013	0.001	0.000	-0.004	-0.028	0.000	-0.245
COL11A1	1301	1p21.1	-0.035	-0.830	-0.004	-0.528	-0.801	0.006	0.017	-0.079	-0.633	0.008	-0.220	-0.013	0.004	0.033	0.005	-0.369	-0.416	-0.077	0.007	-0.372	0.004	-0.334	-0.004	0.023	0.005	-0.201	-0.387	-0.170	0.007	0.000	-0.038	-0.485	0.000	-0.820	-0.012	0.003	-0.001	0.010	-0.042	-0.167	0.013	0.001	0.000	-0.004	-0.028	0.000	-0.245
RN7SKP285	-286	1p21.1	-0.035	-0.830	-0.004	-0.528	-0.801	0.006	0.017	-0.079	-0.633	0.008	-0.220	-0.013	0.004	0.033	0.005	-0.369	-0.416	-0.077	0.007	-0.372	0.004	-0.334	-0.004	0.023	0.005	-0.201	-0.387	-0.170	0.007	0.000	-0.038	-0.485	0.000	-0.820	-0.012	0.003	-0.001	0.010	-0.042	-0.167	0.013	0.001	0.000	-0.004	-0.028	0.000	-0.245
AMY1A	276	1p21.1	-0.035	-0.830	-0.004	-0.528	-0.801	0.006	0.017	-0.079	-0.633	0.008	-0.220	-0.013	0.004	0.033	0.005	-0.369	-0.416	-0.077	0.007	-0.372	0.004	-0.334	-0.004	0.023	0.005	-0.201	-0.387	-0.170	0.007	0.000	-0.038	-0.485	0.000	-0.820	-0.012	0.003	-0.001	0.010	-0.042	-0.167	0.013	0.001	0.000	-0.004	-0.028	0.000	-0.245
AMY1B	277	1p21.1	-0.035	-0.830	-0.004	-0.528	-0.801	0.006	0.017	-0.079	-0.633	0.008	-0.220	-0.013	0.004	0.033	0.005	-0.369	-0.416	-0.077	0.007	-0.372	0.004	-0.334	-0.004	0.023	0.005	-0.201	-0.387	-0.170	0.007	0.000	-0.038	-0.485	0.000	-0.820	-0.012	0.003	-0.001	0.010	-0.042	-0.167	0.013	0.001	0.000	-0.004	-0.028	0.000	-0.245
AMY1C	278	1p21.1	-0.035	-0.830	-0.004	-0.528	-0.801	0.006	0.017	-0.079	-0.633	0.008	-0.220	-0.013	0.004	0.033	0.005	-0.369	-0.416	-0.077	0.007	-0.372	0.004	-0.334	-0.004	0.023	0.005	-0.201	-0.387	-0.170	0.007	0.000	-0.038	-0.485	0.000	-0.820	-0.012	0.003	-0.001	0.010	-0.042	-0.167	0.013	0.001	0.000	-0.004	-0.028	0.000	-0.245
AMY2A	279	1p21.1	-0.035	-0.830	-0.004	-0.528	-0.801	0.006	0.017	-0.079	-0.633	0.008	-0.220	-0.013	0.004	0.033	0.005	-0.369	-0.416	-0.077	0.007	-0.372	0.004	-0.334	-0.004	0.023	0.005	-0.201	-0.387	-0.170	0.007	0.000	-0.038	-0.485	0.000	-0.820	-0.012	0.003	-0.001	0.010	-0.042	-0.167	0.013	0.001	0.000	-0.004	-0.028	0.000	-0.245
AMY2B	280	1p21.1	-0.035	-0.830	-0.004	-0.528	-0.801	0.006	0.017	-0.079	-0.633	0.008	-0.220	-0.013	0.004	0.033	0.005	-0.369	-0.416	-0.077	0.007	-0.372	0.004	-0.334	-0.004	0.023	0.005	-0.201	-0.387	-0.170	0.007	0.000	-0.038	-0.485	0.000	-0.820	-0.012	0.003	-0.001	0.010	-0.042	-0.167	0.013	0.001	0.000	-0.004	-0.028	0.000	-0.245
RNPC3	55599	1p21.1	-0.035	-0.830	-0.004	-0.528	-0.801	0.006	0.017	-0.079	-0.633	0.008	-0.220	-0.013	0.004	0.033	0.005	-0.369	-0.416	-0.077	0.007	-0.372	0.004	-0.334	-0.004	0.023	0.005	-0.201	-0.387	-0.170	0.007	0.000	-0.038	-0.485	0.000	-0.820	-0.012	0.003	-0.001	0.010	-0.042	-0.167	0.013	0.001	0.000	-0.004	-0.028	0.000	-0.245
PRMT6	55170	1p13.3	-0.035	-0.830	-0.004	-0.528	0.078	0.006	0.017	-0.079	-0.633	0.008	-0.220	-0.013	0.004	0.033	0.005	-0.369	-0.416	-0.077	0.007	-0.372	0.004	-0.334	-0.004	0.023	0.005	-0.201	-0.387	-0.170	0.007	0.000	-0.038	-0.485	0.000	-0.820	-0.012	0.003	-0.001	0.010	-0.042	-0.167	0.013	0.001	0.000	-0.004	-0.028	0.000	-0.245
NTNG1	22854	1p13.3	-0.035	-0.858	-0.004	-0.528	0.078	0.006	0.017	-0.079	-0.633	0.008	-0.220	-0.013	0.004	0.033	0.005	-0.369	-0.416	-0.077	0.007	-0.372	0.004	-0.334	-0.004	0.023	0.005	-0.201	-0.387	-0.170	0.007	0.000	-0.038	-0.485	0.000	-0.820	-0.012	0.003	-0.001	0.010	-0.042	-0.167	0.013	0.001	0.000	-0.004	-0.028	-0.036	-0.245
VAV3	10451	1p13.3	-0.035	-0.858	-0.004	-0.528	0.078	0.006	0.017	-0.079	-0.633	0.008	-0.220	-0.013	0.004	0.033	0.005	-0.369	-0.416	-0.077	0.007	-0.372	0.004	-0.334	-0.004	0.023	0.005	-0.201	-0.387	-0.170	0.007	0.000	-0.038	-0.485	0.000	-0.820	-0.012	0.003	-0.001	0.010	-0.042	-0.167	0.013	0.001	0.000	-0.004	-0.028	-0.036	-0.245
SLC25A24	29957	1p13.3	-0.035	-0.858	-0.004	-0.528	0.078	0.006	0.017	-0.079	-0.633	0.008	-0.220	-0.013	0.004	0.033	0.005	-0.369	-0.416	-0.077	0.007	-0.372	0.004	-0.334	-0.004	0.023	0.005	-0.201	-0.387	-0.170	0.007	0.000	-0.038	-0.485	0.000	-0.820	-0.012	0.003	-0.001	0.010	-0.042	-0.167	0.013	0.001	0.000	-0.004	-0.028	-0.036	-0.242
NBPF4	148545	1p13.3	-0.035	-0.858	-0.004	-0.528	0.078	0.006	0.017	-0.079	-0.633	0.008	-0.220	-0.013	0.004	0.033	0.005	-0.369	-0.416	-0.077	0.007	-0.372	0.004	-0.334	-0.004	0.023	0.005	-0.201	-0.387	-0.170	0.007	0.000	-0.038	-0.485	0.000	-0.820	-0.012	0.003	-0.001	0.010	-0.042	-0.167	0.013	0.001	0.000	-0.004	-0.028	-0.036	-0.242
SLC25A24P1	-287	1p13.3	-0.035	-0.858	-0.004	-0.528	0.078	0.006	0.017	-0.079	-0.633	0.008	-0.220	-0.013	0.004	0.033	0.005	-0.369	-0.416	-0.077	0.007	-0.372	0.004	-0.334	-0.004	0.023	0.005	-0.201	-0.387	-0.170	0.007	0.000	-0.038	-0.485	0.000	-0.820	-0.012	0.003	-0.001	0.010	-0.042	-0.167	0.013	0.001	0.000	-0.004	-0.028	-0.036	-0.242
NBPF5P	-288	1p13.3	-0.035	-0.858	-0.004	-0.528	0.078	0.006	0.017	-0.079	-0.633	0.008	-0.220	-0.013	0.004	0.033	0.005	-0.369	-0.416	-0.077	0.007	-0.372	0.004	-0.334	-0.004	0.023	0.005	-0.201	-0.387	-0.170	0.007	0.000	-0.038	-0.485	0.000	-0.820	-0.012	0.003	-0.001	0.010	-0.042	-0.167	0.013	0.001	0.000	-0.004	-0.028	-0.036	-0.242
NBPF6	653149	1p13.3	-0.035	-0.858	-0.004	-0.528	0.078	0.006	0.017	-0.079	-0.633	0.008	-0.220	-0.013	0.004	0.033	0.005	-0.369	-0.416	-0.077	0.007	-0.372	0.004	-0.334	-0.004	0.023	0.005	-0.201	-0.387	-0.170	0.007	0.000	-0.038	-0.485	0.000	-0.820	-0.012	0.003	-0.001	0.010	-0.042	-0.167	0.013	0.001	0.000	-0.004	-0.028	-0.036	-0.242
FAM102B	284611	1p13.3	-0.035	-0.858	-0.004	-0.528	0.078	0.006	0.017	-0.079	-0.633	0.008	-0.220	-0.013	0.004	0.033	0.005	-0.369	-0.416	-0.077	0.007	-0.372	0.004	-0.334	-0.004	0.023	0.005	-0.201	-0.387	-0.170	0.007	0.000	-0.038	-0.485	0.000	-0.820	-0.012	0.003	-0.001	0.010	-0.042	-0.167	0.013	0.001	0.000	-0.004	-0.028	-0.036	-0.242
HENMT1	113802	1p13.3	-0.035	-0.858	-0.004	-0.528	0.078	0.006	0.017	-0.079	-0.633	0.008	-0.220	-0.013	0.004	0.033	0.005	-0.369	-0.416	-0.077	0.007	-0.372	0.004	-0.334	-0.004	0.023	0.005	-0.201	-0.387	-0.170	0.007	0.000	-0.038	-0.485	0.000	-0.820	-0.012	0.003	-0.001	0.010	-0.042	-0.167	0.013	0.001	0.000	-0.004	-0.028	-0.036	-0.242
PRPF38B	55119	1p13.3	-0.035	-0.858	-0.004	-0.528	0.078	0.006	0.017	-0.079	-0.633	0.008	-0.220	-0.013	0.004	0.033	0.005	-0.369	-0.416	-0.077	0.007	-0.372	0.004	-0.334	-0.004	0.023	0.005	-0.201	-0.387	-0.170	0.007	0.000	-0.038	-0.485	0.000	-0.820	-0.012	0.003	-0.001	0.010	-0.042	-0.167	0.013	0.001	0.000	-0.004	-0.028	-0.036	-0.242
FNDC7	163479	1p13.3	-0.035	-0.858	-0.004	-0.528	0.078	0.006	0.017	-0.079	-0.633	0.008	-0.220	-0.013	0.004	0.033	0.005	-0.369	-0.416	-0.077	0.007	-0.372	0.004	-0.334	-0.004	0.023	0.005	-0.201	-0.387	-0.170	0.007	0.000	-0.038	-0.485	0.000	-0.820	-0.012	0.003	-0.001	0.010	-0.042	-0.167	0.013	0.001	0.000	-0.004	-0.028	-0.036	-0.242
STXBP3	6814	1p13.3	-0.035	-0.858	-0.004	-0.528	0.078	0.006	0.017	-0.079	-0.633	0.008	-0.220	-0.013	0.004	0.033	0.005	-0.369	-0.416	-0.077	0.007	-0.372	0.004	-0.334	-0.004	0.023	0.005	-0.201	-0.387	-0.170	0.007	0.000	-0.038	-0.485	0.000	-0.820	-0.012	0.003	-0.001	0.010	-0.042	-0.167	0.013	0.001	0.000	-0.004	-0.028	-0.036	-0.242
AKNAD1	254268	1p13.3	-0.035	-0.858	-0.004	-0.528	0.078	0.006	0.017	-0.079	-0.633	0.008	-0.220	-0.013	0.004	0.033	0.005	-0.369	-0.416	-0.077	0.007	-0.372	0.004	-0.334	-0.004	0.023	0.005	-0.201	-0.387	-0.170	0.007	0.000	-0.038	-0.485	0.000	-0.820	-0.012	0.003	-0.001	0.010	-0.042	-0.167	0.013	0.001	0.000	-0.004	-0.028	-0.036	-0.242
SPATA42	-289	1p13.3	-0.035	-0.858	-0.004	-0.528	0.078	0.006	0.017	-0.079	-0.633	0.008	-0.220	-0.013	0.004	0.033	0.005	-0.369	-0.416	-0.077	0.007	-0.372	0.004	-0.334	-0.004	0.023	0.005	-0.201	-0.387	-0.170	0.007	0.000	-0.038	-0.485	0.000	-0.820	-0.012	0.003	-0.001	0.010	-0.042	-0.167	0.013	0.001	0.000	-0.004	-0.028	-0.036	-0.242
GPSM2	29899	1p13.3	-0.035	-0.858	-0.004	-0.528	0.078	0.006	0.017	-0.079	-0.633	0.008	-0.220	-0.013	0.004	0.033	0.005	-0.369	-0.416	-0.077	0.007	-0.372	0.004	-0.334	-0.004	0.023	0.005	-0.201	-0.387	-0.170	0.007	0.000	-0.038	-0.485	0.000	-0.820	-0.012	0.003	-0.001	0.010	-0.042	-0.167	0.013	0.001	0.000	-0.004	-0.028	-0.036	-0.242
CLCC1	23155	1p13.3	-0.035	-0.858	-0.004	-0.528	0.078	0.006	0.017	-0.079	-0.633	0.008	-0.220	-0.013	0.004	0.033	0.005	-0.369	-0.416	-0.077	0.007	-0.372	0.004	-0.334	-0.004	0.023	0.005	-0.201	-0.387	-0.170	0.007	0.000	-0.038	-0.485	0.000	-0.820	-0.012	0.003	-0.001	0.010	-0.042	-0.167	0.013	0.001	0.000	-0.004	-0.028	-0.036	-0.242
WDR47	22911	1p13.3	-0.035	-0.858	-0.004	-0.528	0.078	0.006	0.017	-0.079	-0.633	0.008	-0.220	-0.013	0.004	0.033	0.005	-0.369	-0.416	-0.077	0.007	-0.372	0.004	-0.334	-0.004	0.023	0.005	-0.201	-0.387	-0.170	0.007	0.000	-0.038	-0.485	0.000	-0.820	-0.012	0.003	-0.001	0.010	-0.042	-0.167	0.013	0.001	0.000	-0.004	-0.028	-0.036	-0.242
TAF13	-290	1p13.3	-0.035	-0.858	-0.004	-0.528	0.078	0.006	0.017	-0.079	-0.633	0.008	-0.220	-0.013	0.004	0.033	0.005	-0.369	-0.416	-0.077	0.007	-0.372	0.004	-0.334	-0.004	0.023	0.005	-0.201	-0.387	-0.170	0.007	0.000	-0.038	-0.485	0.000	-0.820	-0.012	0.003	-0.001	0.010	-0.042	-0.167	0.013	0.001	0.000	-0.004	-0.028	-0.036	-0.242
C1orf194	127003	1p13.3	-0.035	-0.858	-0.004	-0.528	0.078	0.006	0.017	-1.010	-0.633	0.008	-0.220	-0.013	0.004	0.033	0.005	-0.369	-0.416	-0.077	0.007	-0.372	0.004	-0.334	-0.004	0.023	0.005	-0.201	-0.387	-0.170	0.007	0.000	-0.038	-0.485	0.000	-0.820	-0.012	0.003	-0.001	0.010	-0.042	-0.167	0.013	0.001	0.000	-0.004	-0.028	-0.036	-0.242
KIAA1324	-293	1p13.3	-0.035	-0.858	-0.004	-0.528	0.078	0.006	0.017	-1.010	-0.633	0.008	-0.220	-0.013	0.004	0.033	0.005	-0.369	-0.416	-0.077	0.007	-0.372	0.004	-0.334	-0.004	0.023	0.005	-0.201	-0.387	-0.170	0.007	0.000	-0.038	-0.485	0.000	-0.820	-0.012	0.003	-0.001	0.010	-0.042	-0.167	0.013	0.001	0.000	-0.004	-0.028	-0.036	-0.242
SCARNA2	-292	1p13.3	-0.035	-0.858	-0.004	-0.528	0.078	0.006	0.017	-1.010	-0.633	0.008	-0.220	-0.013	0.004	0.033	0.005	-0.369	-0.416	-0.077	0.007	-0.372	0.004	-0.334	-0.004	0.023	0.005	-0.201	-0.387	-0.170	0.007	0.000	-0.038	-0.485	0.000	-0.820	-0.012	0.003	-0.001	0.010	-0.042	-0.167	0.013	0.001	0.000	-0.004	-0.028	-0.036	-0.242
TMEM167B	-291	1p13.3	-0.035	-0.858	-0.004	-0.528	0.078	0.006	0.017	-1.010	-0.633	0.008	-0.220	-0.013	0.004	0.033	0.005	-0.369	-0.416	-0.077	0.007	-0.372	0.004	-0.334	-0.004	0.023	0.005	-0.201	-0.387	-0.170	0.007	0.000	-0.038	-0.485	0.000	-0.820	-0.012	0.003	-0.001	0.010	-0.042	-0.167	0.013	0.001	0.000	-0.004	-0.028	-0.036	-0.242
SARS	6301	1p13.3	-0.035	-0.858	-0.004	-0.528	0.078	0.006	0.017	-1.010	-0.633	0.008	-0.220	-0.013	0.004	0.033	0.005	-0.369	-0.416	-0.077	0.007	-0.372	0.004	-0.334	-0.004	0.023	0.005	-0.201	-0.387	-0.170	0.007	0.000	-0.038	-0.485	0.000	-0.820	-0.012	0.003	-0.001	0.010	-0.042	-0.167	0.013	0.001	0.000	-0.004	-0.028	-0.036	-0.242
CELSR2	1952	1p13.3	-0.035	-0.858	-0.004	-0.528	0.078	0.006	0.017	-0.053	-0.633	0.008	-0.220	-0.013	0.004	0.033	0.005	-0.369	-0.416	-0.077	0.007	-0.372	0.004	-0.334	-0.004	0.023	0.005	-0.201	-0.387	-0.170	0.007	0.000	-0.038	-0.485	0.000	-0.820	-0.012	0.003	-0.001	0.010	-0.042	-0.167	0.013	0.001	0.000	-0.004	-0.028	-0.036	-0.242
PSRC1	84722	1p13.3	-0.035	-0.858	-0.004	-0.528	0.078	0.006	0.017	-0.053	-0.633	0.008	-0.220	-0.013	0.004	0.033	0.005	-0.369	-0.416	-0.077	0.007	-0.372	0.004	-0.334	-0.004	0.023	0.005	-0.201	-0.387	-0.170	0.007	0.000	-0.038	-0.485	0.000	-0.820	-0.012	0.003	-0.001	0.010	-0.042	-0.167	0.013	0.001	0.000	-0.004	-0.028	-0.036	-0.242
MYBPHL	343263	1p13.3	-0.035	-0.858	-0.004	-0.528	0.078	0.006	0.017	-0.053	-0.633	0.008	-0.220	-0.013	0.004	0.033	0.005	-0.369	-0.416	-0.077	0.007	-0.372	0.004	-0.334	-0.004	0.023	0.005	-0.201	-0.387	-0.170	0.007	0.000	-0.038	-0.485	0.000	-0.820	-0.012	0.003	-0.001	0.010	-0.042	-0.167	0.013	0.001	0.000	-0.004	-0.028	-0.036	-0.242
SORT1	6272	1p13.3	-0.035	-0.858	-0.004	-0.528	0.078	0.006	0.017	-0.053	-0.633	0.008	-0.220	-0.013	0.004	0.033	0.005	-0.369	-0.416	-0.077	0.007	-0.372	0.004	-0.334	-0.004	0.023	0.005	-0.201	-0.387	-0.170	0.007	0.000	-0.038	-0.485	0.000	-0.820	-0.012	0.003	-0.001	0.010	-0.042	-0.167	0.013	0.001	0.000	-0.004	-0.028	-0.036	-0.242
PSMA5	5686	1p13.3	-0.035	-0.858	-0.004	-0.528	0.078	0.006	0.017	-0.053	-0.633	0.008	-0.220	-0.013	0.004	0.033	0.005	-0.369	-0.416	-0.077	0.007	-0.372	0.004	-0.334	-0.004	0.023	0.005	-0.201	-0.387	-0.170	0.007	0.000	-0.038	-0.485	0.000	-0.820	-0.012	0.003	-0.001	0.010	-0.042	-0.167	0.013	0.001	0.000	-0.004	-0.028	-0.036	-0.242
SYPL2	284612	1p13.3	-0.035	-0.858	-0.004	-0.528	0.078	0.006	0.017	-0.053	-0.633	0.008	-0.220	-0.013	0.004	0.033	0.005	-0.369	-0.416	-0.077	0.007	-0.372	0.004	-0.334	-0.004	0.023	0.005	-0.201	-0.387	-0.170	0.007	0.000	-0.038	-0.485	0.000	-0.820	-0.012	0.003	-0.001	0.010	-0.042	-0.167	0.013	0.001	0.000	-0.004	-0.028	-0.036	-0.242
ATXN7L2	127002	1p13.3	-0.035	-0.858	-0.004	-0.528	0.078	0.006	0.017	-0.053	-0.633	0.008	-0.220	-0.013	0.004	0.033	0.005	-0.369	-0.416	-0.077	0.007	-0.372	0.004	-0.334	-0.004	0.023	0.005	-0.201	-0.387	-0.170	0.007	0.000	-0.038	-0.485	0.000	-0.820	-0.012	0.003	-0.001	0.010	-0.042	-0.167	0.013	0.001	0.000	-0.004	-0.028	-0.036	-0.242
CYB561D1	284613	1p13.3	-0.035	-0.858	-0.004	-0.528	0.078	0.006	0.017	-0.053	-0.633	0.008	-0.220	-0.013	0.004	0.033	0.005	-0.369	-0.416	-0.077	0.007	-0.372	0.004	-0.334	-0.004	0.023	0.005	-0.201	-0.387	-0.170	0.007	0.000	-0.038	-0.485	0.000	-0.820	-0.012	0.003	-0.001	0.010	-0.042	-0.167	0.013	0.001	0.000	-0.004	-0.028	-0.036	-0.242
AMIGO1	57463	1p13.3	-0.035	-0.858	-0.004	-0.528	0.078	0.006	0.017	-0.053	-0.633	0.008	-0.220	-0.013	0.004	0.033	0.005	-0.369	-0.416	-0.077	0.007	-0.372	0.004	-0.334	-0.004	0.023	0.005	-0.201	-0.387	-0.170	0.007	0.000	-0.038	-0.485	0.000	-0.820	-0.012	0.003	-0.001	0.010	-0.042	-0.167	0.013	0.001	0.000	-0.004	-0.028	-0.036	-0.242
GPR61	83873	1p13.3	-0.035	-0.858	-0.004	-0.528	0.078	0.006	0.017	-0.053	-0.633	0.008	-0.220	-0.013	0.004	0.033	0.005	-0.369	-0.416	-0.077	0.007	-0.372	0.004	-0.334	-0.004	0.023	0.005	-0.201	-0.387	-0.170	0.007	0.000	-0.038	-0.485	0.000	-0.820	-0.012	0.003	-0.001	0.010	-0.042	-0.167	0.013	0.001	0.000	-0.004	-0.028	-0.036	-0.242
GNAI3	-294	1p13.3	-0.035	-0.858	-0.004	-0.528	0.078	0.006	0.017	-0.053	-0.633	0.008	-0.220	-0.013	0.004	0.033	0.005	-0.369	-0.416	-0.077	0.007	-0.372	0.004	-0.334	-0.004	0.023	0.005	-0.201	-0.387	-0.170	0.007	0.000	-0.038	-0.485	0.000	-0.820	-0.012	0.003	-0.001	0.010	-0.042	-0.167	0.013	0.001	0.000	-0.004	-0.028	-0.036	-0.242
RNU6V	-295	1p13.3	-0.035	-0.858	-0.004	-0.528	0.078	0.006	0.017	-0.053	-0.633	0.008	-0.220	-0.013	0.004	0.033	0.005	-0.369	-0.416	-0.077	0.007	-0.372	0.004	-0.334	-0.004	0.023	0.005	-0.201	-0.387	-0.170	0.007	0.000	-0.038	-0.485	0.000	-0.820	-0.012	0.003	-0.001	0.010	-0.042	-0.167	0.013	0.001	0.000	-0.004	-0.028	-0.036	-0.242
MIR197	406974	1p13.3	-0.035	-0.858	-0.004	-0.528	0.078	0.006	0.017	-0.053	-0.633	0.008	-0.220	-0.013	0.004	0.033	0.005	-0.369	-0.416	-0.077	0.007	-0.372	0.004	-0.334	-0.004	0.023	0.005	-0.201	-0.387	-0.170	0.007	0.000	-0.038	-0.485	0.000	-0.820	-0.012	0.003	-0.001	0.010	-0.042	-0.167	0.013	0.001	0.000	-0.004	-0.028	-0.036	-0.242
GNAT2	2780	1p13.3	-0.035	-0.858	-0.004	-0.528	0.078	0.006	0.017	-0.053	-0.633	0.008	-0.220	-0.013	0.004	0.033	0.005	-0.369	-0.416	-0.077	0.007	-0.372	0.004	-0.334	-0.004	0.023	0.005	-0.201	-0.387	-0.170	0.007	0.000	-0.038	-0.485	0.000	-0.820	-0.012	0.003	-0.001	0.010	-0.042	-0.167	0.013	0.001	0.000	-0.004	-0.028	-0.036	-0.242
AMPD2	271	1p13.3	-0.035	-0.858	-0.004	-0.528	0.078	0.006	0.017	-0.053	-0.633	0.008	-0.220	-0.013	0.004	0.033	0.005	-0.369	-0.416	-0.077	0.007	-0.372	0.004	-0.334	-0.004	0.023	0.005	-0.201	-0.387	-0.170	0.007	0.000	-0.038	-0.485	0.000	-0.820	-0.012	0.003	-0.001	0.010	-0.042	-0.167	0.013	0.001	0.000	-0.004	-0.028	-0.036	-0.242
GSTM1	2944	1p13.3	-0.035	-0.858	-0.004	-0.528	0.078	0.006	0.017	-0.053	-0.633	0.008	-0.220	-0.013	0.004	0.033	0.005	-0.369	-0.416	-0.077	0.007	-0.372	0.004	-0.334	-0.004	0.023	0.005	-0.201	-0.387	-0.170	0.007	0.000	-0.038	-0.485	0.000	-0.820	-0.012	0.003	-0.001	0.010	-0.042	-0.167	0.013	0.001	0.000	-0.004	-0.028	-0.036	-0.242
GSTM2	2946	1p13.3	-0.035	-0.858	-0.004	-0.528	0.078	0.006	0.017	-0.053	-0.633	0.008	-0.220	-0.013	0.004	0.033	0.005	-0.369	-0.416	-0.077	0.007	-0.372	0.004	-0.334	-0.004	0.023	0.005	-0.201	-0.387	-0.170	0.007	0.000	-0.038	-0.485	0.000	-0.820	-0.012	0.003	-0.001	0.010	-0.042	-0.167	0.013	0.001	0.000	-0.004	-0.028	-0.036	-0.242
GSTM4	2948	1p13.3	-0.035	-0.858	-0.004	-0.528	0.078	0.006	0.017	-0.053	-0.633	0.008	-0.220	-0.013	0.004	0.033	0.005	-0.369	-0.416	-0.077	0.007	-0.372	0.004	-0.334	-0.004	0.023	0.005	-0.201	-0.387	-0.170	0.007	0.000	-0.038	-0.485	0.000	-0.820	-0.012	0.003	-0.001	0.010	-0.042	-0.167	0.013	0.001	0.000	-0.004	-0.028	-0.036	-0.242
GSTM5	2949	1p13.3	-0.035	-0.858	-0.004	-0.528	0.078	0.006	0.017	-0.053	-0.633	0.008	-0.220	-0.013	0.004	0.033	0.005	-0.369	-0.416	-0.077	0.007	-0.372	0.004	-0.334	-0.004	0.023	0.005	-0.201	-0.387	-0.170	0.007	0.000	-0.038	-0.485	0.000	-0.820	-0.012	0.003	-0.001	0.010	-0.042	-0.167	0.013	0.001	0.000	-0.004	-0.028	-0.036	-0.242
GSTM3	2947	1p13.3	-0.035	-0.858	-0.004	-0.528	0.078	0.006	0.017	-0.053	-0.633	0.008	-0.220	-0.013	0.004	0.033	0.005	-0.369	-0.416	-0.077	0.007	-0.372	0.004	-0.334	-0.004	0.023	0.005	-0.201	-0.387	-0.170	0.007	0.000	-0.038	-0.485	0.000	-0.820	-0.012	0.003	-0.001	0.010	-0.042	-0.167	0.013	0.001	0.000	-0.004	-0.028	-0.036	-0.242
EPS8L3	79574	1p13.3	-0.035	-0.858	-0.004	-0.528	0.078	0.006	0.017	-0.053	-0.633	0.008	-0.220	-0.013	0.004	0.033	0.005	-0.369	-0.416	-0.077	0.007	-0.372	0.004	-0.334	-0.004	0.023	0.005	-0.201	-0.387	-0.170	0.007	0.000	-0.038	-0.485	0.000	-0.820	-0.012	0.003	-0.001	0.010	-0.042	-0.167	0.013	0.001	0.000	-0.004	-0.028	-0.036	-0.242
CSF1	1435	1p13.3	-0.035	-0.858	-0.004	-0.528	0.078	0.006	0.017	-0.053	-0.633	0.008	-0.220	-0.013	0.004	0.033	0.005	-0.369	-0.416	-0.077	0.007	-0.372	0.004	-0.334	-0.004	0.023	0.005	-0.201	-0.387	-0.170	0.007	0.000	-0.038	-0.485	0.000	-0.820	-0.012	0.003	-0.001	0.010	-0.042	-0.167	0.013	0.001	0.000	-0.004	-0.028	-0.036	-0.242
AHCYL1	10768	1p13.3	-0.035	-0.858	-0.004	-0.528	0.078	0.006	0.017	-0.053	-0.633	0.008	-0.220	-0.013	0.004	0.033	0.005	-0.369	-0.416	-0.077	0.007	-0.372	0.004	-0.334	-0.004	0.023	0.005	-0.201	-0.387	-0.170	0.007	0.000	-0.038	-0.485	0.000	-0.820	-0.012	0.003	-0.001	0.010	-0.042	-0.167	0.013	0.001	0.000	-0.004	-0.028	-0.036	-0.242
STRIP1	85369	1p13.3	-0.035	-0.858	-0.004	-0.528	0.078	0.006	0.017	-0.053	-0.633	0.008	-0.220	-0.013	0.004	0.033	0.005	-0.369	-0.416	-0.077	0.007	-0.372	0.004	-0.362	-0.004	0.023	0.005	-0.201	-0.387	-0.170	0.007	0.000	-0.038	-0.485	0.000	-0.820	-0.012	0.003	-0.001	0.010	-0.042	-0.167	0.013	0.001	0.000	-0.004	-0.028	-0.036	-0.242
ALX3	-296	1p13.3	-0.035	-0.858	-0.004	-0.528	0.078	0.006	0.017	-0.053	-0.633	0.008	-0.220	-0.013	0.004	0.033	0.005	-0.369	-0.416	-0.077	0.007	-0.372	0.004	-0.362	-0.004	0.023	0.005	-0.201	-0.387	-0.170	0.007	0.000	-0.038	-0.485	0.000	-0.820	-0.012	0.003	-0.001	0.010	-0.042	-0.167	0.013	0.001	0.000	-0.004	-0.028	-0.036	-0.242
UBL4B	164153	1p13.3	-0.035	-0.858	-0.004	-0.528	0.078	0.006	0.017	-0.053	-0.633	0.008	-0.220	-0.013	0.004	0.033	0.005	-0.369	-0.416	-0.077	0.007	-0.372	0.004	-0.362	-0.004	0.023	0.005	-0.201	-0.387	-0.170	0.007	0.000	-0.038	-0.485	0.000	-0.820	-0.012	0.003	-0.001	0.010	-0.042	-0.167	0.013	0.001	0.000	-0.004	-0.028	-0.036	-0.242
SLC6A17	388662	1p13.3	-0.035	-0.858	-0.004	-0.528	0.078	0.006	0.017	-0.053	-0.633	0.008	-0.220	-0.013	0.004	0.033	0.005	-0.369	-0.416	-0.077	0.007	-0.372	0.004	-0.362	-0.004	0.023	0.005	-0.201	-0.387	-0.170	0.007	0.000	-0.038	-0.485	0.000	-0.820	-0.012	0.003	-0.001	0.010	-0.042	-0.167	0.013	0.001	0.000	-0.004	-0.028	-0.036	-0.242
[truncated: 23,589 more rows]
[truncated: 404 more columns]
